# Supplementary material for: Effect of thyroid stimulating hormone on the prognosis of coronary heart disease
Source: Front Endocrinol (Lausanne). 2025 Feb 17;16:1433106. doi: 10.3389/fendo.2025.1433106 (PMC11872729; doi:10.3389/fendo.2025.1433106)
Supplement: Supplementary file 1 [file DataSheet1.xlsx]

## Sheet: Sheet1
Group	clinical ID	gender	Year of birth	Age at admission	SBP	DBP	TSH level	MACE（all）(1 yes 0 no)	MACE time（weeks)	All-cause mortailty（0 no，1 yes）	Cause of death (1. Cardiovascular and cerebrovascular diseases 2. Natural causes 3. Kidney disease 4. Liver disease 5. Other (respiratory, cancer))	Height(cm)	weight(kg)	BMI	Whether alive(1 no,2 yes)	Date of death	death time(weeks)	MI	MI time(Months)	heart failure	HF time(Months)	Revascularization（1 yes，2 no）	Revascularization time（Months）	stoke（1 yes 0 no）	stroke time (Months)	Readmitted due to cardiovascular disease (1. No, 2. Yes)	Number of readmissions	date of readmition	Reason for readmission (1. Heart failure, 2. Myocardial infarction, 3. Stroke, 4. Recurrent unstable angina, 5. Severe arrhythmia, 6. Other)	Whether there was an out-of-hospital cardiac arrest (1. No, 2. Yes)	date of follow up	follow-up time（Months）	Name of surgery	date of surgery	WBC	PBMC	CV	lymphocyte	Platelet volume	hemoglobin	Platelet distribution width	Total blood platelet count	neutrophil count	eGFR	Scr	serum creatine kinase	creatine kinase isoenzyme	serum urea	serum uric acid
Q4	0001281617	male	1965	50	130	75	5.48	1	8	0	0	166	72	26.1286	2	0	70	1	8	1	8	1	8	1	8	2	3	42628	1，2，3	1	44494	70	Single-vessel coronary angiography	2015-12-18	5.32	0.30	12.60	1.91	10.80	137.00	12.10	195	3.03	145.39	55.00	74.20	10.50	3.82	276.80
Q4	0001281629	male	1956	59	130	82	3.01	1	16	0	0	170	68	23.5294	2	0	70	0	70	1	16	1	16	1	16	2	12	42856	1,3,4	1	44519	70	Single-vessel coronary angiography	2015-01-17	4.82	0.26	12.50	1.38	10.80	145.00	11.80	190	3.10	104.71	71.00	88.00	4.10	4.44	370.00
Q4	0001149274	male	1957	57	130	80	3.35	1	59	0	0	168	75	26.5731	2	0	91	1	59	0	91	1	59	1	59	2	2	43556	2,3	1	44531	91	Single-vessel coronary angiography	2014-04-24	4.83	0.44	11.4	-	-	-	-	-	-	-	88.00	50.00	7.20	4.58	473.10
Q4	0001153547	male	1971	43	125	94	5.4	1	8	0	0	168	65	23.03	2	0	90	0	90	0	90	1	8	1	8	2	1	42036	3	1	44522	90	Single-vessel coronary angiography	2014-05-13	7.32	0.44	13.20	1.65	11.80	149.00	16.20	163	5.20	-	56.00	67.70	20.60	3.91	246.30
Q4	0001219073	male	1957	58	126	96	6.4	1	63	0	0	175	57	18.6122	2	0	80	0	80	0	80	1	63	1	63	2	1	44013	3	0	44530	80	Coronary artery stent implantation	2015-03-06	14.82	0.31	12.60	0.80	10.70	130.00	12.50	146	13.69	-	59.30	2184.10	271.40	9.68	167.19
Q4	0001148415	male	1947	67	112	59	5.41	1	8	0	0	170	78	26.9896	2	0	90	0	90	0	90	1	8	1	8	2	1	42005	3	1	44519	90	Single-vessel coronary angiography	2014-04-16	15.10	1.33	13.60	1.82	11.40	137.00	13.00	195	11.96	-	65.90	216.70	23.70	5.97	278.32
Q4	0001184038	male	1941	73	113	62	4.62	1	18	0	0	170	70	24.2215	2	0	85	0	85	0	85	1	18	1	18	2	1	42461	3	1	44522	85	Single-vessel coronary angiography	2014-09-26	9.80	0.70	12.10	2.02	10.60	146.00	12.80	208	6.71	-	87.00	-	-	3.41	365.50
Q4	0001215613	male	1977	41	114	67	2.85	1	32	0	0	167	75	26.8923	2	0	37	0	37	0	37	1	32	1	32	2	1	44409	3	1	44542	37	Single-vessel coronary angiography	2018-11-05	6.72	0.46	12.90	1.69	9.40	155	16.00	264	4.14	129.41	63	30	12	3.74	322
Q4	0001342634	female	1963	53	135	78	2.88	1	24	0	0	152	70	30.2978	2	0	61	0	61	0	61	1	24	1	24	2	1	43374	3	1	44521	61	Coronary artery stent implantation	2016-09-26	8.67	0.51	13.20	1.80	14.00	133	20.50	174	5.98	108.90	54	55	13	2.58	263
Q4	0001300041	female	1955	61	151	72	4.34	1	28	0	0	163	62	23.3355	2	0	68	0	68	0	68	1	28	1	28	2	1	43313	3	1	44521	68	Single-vessel coronary angiography	2016-03-16	5.38	0.20	13.10	1.59	12.70	119.00	16.30	170	3.46	124.64	47.00	78.40	12.10	4.18	191.50
Q4	0001289869	male	1958	58	102	73	5.51	1	52	0	0	168	62	21.9671	2	0	70	0	70	0	70	1	52	1	52	2	1	43983	3	1	44534	70	Coronary artery drug-eluting stent implantation	2016-01-25	5.47	0.28	11.90	1.31	11.30	152.00	15.60	219	3.66	133.16	58.00	124.40	16.70	2.59	356.10
Q4	0001147120	male	1963	51	85	60	5.59	1	17	0	0	170	60	20.7612	2	0	91	0	91	0	91	0	91	1	17	2	3	42278	3，6	1	44521	91	Single-vessel coronary angiography	2014-04-14	6.47	0.20	11.90	1.41	9.10	152.00	9.50	243	4.74	-	64.00	56.90	13.60	3.54	294.40
Q4	0001252089	male	1947	68	102	58	5.32	1	21	0	0	165	62	22.7732	2	0	75	0	75	0	75	0	75	1	21	2	1	42887	3	1	44522	75	Single-vessel coronary angiography	2015-08-04	18.61	0.89	13.70	1.66	10.70	151.00	12.80	383	15.99	105.14	69.00	43.90	14.80	3.69	372.20
Q4	0001278897	female	1944	71	124	84	5.06	1	9	0	0	168	70	24.8016	2	0	71	0	71	0	71	0	71	1	9	2	1	42644	3	1	44534	71	Single-vessel coronary angiography	2015-12-07	7.32	0.27	12.60	2.36	11.90	128.00	13.40	197	4.67	-	-	-	-	-	-
Q4	0001165045	male	1961	53	122	82	3.52	1	13	0	0	170	70	24.2215	2	0	89	0	89	0	89	0	89	1	13	2	4	42248	3,6	2	44553	89	Single-vessel coronary angiography	2014-06-29	8.45	0.79	13.40	2.48	12.10	116.00	14.00	274	5.15	-	70.90	50.00	45.30	6.72	460.81
Q4	0001197896	female	1957	57	120	85	3.48	1	9	0	0	155	55	22.8928	2	0	83	0	83	0	83	0	83	1	9	2	2	42278	3	1	44522	83	Coronary artery stent implantation	2014-11-27	5.39	0.30	12.30	1.28	10.40	129.00	16.60	211	3.75	-	49.00	40.70	10.50	2.91	223.30
Q4	0001183146	male	1949	65	137	82	3.95	1	23	0	0	171	62	21.2031	2	0	86	0	86	0	86	0	86	1	23	2	1	42614	3	1	44530	86	Single-vessel coronary angiography	2014-09-21	-	-	-	-	-	-	-	-	-	-	75.00	-	-	4.02	179.70
Q4	0001147398	female	1957	57	120	80	3.77	1	36	0	0	155	90	37.461	2	0	91	0	91	0	91	0	91	1	36	2	1	42856	3	1	44530	91	Single-vessel coronary angiography	2014-04-16	6.73	0.54	13.20	1.86	11.60	125.00	13.50	335	4.29	-	49.00	-	-	2.37	267.90
Q4	0001171548	female	1963	51	134	86	3.17	1	3	0	0	158	75	30.0433	2	0	87	0	87	0	87	0	87	1	3	2	1	41974	3	1	44532	87	Single-vessel coronary angiography	2014-07-30	6.48	0.63	13.00	1.25	13.30	120.00	17.50	114	4.51	-	79.00	-	-	3.47	264.70
Q4	0001417240	female	1953	62			5.6	1	28	0	0	165	60	22.0386	2	0	81	0	81	0	81	0	81	1	28	2	1	42948	3	1	44537	81	Single-vessel coronary angiography	2015-02-28	6.00	0.27	13.30	1.94	11.20	117.00	12.70	240	3.63	-	56.00	82.80	16.60	2.73	179.90
Q4	0001238964	female	1954	61	128	61	4.99	1	53	0	0	155	70	29.1363	2	0	77	0	77	0	77	0	77	1	53	2	1	43800	3	1	44510	77	Single-vessel coronary angiography	2015-06-03	-	-	-	-	-	-	-	-	-	83.95	66.00	-	-	6.20	308.90
Q4	0001500151	female	1957	56			3.68	1	58	0	0	164	67	24.9108	2	0	97	0	97	0	97	0	97	1	58	2	3	43313	3，6	1	44510	97	Single-vessel coronary angiography	2013-09-22	2.80	0.21	14.80	0.58	11.00	112.00	12.50	132.00	1.92	-	43.60	-	-	3.80	269.90
Q4	0001230272	female	1960	55	126	76	3.53	1	5	0	0	160	76	29.6875	2	0	78	0	78	0	78	0	78	1	5	2	1	42278	3	1	44517	78	Single-vessel coronary angiography	2015-04-24	6.03	0.24	13.50	1.97	13.50	116.00	19.20	146	3.75	148.52	41.00	-	-	2.54	202.80
Q4	0001148770	male	1954	60	120	60	5.7	1	63	0	0	174	75	24.7721	2	0	91	0	91	0	91	0	91	1	63	2	2	43678	3	1	44541	91	Single-vessel coronary angiography	2014-04-21	-	-	-	-	-	-	-	-	-	-	98.00	-	-	3.03	422.70
Q4	0001205578	male	1944	71	138	71	5.24	1	29	0	0	171	71	24.281	2	0	82	0	82	0	82	0	82	1	29	2	4	42917	3	1	44517	82	Single-vessel coronary angiography	2015-01-07	-	-	-	-	-	-	-	-	-	-	102.00	43.00	7.10	5.53	359.30
Q4	0001179827	male	1949	65	140	90	5.67	1	50	0	0	185	85	24.8356	2	0	87	0	87	0	87	0	87	1	50	2	3	43435	3	1	44542	87	Single-vessel coronary angiography	2014-09-05	5.21	0.41	14.10	2.04	11.20	153.00	14.70	147	2.66	-	81.00	-	-	4.31	376.20
Q4	0001138530	male	1951	63	118	80	4.6	1	20	0	0	176	76	24.5351	2	0	92	0	92	0	92	0	92	1	20	2	1	42339	3	1	44521	92	Single-vessel coronary angiography	2014-03-13	5.55	0.38	16.20	1.04	10.70	111.00	15.80	170	4.04	-	64.00	37.20	19.30	3.41	429.20
Q4	0001197378	female	1943	74	185	87	6.06	1	9	0	0	153	65	27.7671	2	0	47	0	47	0	47	0	47	1	9	2	6	43374	3，6	1	44521	47	Single-vessel coronary angiography	2017-12-04	6.31	0.30	12.60	2.13	12.50	139	17.00	146	3.65	111.52	50	62	15	3.26	275
Q4	0001269408	male	1962	53	114	90	4.02	1	23	0	0	172	70	23.6614	2	0	72	0	72	0	72	0	72	1	23	2	1	43009	3	1	44521	72	Single-vessel coronary angiography	2015-10-26	3.95	0.17	12.80	1.06	13.90	122.00	16.70	96	2.65	-	73.00	65.60	12.30	3.56	308.20
Q4	0001351744	female	1967	49	146	95	4.41	1	1	0	0	158	65	26.0375	2	0	60	0	60	0	60	0	60	1	1	2	2	42736	3	1	44541	60	Single-vessel coronary angiography	2016-11-09	5.95	0.28	15.10	1.82	12.10	143	15.30	280	3.75	108.33	55	25	9	2.42	254
Q4	0001119223	male	1941	75	123	63	6.07	1	24	0	0	172	100	33.8021	2	0	66	0	66	0	66	0	66	1	24	2	1	43282	3	1	44541	66	Single-vessel coronary angiography	2016-06-06	6.57	0.40	13.60	1.35	11.80	114	13.90	119	4.73	82.14	84	103	12	2.59	220
Q4	0001327263	male	1940	76	144	90	3.82	1	24	0	0	168	60	21.2585	2	0	64	0	64	0	64	0	64	1	24	2	3	43313	3	1	44534	64	Coronary artery stent implantation	2016-07-13	5.06	0.54	13.50	0.79	9.70	137	16.20	175	3.38	128.50	57	65	18	4.80	260
Q4	0001286488	female	1953	63	130	70	5.04	1	13	0	0	155	65	27.0552	2	0	70	0	70	0	70	0	70	1	13	2	4	42795	3	1	44534	70	Single-vessel coronary angiography	2016-01-11	4.94	0.29	12.40	1.73	9.70	122.00	16.10	273	2.87	-	-	-	-	-	-
Q4	0001174865	male	1946	68	120	73	5.6	1	78	0	0	170	70	24.2215	2	0	87	0	87	0	87	0	87	1	78	2	2	44256	3	1	44531	87	Single-vessel coronary angiography	2014-08-15	6.92	0.51	13.70	1.20	8.40	94.00	15.50	226	5.07	-	79.00	-	-	3.51	351.20
Q4	0001226246	male	1963	52	120	80	2.93	1	56	1	1	171	72	24.623	1	43831	56	0	79		79	0	79	1	65	2	1	44105	3	1	44531	79	Single-vessel coronary angiography	2015-04-15	7.85	0.37	14.10	1.92	10.40	156.00	16.00	192	5.31	89.71	83.00	-	-	3.97	421.00
Q4	0001321990	male	1946	70	141	80	3.46	1	29	0	0	172	70	23.6614	2	0	64	1	29	1	29	1	29	0	64	2	2	43435	1,2,4	1	44494	64	Single-vessel coronary angiography	2016-06-20	7.11	0.47	13.40	2.40	11.20	142	14.40	212	4.15	108.45	67	69	9	2.11	275
Q4	0001178508	female	1946	68	120	70	5.83	1	28	0	0	162	62	23.6244	2	0	86	0	86	1	28	1	28	0	86	2	1	42767	1	0	44537	86	Coronary artery stent implantation	2014-09-01	5.97	0.53	12.00	2.12	11.80	126.00	13.80	175	3.18	-	86.00	76.70	12.50	4.34	298.00
Q4	0001358673	female	1957	59	202	97	5.43	1	54	0	0	150	50	22.2222	2	0	59	0	59	1	54	1	54	0	59	2	8	44377	1	0	44531	59	Single-vessel coronary angiography	2016-12-07	8.78	0.17	14.10	1.13	11.90	125	15.50	167	7.47	77.69	67	25	10	4.88	396
Q4	0001264324	male	1960	55	125	65	3.77	1	69	0	0	172	75	25.3515	2	0	73	0	73	1	69	1	69	0	73	2	1	44409	1	0	44531	73	Coronary artery stent implantation	2015-09-28	3.55	0.36	12.20	0.52	12.00	137.00	16.80	139	2.66	104.90	72.00	47.80	9.50	3.71	191.50
Q4	0001284225	female	1952	64	122	80	3.87	1	12	0	0	160	65	25.3906	2	0	69	0	69	1	12	1	12	0	69	2	1	42750	1	1	44494	69	Coronary artery stent implantation	2016-01-05	7.12	0.24	14.20	0.79	10.60	116.00	12.40	188	5.99	96.82	58.00	52.90	11.70	4.88	377.90
Q4	0001240421	female	1937	78	94	60	2.96	1	42	0	0	160	52	20.3125	2	0	77	0	77	1	42	1	42	0	77	2	3	43466	1	1	44519	77	Coronary artery stent implantation	2015-06-07	8.02	0.75	11.90	1.38	10.90	121.00	16.10	226	5.73	82.75	64.00	443.60	48.10	4.46	146.40
Q4	0001229091;0001513204	male	1962	53	120	60	3.11	1	37	0	0	175	70	22.8571	2	0	79	0	79	1	37	1	37	0	79	2	2	43252	1	0	44525	79	Coronary artery stent implantation	2015-04-20	4.83	0.42	12.30	0.92	14.70	132.00	16.40	91	3.42	130.46	60.00	-	-	4.16	370.00
Q4	0001161663	male	1944	70	100	60	4.32	1	82	0	0	168	120	42.517	2	0	89	0	89	1	82	1	82	0	89	2	1	44317	1	0	44526	89	Coronary artery stent implantation	2014-06-17	4.97	0.30	13.10	1.01	11.30	148.00	13.80	94	3.45	-	57.00	34.00	9.30	5.36	293.10
Q4	0001163168	male	1936	78	130	74	3.49	1	11	0	1	172	60	20.2812	2	44027	89	0	89	1	11	1	11	0	89	2	5	42156	1	0	44537	89	Coronary artery drug-eluting stent implantation	2014-06-23	3.40	0.28	13.10	0.61	11.20	121.00	14.00	99	2.49	-	53.00	-	-	2.58	278.90
Q4	0001263247	male	1936	79			4.14	1	69	0	0	178	65	20.5151	2	0	74	0	74	1	69	1	69	0	74	2	1	44378	1	0	44535	74	Single-vessel coronary angiography	2015-09-22	5.11	0.32	12.90	1.29	11.80	138.00	14.90	140	3.37	98.68	71.00	64.80	13.80	3.48	199.90
Q4	0001287012	male	1948	68			6.8	1	11	0	0	162	62	23.6244	2	0	70	0	70	1	11	1	11	0	70	2	1	42736	1	0	44531	70	Single-vessel coronary angiography	2016-01-13	-	-	-	-	-	-	-	-	-	115.02	64.00	173.30	13.90	3.83	232.50
Q4	0001311778;0001347679;0001461457	male	1944	72	159	80	4.57	1	8	0	0	180	95	29.321	2	0	66	0	66	1	8	1	8	0	66	2	1	42767	1	0	44531	66	Coronary artery stent implantation	2016-05-04	5.34	0.45	12.80	1.26	12.30	126	16.70	19	3.53	109.71	66	77	12	2.19	477
Q4	0001268545	male	1939	76	140	78	6.6	1	72	0	0	164	71	26.398	2	0	73	0	73	1	72	1	72	0	73	2	1	44501	1	0	44531	73	Single-vessel coronary angiography	2015-10-23	5.95	0.18	13.20	1.18	11.60	150.00	13.60	117	4.50	102.80	69.00	74.60	11.40	3.74	360.20
Q4	0001340742	female	1938	78	171	64	5.41	1	46	0	0	158	70	28.0404	2	0	60	0	60	1	46	1	46	0	60	2	1	44058	1-1	1	44494	60	Coronary artery stent implantation	2016-09-21	6.19	0.22	13.30	1.40	10.80	130	13.50	187	4.46	70.17	74	182	17	4.46	288
Q4	0001238756	male	1938	77	143	68	5.97	1	19	0	0	170	55	19.0311	2	0	77	0	77	1	19	1	20	0	77	2	2	42767	1,2,3	1	44519	77	Single-vessel coronary angiography	2015-06-02	5.76	0.23	14.40	1.62	11.30	109.00	14.30	140	3.81	93.37	75.00	82.00	8.30	5.80	275.40
Q4	0001198371;0001559990	male	1963	51			3.84	1	30	0	0	167	75	26.8923	2	0	83	0	83	1	30	1	30	0	83	2	1	42917	1,4	1	44519	83	Coronary artery stent implantation	2014-12-01	7.37	0.35	12.90	1.70	10.40	146.00	12.20	232	4.95	-	69.00	46.10	15.90	3.78	216.10
Q4	0001189447	male	1956	58	148	100	3.5	1	26	0	0	184	100	29.5369	2	0	84	0	84	1	26	1	26	0	84	2	1	42736	1	1	44519	84	Coronary artery drug-eluting stent implantation	2014-10-22	-	-	-	-	-	-	-	-	-	-	71.00	109.50	12.30	4.61	400.20
Q4	0001089353	male	1961	52			2.96	1	87	0	0	172	70	23.6614	2	0	99	0	99	1	87	1	87	0	99	2	1	44166	1	1	44519	99	Coronary artery stent implantation	2013-08-07	6.05	0.44	12.70	1.16	12.00	134.00	17.10	115.00	4.42	-	48.50	-	-	3.50	250.80
Q4	0001206998;0001024542	male	1934	81	145	67	4.13	1	11	0	0	176	86	27.7634	2	0	82	0	82	1	11	1	11	0	82	2	1	42370	1	1	44519	82	Single-vessel coronary angiography	2015-01-09	5.50	0.27	13.20	0.81	11.90	154.00	16.30	214	4.33	-	76.00	62.70	14.60	3.68	354.30
Q4	0001190980;0001176547	female	1949	65	132	82	3.15	1	2	0	0	158	60	24.0346	2	0	84	0	84	1	2	1	2	0	84	2	7	42005	1	1	44519	84	Coronary artery stent implantation	2014-10-29	8.54	0.38	13.40	1.62	10.30	119.00	16.20	254	6.38	-	55.00	46.00	13.90	3.79	244.00
Q4	0001216974;0001441172	male	1946	69	149	77	5.87	1	23	0	0	171	73	24.9649	2	0	80	0	80	1	23	1	23	0	80	2	1	42795	1	1	44519	80	Single-vessel coronary angiography	2015-02-27	5.26	0.32	13.50	1.10	11.80	127.00	13.70	192	3.53	-	67.00	-	-	4.42	363.70
Q4	0001077893	female	1936	77			4.07	1	41	0	0	160	60	23.4375	2	0	100	0	100	1	41	1	41	0	100	2	2	42736	1	1	44519	100	Coronary artery stent implantation	2013-06-26	6.68	0.48	14.20	1.19	11.60	121.00	14.10	150.00	4.93	-	57.90	44.40	10.70	3.50	312.50
Q4		female	1941	73	170	100	3.21	1	74	0	0	152	43	18.6115	2	0	86	0	86	1	74	1	74	0	86	2	1	44166	1	1	44531	86	Single-vessel coronary angiography	2014-09-03	5.16	0.39	13.20	0.89	10.50	127.00	16.20	228	3.79	-	53.00	-	-	3.26	221.50
Q4	0001303601	female	1957	59	124	78	5.04	1	39	0	0	155	55	22.8928	2	0	67	0	67	1	39	1	39	0	67	2	1	43678	1	1	44519	67	Coronary artery stent implantation	2016-03-31	-	-	-	-	-	-	-	-	-	160.39	38	-	-	2.03	183
Q4	0001362686	female	1949	67	154	75	3.43	1	44	0	0	160	55	21.4844	2	0	59	0	59	1	44	1	44	0	59	2	1	44083	1	1	44531	59	Single-vessel coronary angiography	2016-12-23	6.51	0.32	12.70	1.71	11.40	132	13.80	241	4.44	93.75	59	27	9	2.93	239
Q4	0001262864	male	1953	62	144	90	3.77	1	50	0	0	175	65	21.2245	2	0	74	1	50	0	74	1	50	0	74	2	1	43800	2	1	44531	74	Single-vessel coronary angiography	2015-09-19	7.61	0.27	12.30	0.89	11.10	140.00	16.20	139	6.40	128.35	56.00	545.40	49.40	3.89	194.70
Q4	0001217272;0001482991	female	1953	62	135	50	5.07	1	75	0	0	158	70	28.0404	2	0	80	1	75	0	80	1	75	0	80	2	1	44362	2	0	44526	80	Single-vessel coronary angiography	2015-03-02	7.01	0.38	12.80	2.48	11.50	124.00	14.20	224	3.88	-	56.00	121.60	10.70	3.37	237.50
Q4	0001331102	male	1964	52	120	80	3.32	1	57	0	0	163	70	26.3465	2	0	63	1	57	0	63	1	58	0	63	2	1	44348	2	0	44531	63	Coronary artery stent implantation	2016-07-29	12.18	0.35	11.80	1.90	10.80	167	12.00	179	9.88	105.71	60	130	26	5.72	418
Q4	0001162433	female	1944	70	111	73	3.45	1	65	0	0	148	50	22.8269	2	0	88	1	65	0	88	1	65	0	88	2	1	43800	2	1	44519	88	Coronary artery stent implantation	2014-06-19	10.96	1.16	12.40	2.05	11.00	127.00	12.90	208	7.72	-	84.00	331.90	55.80	2.94	272.90
Q4	0001155945	male	1959	55	132	70	3.74	1	81	0	0	160	75	29.2969	2	0	90	1	81	0	90	1	81	0	90	2	1	44256	2	1	44532	90	Single-vessel coronary angiography	2014-05-21	5.25	0.47	12.20	1.20	12.10	153.00	16.40	163	3.53	-	81.00	42.90	10.70	5.37	255.20
Q4	0001234342	female	1954	61	149	86	4.04	1	72	0	0	152	50	21.6413	2	0	78	1	72	0	78	1	72	0	78	2	2	44348	2	1	44517	78	Single-vessel coronary angiography	2015-05-13	-	-	-	-	-	-	-	-	-	-	-	-	-	-	-
Q4	0001227014	male	1952	63			3.93	1	63	0	0	172	80	27.0416	2	0	79	1	63	0	79	1	63	0	79	2	4	44044	2	1	44531	79	Single-vessel coronary angiography	2015-04-13	6.54	0.35	12.10	2.71	9.30	141.00	16.30	203	3.23	84.22	85.00	-	-	3.92	287.60
Q4	0001180016;0001529975	male	1937	77	124	60	3.52	1	84	0	0	165	68	24.977	2	0	86	1	84	0	86	1	84	0	86	2	1	44470	2	1	44531	86	Single-vessel coronary angiography	2014-09-11	5.96	0.30	12.70	1.66	12.20	127.00	16.70	144	3.87	-	79.00	132.00	10.20	2.59	266.00
Q4	0001228953	male	1970	45			3.14	1	68	0	0	170	72	24.9135	2	0	79	1	68	0	79	1	68	0	79	2	4	44197	2	1	44531	79	Single-vessel coronary angiography	2015-04-20	4.79	0.27	13.70	1.42	12.00	154.00	16.30	133	2.96	142.54	57.00	-	-	2.50	246.10
Q4	0001333794	male	1971	45	151	94	2.96	1	54	0	0	171	65	22.2291	2	0	63	1	54	0	63	1	54	0	63	2	2	44256	2	1	44531	63	Single-vessel coronary angiography	2016-08-16	6.98	0.37	13.50	0.87	12.30	152	16.30	220	5.63	136.98	59	79	13	2.67	337
Q4	0001275768	female	1968	48	108	62	4.59	1	10	0	0	165	82.5	30.303	2	0	59	1	10	0	59	1	23	0	59	2	1	43040	2	1	44531	59	Single-vessel coronary angiography	2015-11-20	6.88	0.54	14.90	2.28	9.60	95.00	15.60	339	3.91	111.58	54.00	85.00	9.60	2.27	201.20
Q4	0001217272;0001482991	female	1953	62	135	50	5.07	1	75	0	0	158	70	28.0404	2	0	80	1	75	0	80	1	75	0	80	2	1	44362	2	0	44526	80	Single-vessel coronary angiography	2015-03-02	7.01	0.38	12.80	2.48	11.50	124.00	14.20	224	3.88	-	56.00	121.60	10.70	3.37	237.50
Q4	0001303330	male	1949	67	134	63	4.75	1	38	0	0	170	80	27.6817	2	0	67	1	38	0	67	1	39	0	67	2	1	43647	2	0	44531	67	Coronary artery stent implantation	2016-03-30	7.25	0.40	13.80	1.68	10.00	157	11.30	144	4.98	83.16	85	164	18	4.41	367
Q4	0001335289	female	1956	60	143	75	4.35	1	22	0	0	155	65	27.0552	2	0	63	1	22	0	63	1	22	0	63	2	1	43282	2	0	44531	63	Single-vessel coronary angiography	2016-08-25	4.49	0.18	13.50	1.91	12.70	142	17.50	204	2.29	99.76	57	56	13	3.83	294
Q4	0001307449	male	1948	68	116	67	4.85	1	63	0	0	175	65	21.2245	2	0	67	1	63	0	67	1	63	0	67	2	1	44409	2	0	44531	67	Single-vessel coronary angiography	2016-04-15	4.22	0.21	13.20	1.13	10.50	118	16.90	149	2.75	119.32	62	74	13	2.42	263
Q4	0001281105	female	1936	79	164	72	4.38	1	60	0	0	156	65	26.7094	2	0	71	1	60	0	71	1	60	0	71	2	1	44197	2	0	44531	71	Single-vessel coronary angiography	2015-12-16	-	-	-	-	-	-	-	-	-	96.29	56.00	50.80	12.10	4.34	351.40
Q4	0001322807	female	1948	68	124	76	3.77	1	54	0	0	156	65	26.7094	2	0	65	1	54	0	65	1	54	0	65	2	1	44197	2	0	44538	65	Coronary artery stent implantation	2016-06-23	9.53	0.34	13.10	1.15	10.80	138	13.30	188	7.97	86.91	63	-	-	2.47	191
Q4	0001329437;0001338423	male	1944	72	146	73	4.43	1	63	0	0	160	65	25.3906	2	0	64	1	63	0	64	1	63	0	64	2	1	44501	2	0	44531	64	Coronary artery stent implantation	2016-07-26	3.52	0.26	13.40	1.47	12.60	139	17.80	120	1.73	115.76	63	82	6	3.41	260
Q4	0001329164	male	1960	56	109	77	5.77	1	49	0	0	158	60	24.0346	2	0	64	1	49	0	64	1	49	0	64	2	1	44075	2	0	44538	64	Coronary artery stent implantation	2016-07-25	4.92	0.35	13.70	1.61	13.50	147	20.30	170	2.62	84.01	87	67	6	4.29	428
Q4	0001299346	male	1944	72	150	82	4.05	1	48	0	0	180	70	21.6049	2	0	68	1	48	0	68	1	48	0	68	2	2	43922	2	0	44531	68	Coronary artery stent implantation	2016-03-14	7.43	0.54	14.10	1.17	13.40	122.00	18.50	108	5.23	115.76	63.00	57.50	14.10	2.42	383.40
Q4	0001311982;0001271027	male	1954	61	100	60	2.95	1	60	0	0	172	80	27.0416	2	0	72	1	60	0	72	1	61	0	72	2	2	44166	2	0	44531	72	Single-vessel coronary angiography	2015-11-05	-	-	-	-	-	-	-	-	-	134.00	57.00	-	-	4.69	400.60
Q4	0001352115	male	1940	76	128	50	3.32	1	15	0	0	167	75	26.8923	2	0	59	1	15	0	59	1	15	0	59	2	1	43146	2	1	44494	59	Single-vessel coronary angiography	2016-11-09	6.67	0.35	14.30	1.85	11.80	140	14.90	228	4.20	102.80	69	67	13	4.83	320
Q4	0001210912	female	1959	56			2.98	1	56	1	1	155	60	24.974	1	43748	56	1	56	0	82	1	56	0	82	2	1	43748	2	0	44537	82	Single-vessel coronary angiography	2015-01-29	5.25	0.25	14.00	1.67	11.70	112.00	13.40	239	3.26	-	123.00	-	-	3.95	428.00
Q4	0001355463	male	1957	59	111	62	3.06	1	41	0	0	175	75	24.4898	2	0	60	1	41	0	60	1	41	0	60	2	1	43952	5	0	44531	60	Single-vessel coronary angiography	2016-11-21	10.12	0.37	13.40	1.36	14.00	137	21.00	145	8.34	124.76	66	414	36	5.31	312
Q4	0001145548	male	1958	56	100	70	3.25	1	8	0	0	176	70	22.5981	2	0	91	1	8	0	91	1	8	0	91	2	1	42005	2	1	44519	91	Single-vessel coronary angiography	2014-04-11	10.97	0.93	13.00	2.79	11.00	134.00	12.10	279	7.20	-	60.00	39.10	10.50	3.31	280.40
Q4	0001226697	female	1959	56	102	79	3.99	1	5	0	0	161	62.5	24.1117	2	0	76	0	76	0	76	1	5	0	76	2	1	42370	4	1	44531	76	Single-vessel coronary angiography	2015-07-17	6.68	0.52	12.00	1.98	10.40	131.00	11.90	246	4.13	112.48	52.00	36.00	11.20	2.70	266.30
Q4	0001144048;0001141605	male	1936	78	120	70	3.34	1	9	0	0	178	80	25.2493	2	0	92	0	92	0	92	1	9	0	92	2	5	42005	5	0	44537	92	Single-vessel coronary angiography	2014-03-25	5.37	0.48	13.10	1.34	10.50	138.00	11.70	133	3.41	-	99.00	127.40	14.10	3.28	338.90
Q4	0001185410	male	1950	64	138	98	3.57	1	72	0	0	170	80	27.6817	2	0	85	0	85	0	85	1	72	0	85	2	1	44136	1,4	1	44519	85	Coronary artery stent implantation	2014-10-08	8.02	0.42	13.40	2.04	12.00	173.00	15.90	172	5.45	-	81.00	92.20	19.60	3.75	272.30
Q4	0001273907	female	1953	62	102	61	5.42	1	13	0	0	156	60	24.6548	2	0	72	0	72	0	72	1	13	0	72	2	1	42736	4	1	44531	72	Single-vessel coronary angiography	2015-11-10	7.22	0.38	13.30	2.52	10.40	119.00	12.00	271	4.17	86.70	66.00	127.00	11.40	4.47	266.00
Q4	0001341322	male	1949	67	132	82	3.37	1	30	0	0	165	60	22.0386	2	0	62	0	62	0	62	1	30	0	62	2	2	43556	4	1	44531	62	Single-vessel coronary angiography	2016-09-21	4.91	0.22	12.70	1.49	13.50	128	19.40	135	3.09	117.13	63	59	14	2.92	241
Q4	0001445565;0001229992;0001360564	male	1967	50	139	96	4.17	1	24	0	0	165	65	23.8751	2	0	47	0	47	0	47	1	24	0	47	2	2	43831	6	1	44531	47	Single-vessel coronary angiography	2017-12-27	13.46	0.57	12.70	2.97	13.90	155	23.00	220	9.64	134.08	59	68	10	2.56	288
Q4	0001266581	male	1972	43	140	91	4.35	1	53	0	0	170	90	31.1419	2	0	73	0	73	0	73	1	53	0	73	2	1	43922	6	1	44531	73	Coronary artery stent implantation	2015-10-10	6.46	0.37	12.90	2.07	10.20	157.00	16.60	236	3.86	119.95	67.00	-	-	4.15	391.50
Q4	0001249345	female	1957	58	128	82	3.72	1	65	0	0	162	55	20.9572	2	0	76	0	76	0	76	1	65	0	76	2	4	44197	4	1	44531	76	Single-vessel coronary angiography	2015-07-17	5.04	0.27	12.60	1.55	10.00	116.00	16.10	209	3.18	122.49	48.00	58.20	10.40	2.49	205.10
Q4	0001203089	male	1957	57	165	90	3.47	1	48	0	0	172	70	23.6614	2	0	83	0	83	0	83	1	48	0	83	2	1	43466	4	1	44531	83	Single-vessel coronary angiography	2014-12-18	9.04	0.73	12.10	1.76	10.80	151.00	11.50	242	6.38	-	66.40	81.50	12.60	6.66	302.52
Q4	0001197509	female	1956	58	118	72	2.93	1	60	0	0	156	52	21.3675	2	0	83	0	83	0	83	1	60	0	83	2	1	43831	4	1	44531	83	Single-vessel coronary angiography	2014-11-25	8.99	0.45	12.70	2.16	11.70	133.00	14.90	220	6.19	-	41.00	88.20	15.80	2.50	268.20
Q4	0001216989	male	1963	52	125	72	3.12	1	9	0	0	180	80	24.6914	2	0	80	0	80	0	80	1	9	0	80	2	1	42370	4	1	44531	80	Single-vessel coronary angiography	2015-03-02	8.98	0.35	13.00	2.37	11.20	166.00	13.80	242	5.76	-	58.00	-	-	3.48	291.70
Q4	0001347887;0001331604	female	1950	66	134	81	2.95	1	4	0	0	147	75	34.7078	2	0	63	0	63	0	63	1	4	0	63	2	3	42736	4，6	1	44531	63	Single-vessel coronary angiography	2016-08-03	6.27	0.25	12.50	1.63	12.10	145	15.60	303	4.17	119.69	48	-	-	2.70	286
Q4	0001362242	female	1969	47	139	88	3.43	1	39	0	0	163	65	24.4646	2	0	59	0	59	0	59	1	39	0	59	2	2	43922	4	1	44531	59	Single-vessel coronary angiography	2016-12-23	5.36	0.18	14.00	1.41	11.20	135	13.80	211	3.66	46.64	115	57	11	3.20	290
Q4	0001353497	male	1947	69	120	64	5.63	1	55	0	0	166	70	25.4028	2	0	60	0	60	0	60	1	55	0	60	2	1	44378	4	1	44531	60	Single-vessel coronary angiography	2016-11-16	7.37	0.36	13.10	2.74	12.20	138	16.20	178	4.04	96.99	74	123	10	4.49	334
Q4	0001300585	female	1939	77			4.41	1	38	0	0	158	50	20.0288	2	0	68	0	68	0	68	1	38	0	68	2	3	43617	4	1	44531	68	Single-vessel coronary angiography	2016-03-17	5.25	0.39	13.30	1.78	11.40	123.00	14.70	226	2.88	84.72	63.00	44.30	21.00	3.72	302.50
Q4	0001275764;0001218566	male	1944	71	161	77	3.42	1	69	0	0	180	72	22.2222	2	0	80	0	80	0	80	1	69	0	80	2	2	44197	4	1	44531	80	Single-vessel coronary angiography	2015-03-09	7.51	0.43	12.40	0.97	9.70	154.00	16.50	210	6.07	-	84.00	-	-	7.90	268.30
Q4	0001221721	female	1959	56	143	85	5.93	1	57	0	0	156	52	21.3675	2	0	80	0	80	0	80	1	57	0	80	2	1	43831	4	1	44531	80	Single-vessel coronary angiography	2015-03-18	5.79	0.50	12.90	1.66	11.10	129.00	13.10	261	3.57	112.89	52.00	97.80	12.00	2.31	307.50
Q4	0001131197;0001211515	female	1938	76	130	80	3.51	1	74	0	0	160	70	27.3438	2	0	92	0	92	0	92	1	74	0	92	2	1	43983	5	0	44526	92	Coronary artery stent implantation	2014-02-24	3.93	0.31	13.30	0.70	9.70	109.00	15.90	198	2.79	-	68.00	26.30	8.10	3.95	174.30
Q4	0001218503;0001356384	female	1951	64	166	70	5.35	1	8	0	0	160	55	21.4844	2	0	80	0	80	0	80	1	8	0	80	2	6	42339	5	0	44529	80	Single-vessel coronary angiography	2015-03-06	10.01	0.48	13.60	3.07	10.60	137.00	11.60	275	6.40	-	62.00	60.60	11.30	3.41	178.50
Q4	0001136028	female	1941	73	152	82	6.18	1	28	0	0	155	57	23.7253	2	0	93	0	93	0	93	1	28	0	93	2	1	42552	4	0	44537	93		2014-02-26	5.59	0.30	12.50	1.98	10.20	123.00	16.00	262	3.23	-	52.00	110.50	23.60	3.53	226.20
Q4	0001209071	female	1957	58			3.09	1	44	0	0	158	50	20.0288	2	0	82	0	82	0	82	1	44	0	82	2	1	43374	5	0	44531	82	Single-vessel coronary angiography	2015-01-16	7.69	0.33	11.90	1.51	11.10	122.00	14.50	236	5.79	-	48.00	281.30	39.20	2.50	208.90
Q4	0001270409	male	1943	72			4.01	1	67	0	0	168	65	23.03	2	0	72	0	72	0	72	1	67	0	72	2	1	44378	5	0	44531	72	Single-vessel coronary angiography	2015-01-01	-	-	-	-	-	-	-	-	-	56.51	145.00	99.00	11.30	10.55	452.00
Q4	0001278438	female	1943	72			5.98	1	11	0	0	165	70	25.7117	2	0	71	0	71	0	71	1	11	0	71	2	10	42705	4	0	44531	71	Single-vessel coronary angiography	2015-12-03	-	-	-	-	-	-	-	-	-	94.23	58.00	94.40	22.40	2.87	322.90
Q4	0001336458;0001275886	female	1944	71	137	68	3.99	1	66	0	0	168	60	21.2585	2	0	72	0	72	0	72	1	66	0	72	2	1	44348	4	0	44531	72	Single-vessel coronary angiography	2015-11-23	5.64	0.27	14.40	1.09	9.40	127.00	15.90	169	4.21	98.40	56.00	71.10	12.60	3.11	242.20
Q4	0001305916	female	1958	58	147	86	3.51	1	32	0	0	160	55	21.4844	2	0	67	0	67	0	67	1	32	0	67	2	1	43466	4	0	44538	67	Single-vessel coronary angiography	2016-04-08	4.36	0.19	13.80	1.01	9.80	134	10.70	154	3.13	112.08	52	64	17	4.47	253
Q4	0001252914	female	1948	67			3.02	1	70	0	0	158	45	18.026	2	0	72	0	72	0	72	1	70	0	72	2	1	44470	4	0	44531	72	Coronary artery stent implantation	2015-11-11	4.79	0.36	15.50	2.09	10.30	128.00	11.10	197	2.19	76.96	70.00	75.10	11.90	4.64	180.80
Q4	0000983161;0001350541	male	1953	63	170	101	4.33	1	7	0	0	177	75	23.9395	2	0	60	0	60	0	60	1	7	0	60	2	10	42917	4	0	44531	60	Single-vessel coronary angiography	2016-11-01	-	-	-	-	-	-	-	-	-	144.79	47	94	14	3.80	323
Q4	0001056595;0001268353	female	1940	75	181	96	3.07	1	49	0	0	168	72	25.5102	2	0	72	0	72	0	72	1	49	0	72	2	3	43814	4	1	44494	72		2015-10-19	6.66	0.34	13.70	2.95	13.70	125.00	18.20	144	3.26	88.17	61.00	-	-	4.01	354.70
Q4	0000936964;0001081705;0001170280	male	1943	70			4.06	1	17	0	0	170	55	19.0311	2	0	100	0	100	0	100	1	17	0	100	2	1	42005	4	1	44531	100	Single-vessel coronary angiography	2013-07-17	-	-	-	-	-	-	-	-	-	-	68.70	-	-	3.70	253.90
Q4	0001104385	female	1958	55	130	80	4.13	1	57	0	0	158	65	26.0375	2	0	97	0	97	0	97	1	57	0	97	2	1	43282	4	1	44519	97	Coronary artery stent implantation	2013-09-26	8.46	0.59	13.50	1.74	13.40	126.00	18.70	209.00	5.94	-	60.80	93.80	15.20	4.70	294.60
Q4	0001234173	male	1972	43	150	104	3.12	1	34	0	0	167	55	19.721	2	0	78	0	78	0	78	1	34	0	78	2	1	43191	2,4	1	44519	78	Coronary artery stent implantation	2015-05-12	8.29	0.31	13.00	1.54	12.00	157.00	15.70	228	6.34	189.88	45.00	-	-	1.52	276.60
Q4	0001373105;0001356929	male	1953	63	160	90	3.15	1	3	0	0	169	63	22.0581	2	0	59	0	59	0	59	1	3	0	59	2	1	42802	4	1	44519	59	Coronary artery stent implantation	2016-11-30	6.00	0.28	12.50	0.80	13.50	163	19.60	157	4.74	-	-	111	18	-	-
Q4	0001279476	female	1938	77	160	90	4.14	1	12	0	0	160	60	23.4375	2	0	71	0	71	0	71	1	12	0	71	2	5	42705	5	1	44530	71	Single-vessel coronary angiography	2015-12-11	7.10	0.53	14.20	1.47	11.00	101.00	12.40	230	5.01	62.33	82.00	81.60	18.50	2.73	338.40
Q4	0000919719;0001347243	male	1955	61	127	81	4.42	1	2	0	0	165	65	23.8751	2	0	61	0	61	0	61	1	2	0	61	2	1	42736	4	1	44531	61	Coronary artery stent implantation	2016-10-19	5.96	0.28	13.10	1.40	12.70	158	18.00	135	4.16	107.49	69	777	19	3.71	296
Q4	0001356709;0001095767;0001113593;0001046011	male	1943	73	142	76	3.86	1	36	0	0	177	80	25.5354	2	0	59	0	59	0	59	1	36	0	59	2	2	43831	5	1	44530	59	Single-vessel coronary angiography	2016-11-28	4.70	0.20	13.60	0.48	12.20	123	15.40	157	3.94	140.52	53	53	11	3.32	257
Q4	0001269565	male	1949	66	190	89	4.02	1	14	0	0	158	65	26.0375	2	0	73	0	73	0	73	1	14	0	73	2	1	42736	5	1	44530	73	Coronary artery drug-eluting stent implantation	2015-10-23	5.45	0.23	13.50	1.30	10.70	151.00	13.30	157	3.84	143.43	53.00	-	-	4.71	202.60
Q4	0001346357	male	1966	50	153	88	3.63	1	2	0	0	170	80	27.6817	2	0	61	0	61	0	61	1	2	0	61	2	3	42736	4	1	44531	61	Single-vessel coronary angiography	2016-10-17	5.27	0.36	12.70	1.57	11.00	145	13.70	187	3.20	90.43	83	78	12	5.04	362
Q4	0001274134	female	1951	64	154	78	4.57	1	71	0	0	0	0	#DIV/0!	2	0	72	0	72	0	72	1	71	0	72	2	1	44501	5	1	44531	72	Coronary artery stent implantation	2015-11-18	-	-	-	-	-	-	-	-	-	148.18	40.00	43.00	19.80	3.01	232.00
Q4	0001261995	female	1943	72	149	63	4.93	1	27	0	0	145	46	21.8787	2	0	74	0	74	0	74	1	27	0	74	2	1	43101	5	1	44531	74	Single-vessel coronary angiography	2015-09-17	7.15	0.36	12.30	1.52	9.30	119.00	15.60	275	5.19	85.90	63.00	53.50	12.90	4.47	258.50
Q4	0001091038	male	1943	70	102	62	5.26	1	15	0	0	168	50	17.7154	2	0	98	0	98	0	98	1	15	0	98	2	5	41974	4	1	44519	98	Coronary artery stent implantation	2013-08-12	8.13	0.69	13.30	2.97	11.30	107.00	13.60	152.00	4.41	-	71.60	100.50	11.70	3.30	356.10
Q4	0001264729	male	1951	64	130	80	3.62	1	18	0	0	164	64	23.7954	2	0	74	0	74	0	74	1	18	0	74	2	1	42826	4	1	44531	74	Single-vessel coronary angiography	2015-09-29	3.99	0.17	12.70	1.35	9.60	157.00	16.40	177	2.41	-	-	-	-	-	-
Q4	0001332641	male	1946	70			5.48	1	19	0	0	175	80	26.1224	2	0	63	0	63	0	63	1	19	0	63	2	2	43191	4	1	44531	63	Single-vessel coronary angiography	2016-08-08	5.87	0.25	14.60	0.41	-----	118	-----	98	5.19	78.15	89	50	9	4.59	314
Q4	0001177633	female	1951	63	160	100	3.28	1	66	0	0	165	65	23.8751	2	0	86	0	86	0	86	1	66	0	86	2	2	43922	4	1	44531	86	Coronary artery stent implantation	2014-08-27	6.73	0.55	12.90	1.53	10.80	129.00	16.20	212	4.48	-	58.00	65.20	12.50	3.55	263.60
Q4	0001348204	female	1943	73	150	72	4.64	1	31	0	0	160	50	19.5312	2	0	61	0	61	0	61	1	31	0	61	2	1	43617	4	1	44531	61	Single-vessel coronary angiography	2016-10-25	5.92	0.39	12.90	2.06	12.20	125	14.70	185	3.34	126.29	45	49	8	2.77	208
Q4	0001147778	female	1952	62	150	80	6.51	1	11	0	0	159	72	28.4799	2	0	91	0	91	0	91	1	11	0	91	2	5	42095	4	0	44530	91		2014-04-16	3.93	0.42	13.00	1.39	10.60	102.00	12.60	171	2.05	-	42.00	52.70	13.40	3.82	249.60
Q4	0001341096	female	1949	67	111	60	5.57	1	19	0	0	156	55	22.6003	2	0	62	0	62	0	62	1	19	0	62	2	1	43221	4	0	44531	62	Single-vessel coronary angiography	2016-09-26	6.48	0.35	13.60	2.14	11.10	123	13.60	238	3.82	51.59	99	60	9	3.01	309
Q4	0001187646;0001321060	female	1948	66			3.21	1	41	0	0	152	60	25.9695	2	0	84	1	41	1	41	0	84	0	84	2	2	43191	1,2	1	44519	84	Single-vessel coronary angiography	2014-10-15	9.62	0.63	12.60	2.43	11.30	141.00	13.40	220	6.52	-	50.00	24.10	11.30	2.84	218.80
Q4	0001228809	male	1936	79	109	70	4.33	1	1	0	0	170	75	25.9516	2	0	78	0	78	1	1	0	78	0	78	2	6	42156	1	1	44510	78	Coronary artery stent implantation	2015-04-21	9.52	0.44	12.30	0.42	8.80	110.00	16.30	238	8.61	73.37	92.00	25.00	7.20	4.27	328.60
Q4	0001165217	female	1945	69	140	72	5.89	1	37	0	0	158	75	30.0433	2	0	89	0	89	1	37	0	89	0	89	2	2	42979	1	1	44538	89	Single-vessel coronary angiography	2014-06-30	7.64	0.17	13.10	0.97	11.40	131.00	14.20	188	6.50	-	62.00	457.20	45.50	4.69	329.45
Q4	0001275186	male	1960	55	143	82	2.94	1	65	0	0	160	60	23.4375	2	0	71	0	71	1	65	0	71	0	71	2	1	44317	1	1	44521	71	Single-vessel coronary angiography	2015-11-23	6.22	0.30	13.30	1.01	9.50	133.00	9.20	197	4.87	69.14	103.00	-	-	6.41	392.10
Q4	0001134144	male	1966	48	150	90	3.08	1	58	0	0	168	67.5	23.9158	2	0	93	0	93	1	58	0	93	0	93	2	2	43466	1，5	1	44531	93	Single-vessel coronary angiography	2014-02-17	19.57	1.76	12.80	1.12	11.00	172.00	12.80	579.00	16.68	-	66.00	1331.60	159.70	3.17	227.40
Q4	0001302112	female	1973	43	131	92	3.33	1	30	0	0	165	70	25.7117	2	0	68	0	68	1	30	0	68	0	68	2	1	43374	1	1	44540	68	Single-vessel coronary angiography	2016-03-24	8.72	0.57	12.40	1.95	9.80	103.00	10.10	254	6.18	176.60	37	129	15	1.52	180
Q4	0001085047	female	1948	65			3.07	1	3	0	0	162	66	25.1486	2	0	100	0	100	1	3	0	100	0	100	2	1	41579	1	1	44537	100	Single-vessel coronary angiography	2013-07-12	5.49	0.58	13.80	1.26	11.20	107.00	12.80	229.00	3.57	-	47.70	-	-	3.50	242.30
Q4	0001217691	female	1954	61			2.97	1	14	0	0	165	75	27.5482	2	0	79	0	79	1	14	0	79	0	79	2	4	42522	1	1	44510	79	Single-vessel coronary angiography	2015-03-06	3.40	0.17	12.80	0.86	9.30	136.00	16.10	184	2.35	-	56.00	45.60	8.40	2.54	192.80
Q4	0001147300	male	1961	53	120	80	3.43	1	7	0	0	165	80	29.3848	2	0	90	0	90	1	7	0	90	0	90	2	2	41974	1	1	44510	90		2014-04-14	7.10	0.58	12.50	1.93	11.10	149.00	13.20	198	4.52	-	67.00	56.00	12.20	4.06	234.20
Q4	0001343885	female	1947	69	182	104	4.18	1	45	0	0	170	75	25.9516	2	0	60	0	60	1	45	0	60	0	60	2	2	44044	1	1	44521	60	Coronary artery stent implantation	2016-10-18	5.30	0.17	13.90	1.59	11.90	136	15.80	178	3.50	105.78	53	66	17	3.05	318
Q4	0001356178	female	1953	63	144	91	3.18	1	37	0	0	165	66	24.2424	2	0	60	0	60	1	37	0	60	0	60	2	2	43831	1	1	44531	60	Coronary artery stent implantation	2016-11-25	4.98	0.13	12.40	1.71	9.90	146	11.30	243	3.05	120.45	48	96	14	2.69	171
Q4	0001300325	male	1944	72	155	60	3.47	1	45	0	0	172	75	25.3515	2	0	68	0	68	1	45	0	68	0	68	2	1	43831	1	1	44531	68	Single-vessel coronary angiography	2016-03-15	7.09	0.48	13.10	2.01	13.20	154.00	18.00	146	4.37	111.35	65.00	-	-	4.19	270.60
Q4	0001305841	female	1955	61	171	58	3.4	1	17	0	0	150	55	24.4444	2	0	67	0	67	1	17	0	67	0	67	2	1	43009	1	1	44539	67		2016-04-11	7.23	0.33	12.30	1.04	11.40	106	13.50	248	5.78	72.44	75	43	13	2.32	266
Q4	0001298047	male	1956	60	122	74	3.37	1	6	0	0	172	80	27.0416	2	0	68	0	68	1	6	0	68	0	68	2	1	42644	1	1	44535	68	Single-vessel coronary angiography	2016-03-09	6.51	0.30	12.20	1.53	12.10	156.00	16.80	174	4.01	-	-	-	-	-	-
Q4	0001043210;0001136660	male	1972	42	145	97	4.4	1	11	0	0	170	80	27.6817	2	0	93	0	93	1	11	0	93	0	93	2	3	42064	1	1	44553	93	Single-vessel coronary angiography	2014-02-28	4.83	0.57	12.10	1.26	11.10	126.00	13.00	156	2.91	-	74.00	64.50	11.30	2.30	344.20
Q4	0001362723	female	1950	66	140	70	5.06	1	32	0	0	160	65	25.3906	2	0	57	0	57	1	32	0	57	0	57	2	1	43709	1	1	44494	57	Coronary artery stent implantation	2016-12-26	5.32	0.43	13.60	1.77	10.90	137	13.20	162	3.04	90.49	61	111	22	4.80	286
Q4	0001196328	female	1954	60	120	63	4.56	1	57	0	0	150	50	22.2222	2	0	83	0	83	1	57	0	83	0	83	2	2	43709	1,2,5	1	44519	83	Single-vessel coronary angiography	2014-11-24	4.44	0.29	13.10	1.48	10.50	119.00	12.60	195	2.51	-	-	-	-	-	-
Q4	0001334983	female	1946	70			4.03	1	4	1	1	160	45	17.5781	1	43770	38	0	63	1	4	0	63	0	63	0	1	42736	1	1	44543	63	Single-vessel coronary angiography	2016-08-18	10.09	0.60	13.20	2.52	11.10	112	12.40	135	6.63	107.50	52	141	14	3.96	319
Q4	0001101407	female	1962	51	142	96	4.16	1	54	0	0	170	65	22.4913	2	0	98	0	98	1	54	0	98	0	98	2	4	43191	0	1	44537	98	Coronary artery stent implantation	2013-09-23	3.22	0.24	13.10	1.06	12.00	130.00	15.90	241.00	1.83	-	63.30	33.00	11.30	3.70	296.20
Q4	0001143487	male	1940	74	100	64	6.06	1	26	0	0	170	72	24.9135	2	0	91	0	91	1	26	0	91	0	91	2	2	42552	0	1	44521	91	Coronary artery stent implantation	2014-04-01	6.34	0.81	12.70	1.66	11.10	127.00	13.00	205	3.81	-	74.00	49.40	12.50	2.66	201.90
Q4	0001301597;0001221456	male	1963	53	132	82	6.22	1	58	0	0	170	70	24.2215	2	0	68	0	68	1	58	0	68	0	68	2	1	44228	6	1	44531	68	Single-vessel coronary angiography	2016-03-24	9.81	0.40	12.80	2.88	10.40	131.00	11.70	268	6.40	116.87	66	-	-	3.81	341
Q4	0001184344	female	1938	76	132	88	3.74	1	62	0	0	165	65	23.8751	2	0	85	0	85	1	62	0	85	0	85	2	2	43831	6	1	44531	85	Single-vessel coronary angiography	2014-09-28	9.50	0.85	13.60	2.61	10.60	148.00	11.70	220	5.89	-	50.00	196.30	21.20	1.71	242.10
Q4	0001160600;0001591273	male	1959	55	118	80	4.57	1	87	0	0	170	75	25.9516	2	0	89	0	89	1	87	0	89	0	89	2	1	44470	6	1	44531	89	Single-vessel coronary angiography	2014-06-11	5.83	0.20	14.10	1.66	13.30	132.00	17.00	87	3.73	-	65.00	56.50	8.60	2.81	325.80
Q4	0001181490	female	1955	59	130	80	5.2	1	27	0	0	156	60	24.6548	2	0	86	0	86	1	27	0	86	0	86	2	1	42736	0	1	44548	86	Coronary artery stent implantation	2014-09-15	6.14	0.31	12.60	1.56	9.70	121.00	16.40	212	4.14	-	55.00	69.00	20.10	3.60	331.10
Q4	0001189376;0001097273	male	1961	52			5.78	1	23	0	0	168	73	25.8645	2	0	99	0	99	1	23	0	99	0	99	2	1	42248	0	1	44549	99	Single-vessel coronary angiography	2013-08-27	6.78	0.41	13.40	1.54	11.90	138.00	14.60	247.00	4.68	-	82.00	99.00	14.50	3.44	565.10
Q4	0001248132	male	1968	47			4.1	1	13	0	0	165	65	23.8751	2	0	77	0	77	1	13	0	77	0	77	2	3	42614	0	1	44549	77	Coronary artery drug-eluting stent implantation	2015-07-14	4.76	0.21	12.50	1.80	10.00	132.00	11.10	380	2.55	123.61	64.00	-	-	4.40	331.40
Q4	0001188270	female	1949	65	130	84	5.74	1	50	0	0	165	66	24.2424	2	0	85	0	85	1	50	0	85	0	85	2	1	43466	0	1	44549	85	Coronary artery stent implantation	2014-10-17	5.37	0.50	12.30	1.34	12.30	111.00	17.00	175	3.46	-	54.00	87.70	16.40	3.88	179.80
Q4	0001243526	male	1960	55			3.93	1	42	0	0	170	76	26.2976	2	0	77	0	77	1	42	0	77	0	77	2	1	43466	0	1	44549	77	Single-vessel coronary angiography	2015-06-20	7.15	0.46	11.90	2.46	10.80	134.00	13.20	207	4.03	126.55	56.00	381.00	36.50	5.47	326.00
Q4	0001184551	male	1943	71	140	80	4.33	1	79	0	0	170	76	26.2976	2	0	86	0	86	1	79	0	86	0	86	2	1	44348	0	1	44553	86	Single-vessel coronary angiography	2014-09-29	10.82	0.76	13.50	2.59	10.50	150.00	12.00	187	7.38	-	65.00	127.80	20.10	3.22	278.70
Q4	0001038907;0001019306;0001210662	male	1974	41	112	71	3.82	1	54	0	0	180	80	24.6914	2	0	82	0	82	1	54	0	82	0	82	2	1	43678	0	1	44549	82	Coronary artery stent implantation	2015-01-23	5.24	0.26	12.70	0.93	10.80	156.00	16.50	136	4.01	-	92.00	39.20	10.10	3.88	314.40
Q4	0001140777	male	1946	68	120	80	4.7	1	25	0	0	170	70	24.2215	2	0	92	0	92	1	25	0	92	0	92	2	1	42491	0	1	44553	92	Coronary artery stent implantation	2014-03-20	5.31	0.37	14.70	1.07	12.30	125.00	15.40	166	3.71	-	74.00	-	-	3.94	287.80
Q4	0001209393;0001517125	male	1944	71			3.93	1	29	0	0	158	83	33.2479	2	0	83	0	83	1	29	0	83	0	83	2	4	42917	0	1	44553	83	Coronary artery stent implantation	2015-01-20	4.23	0.32	13.40	1.30	12.10	140.00	14.40	120	2.45	-	77.00	-	-	5.24	252.00
Q4	0001211977	male	1966	49	113	74	2.98	1	16	0	0	170	76	26.2976	2	0	82	0	82	1	16	0	82	0	82	2	3	42552	0	1	44554	82	Single-vessel coronary angiography	2015-01-30	6.63	0.29	12.50	1.79	10.30	132.00	16.10	251	4.41	-	59.00	55.40	12.00	2.63	326.20
Q4	0001239654	male	1942	73			5.97	1	59	0	0	178	90	28.4055	2	0	78	0	78	1	59	0	78	0	78	2	2	43983	0	1	44554	78	Single-vessel coronary angiography	2015-06-04	10.76	0.82	12.30	1.93	10.70	170.00	13.10	275	7.96	46.97	137.00	121.00	23.80	6.50	479.00
Q4	0001154742	male	1946	68	120	80	3.42	1	24	0	0	160	60	23.4375	2	0	91	0	91	1	24	0	91	0	91	2	1	42522	0	1	44556	91	Single-vessel coronary angiography	2014-05-15	8.03	0.41	13.30	2.73	10.90	131.00	13.20	199	4.65	-	64.00	70.20	9.80	3.42	584.80
Q4	0001205806	male	1944	71	127	63	3	1	17	0	0	172	80	27.0416	2	0	82	0	82	1	17	0	82	0	82	2	2	42552	0	1	44521	82	Single-vessel coronary angiography	2015-01-05	6.58	0.40	11.90	1.19	9.60	144.00	10.80	221	4.74	-	-	-	-	-	-
Q4	0001334112	male	1946	70	139	82	3.12	1	58	0	0	165	63	23.1405	2	0	63	0	63	1	58	0	63	0	63	2	3	44378	6	1	44531	63	Single-vessel coronary angiography	2016-08-15	5.90	0.27	13.80	1.59	8.70	149	8.50	240	3.72	130.31	57	90	28	2.49	270
Q4	0001335954	male	1958	58	132	94	3.19	1	40	0	0	180	95	29.321	2	0	63	0	63	1	40	0	63	0	63	2	3	43831	6	1	44531	63	Single-vessel coronary angiography	2016-08-24	4.72	0.36	12.90	1.05	10.10	139	11.10	223	3.13	90.25	81	55	12	2.89	394
Q4	0001188479	male	1951	63	170	85	5.28	1	50	0	0	170	73	25.2595	2	0	85	0	85	1	50	0	85	0	85	2	2	43466	6	0	44531	85	Single-vessel coronary angiography	2014-10-20	6.55	0.40	12.80	1.38	11.50	158.00	16.50	178	4.72	-	66.00	60.50	11.00	2.60	352.80
Q4	0001181567	female	1959	55	120	75	3.79	1	75	0	0	160	55	21.4844	2	0	86	0	86	1	75	0	86	0	86	2	1	44197	6	1	44531	86	Single-vessel coronary angiography	2014-09-15	6.67	0.49	12.70	2.73	8.70	137.00	15.30	295	3.29	-	55.00	139.50	21.70	3.84	276.10
Q4	0001187632;0001282614	male	1956	58	110	70	3.68	1	78	0	0	178	75	23.6713	2	0	85	0	85	1	78	0	85	0	85	2	1	44317	6	1	44531	85	Coronary artery stent implantation	2014-10-15	4.67	0.29	12.30	1.40	9.80	128.00	16.40	190	2.70	-	68.00	-	-	3.36	259.90
Q4	0001211662	male	1959	56			3.91	1	74	0	0	176	82	26.4721	2	0	82	0	82	1	74	0	82	0	82	2	2	44287	5	1	44531	82	Single-vessel coronary angiography	2015-01-28	4.74	0.22	13.20	1.31	12.00	158.00	16.50	119	3.15	-	64.00	-	-	4.03	234.40
Q4	0001356366	male	1954	62	120	80	2.98	1	49	0	0	172	75	25.3515	2	0	60	0	60	1	49	0	60	0	60	2	4	44197	6	1	44531	60	Single-vessel coronary angiography	2016-11-25	8.36	0.82	14.20	1.58	14.50	129	23.90	136	5.94	100.39	73	130	9	2.69	305
Q4	0001342171	male	1934	82	124	64	3.67	1	53	0	0	175	60.5	19.7551	2	0	61	0	61	1	53	0	61	0	61	2	1	44287	6	1	44531	61	Single-vessel coronary angiography	2016-10-14	5.26	0.19	13.20	1.47	11.60	133	13.10	102	3.33	87.87	78	47	14	4.35	404
Q4	0001325199	male	1945	71	152	83	5.66	1	58	0	0	180	75	23.1481	2	0	64	0	64	1	58	0	64	0	64	2	1	44348	6	1	44531	64	Single-vessel coronary angiography	2016-07-05	-	-	-	-	-	-	-	-	-	75.73	91	-	-	2.39	426
Q4	0001338695	male	1944	72	150	74	4.21	1	52	0	0	172	75	25.3515	2	0	62	0	62	1	52	0	62	0	62	2	2	44228	6	1	44531	62	Single-vessel coronary angiography	2016-09-08	4.57	0.21	13.60	0.94	12.40	134	18.00	140	3.34	97.66	73	153	9	3.64	397
Q4	0001298588	female	1951	65			5.75	1	12	0	0	158	63	25.2363	2	0	68	0	68	1	12	0	68	0	68	2	1	42826	0	1	44540	68	Single-vessel coronary angiography	2016-03-08	7.88	0.30	13.20	1.30	9.10	135.00	15.90	299	6.22	140.07	42.00	-	-	3.10	207.10
Q4	0001341964	male	1956	60	107	68	3.83	1	32	0	0	165	70	25.7117	2	0	62	0	62	1	32	0	62	0	62	2	1	43617	0	1	44540	62	Single-vessel coronary angiography	2016-09-22	5.34	0.25	13.10	1.33	13.00	163	17.30	180	3.58	140.11	55	63	5	2.94	445
Q4	0001239120	male	1949	66	181	95	3.12	1	12	0	0	174	71	23.4509	2	0	78	0	78	1	12	0	78	0	78	2	4	42552	0	1	44543	78	Coronary artery stent implantation	2015-06-03	4.86	0.23	13.30	0.92	11.70	132.00	13.70	151	3.63	-	-	-	-	-	-
Q4	0001190858	male	1944	70			3.46	1	30	0	0	165	70	25.7117	2	0	85	0	85	1	30	0	85	0	85	2	3	42887	0	1	44545	85	Single-vessel coronary angiography	2014-11-03	5.63	0.62	12.20	1.75	10.10	163.00	12.10	169	3.10	-	82.00	84.90	12.10	3.68	275.70
Q4	0001373645;0001126455	male	1956	58			5.24	1	36	0	0	174	60	19.8177	2	0	95	0	95	1	36	0	95	0	95	2	2	42767	0	1	44548	95	Single-vessel coronary angiography	2014-01-08	7.39	0.49	12.10	1.82	11.70	134.00	14.80	319.00	4.91	-	73.50	-	-	5.34	484.90
Q4	0001189762	female	1950	64	131	64	5.32	1	17	0	0	150	45	20	2	0	86	0	86	1	17	0	86	0	86	2	1	42461	0	1	44559	86	Coronary artery stent implantation	0015-03-12	7.70	0.53	13.80	1.91	10.90	127.00	12.30	180	5.23	-	60.30	252.00	15.40	8.86	411.83
Q4	0001204707	male	1942	73	169	81	3.98	1	29	0	0	166	74	26.8544	2	0	83	0	83	1	29	0	83	0	83	2	1	42917	0	1	44548	83	Coronary artery stent implantation	2014-12-30	7.85	0.40	12.20	0.98	10.90	128.00	12.90	152	6.31	-	82.00	61.20	11.30	4.64	237.90
Q4	0001082612	male	1969	44	140	90	5.78	1	59	0	0	168	66	23.3844	2	0	100	0	100	1	59	0	100	0	100	2	2	43282	0	1	44549	100	Coronary artery stent implantation	2013-07-17	6.31	0.50	13.30	1.28	12.10	147.00	17.50	129.00	4.27	-	86.20	51.40	9.70	7.30	451.90
Q4	0001249258	male	1953	62			3.52	1	23	0	0	165	65	23.8751	2	0	76	0	76	1	23	0	76	0	76	2	2	42917	0	1	44549	76	Coronary artery drug-eluting stent implantation	2015-07-16	7.06	0.27	11.90	1.88	10.80	146.00	13.10	239	4.84	95.83	76.00	154.30	20.00	4.79	245.60
Q4	0001162056	male	1948	66	206	96	6.07	1	21	0	0	165	77	28.2828	2	0	89	0	89	1	21	0	89	0	89	2	2	42461	0	1	44549	89	Single-vessel coronary angiography	2014-06-18	7.68	0.38	13.50	1.19	10.70	161.00	12.40	150	6.02	-	76.00	-	-	4.30	346.80
Q4	0001147593	female	1936	78	130	70	3.34	1	51	0	0	161	63	24.3046	2	0	92	0	92	1	51	0	92	0	92	2	3	43313	0	1	44554	92	Single-vessel coronary angiography	2014-04-17	14.68	0.56	14.00	2.19	11.60	136.00	13.60	225	11.93	-	73.00	-	-	5.73	291.70
Q4	0001228537	male	1945	70	138	76	3.23	1	44	0	0	170	70	24.2215	2	0	79	0	79	1	44	0	79	0	79	2	1	43466	0	1	44549	79	Coronary artery stent implantation	2015-04-21	6.00	0.38	14.00	1.33	11.40	115.00	14.30	216	4.10	87.12	81.00	-	-	5.38	236.70
Q4	0001150942	male	1963	52	124	80	4.19	1	47	0	0	170	78	26.9896	2	0	83	0	83	1	47	0	83	0	83	2	2	43466	0	1	44549	83	Single-vessel coronary angiography	2015-01-04	13.02	0.49	12.80	1.81	9.80	166.00	16.10	302	10.65	-	61.00	54.80	10.10	3.31	222.70
Q4	0001183407	male	1971	43	120	80	3.12	1	58	0	0	180	80	24.6914	2	0	86	0	86	1	58	0	86	0	86	2	1	43678	0	1	44549	86	Coronary artery stent implantation	2014-09-24	6.90	0.37	12.20	2.04	9.60	149.00	10.60	267	4.31	-	75.00	-	-	2.36	332.60
Q4	0001183875	female	1938	76	170	70	3.07	1	51	0	0	150	60	26.6667	2	0	86	0	86	1	51	0	86	0	86	2	4	43466	0	1	44549	86	Coronary artery stent implantation	2014-09-25	-	-	-	-	-	-	-	-	-	-	68.00	-	-	4.30	396.90
Q4	0001196459	male	1946	68	128	62	5.37	1	45	0	0	185	70	20.4529	2	0	84	0	84	1	45	0	84	0	84	2	2	43374	0	1	44553	84	Coronary artery stent implantation	2014-11-26	4.94	0.14	13.60	1.60	12.70	137.00	18.20	141	2.98	-	81.00	37.70	12.70	2.87	166.10
Q4	0001235110	male	1944	71	120	80	3.53	1	43	0	0	165	75	27.5482	2	0	79	0	79	1	43	0	79	0	79	2	1	43466	0	1	44554	79	Coronary artery drug-eluting stent implantation	2015-05-15	5.32	0.27	13.50	1.08	10.40	150.00	11.60	168	3.88	68.12	100.00	-	-	4.27	244.10
Q4	0001165462;0001464723	male	1940	74	134	72	5.85	1	40	0	0	160	60	23.4375	2	0	89	0	89	1	40	0	89	0	89	2	2	43070	0	1	44554	89	Coronary artery stent implantation	2014-07-02	-	-	-	-	-	-	-	-	-	-	70.00	85.20	10.50	3.05	281.30
Q4	0001178274	female	1943	71	130	66	3.53	1	47	0	0	156	54	22.1893	2	0	87	0	87	1	47	0	87	0	87	2	2	43344	0	1	44559	87	Single-vessel coronary angiography	2014-09-04	7.54	0.73	12.70	2.40	12.60	126.00	17.80	224	4.23	-	60.00	29.00	13.60	2.52	302.90
Q4	0001300776	male	1944	72	86	58	4.16	1	33	0	0	178	70	22.0932	2	0	68	0	68	1	33	0	68	0	68	2	1	43466	0	0	44531	68	Single-vessel coronary angiography	2016-03-17	7.81	0.44	13.50	1.35	13.60	133.00	18.40	179	5.94	86.37	81.00	91.50	17.10	5.38	605.60
Q4	0001099642	male	1950	63			4.48	1	63	0	0	170	70	24.2215	2	0	97	0	97	1	63	0	97	0	97	2	0	43466	0	0	44519	97	Single-vessel coronary angiography	2013-09-18	8.84	0.50	13.40	1.04	11.80	116.00	14.60	184.00	7.26	-	60.90	-	-	4.03	231.90
Q4	0001268060	female	1946	69	132	70	4.11	1	59	0	0	152	45	19.4771	2	0	73		73	1	59	0	73	0	73	2	5	44105	1	1	44531	73	Single-vessel coronary angiography	2015-10-19	7.23	0.40	13.30	2.45	11.90	142.00	13.80	263	4.24	88.01	62.00	47.20	15.40	4.89	259.80
Q4	0001362900	female	1948	69	120	80	4.01	1	36	0	0	153	58	24.7768	2	0	56	1	36	0	56	0	56	0	56	2	2	43922	2	1	44531	56	Single-vessel coronary angiography	2017-03-07	6.06	0.19	13.40	1.16	10.00	124	11.00	170	4.67	113.14	50	45	10	1.90	284
Q4	0001361058	male	1948	68	122	89	3.8	1	31	0	0	165	80	29.3848	2	0	59	1	31	0	59	0	59	0	59	2	2	43678	2	1	44539	59	Coronary artery stent implantation	2016-12-14	5.97	0.38	12.10	1.31	8.90	137	16.00	177	4.24	-	57	67	15	8.44	327
Q4	0001185006	female	1959	55			3.21	1	11	0	0	156	75	30.8185	2	0	86	1	11	0	86	0	86	0	86	2	3	42278	2	1	44543	86	Coronary artery stent implantation	2014-09-29	3.22	0.14	12.40	0.92	10.70	123.00	17.10	94	2.12	-	76.00	-	-	3.11	239.50
Q4	0001219460	female	1956	59	110	75	5.27	1	52	0	0	160	57	22.2656	2	0	81	1	52	0	81	0	81	0	81	2	2	43678	2	1	44553	81	Single-vessel coronary angiography	2015-03-11	4.11	0.24	12.90	1.35	12.30	144.00	15.90	211	2.45	113.82	53.00	73.60	14.40	3.25	203.90
Q4	0001180666	male	1957	57	134	76	3.59	1	14	0	0	176	72	23.2438	2	0	87	1	14	0	87	0	87	0	87	2	2	42339	2	1	44559	87	Single-vessel coronary angiography	2014-09-11	6.77	0.95	11.90	2.00	9.60	140.00	10.50	217	3.45	-	55.00	70.30	20.60	2.40	288.80
Q4	0001208916;0001307723;0001381377	male	1950	65	132	77	4.82	1	59	0	0	165	72	26.4463	2	0	83	1	59	0	83	0	83	0	83	2	2	43831	2	2	44559	83	Single-vessel coronary angiography	2015-01-20	3.69	0.28	12.90	1.04	11.90	141.00	16.70	151	2.28	-	64.00	-	-	2.24	195.60
Q4	0001343007	male	1963	53	125	77	4.3	1	57	0	0	162	65	24.7676	2	0	62	1	57	0	62	0	62	0	62	2	1	44378	2	0	44531	62	Coronary artery stent implantation	2016-09-28	10.70	0.94	12.90	2.35	10.80	135	16.50	236	7.20	91.92	81	167	14	4.30	322
Q4	0001204023	female	1951	63	125	63	4.68	1	2	0	0	165	65	23.8751	2	0	83	1	2	0	83	0	83	0	83	2	1	44748	2	2	44531	83	Single-vessel coronary angiography	2014-12-24	-	-	-	-	-	-	-	-	-	-	42.00	-	-	2.90	284.50
Q4	0001222348	male	1967	48	120	76	3.19	0	80	0	0	175	80	26.1224	2	0	80	0	80	0	80	0	80	0	80	1	0	0	0	1	44530	80	Coronary artery stent implantation	2015-03-24	7.32	0.62	12.10	2.71	9.10	157.00	15.70	315	3.86	-	72.50	51.00	11.10	3.64	309.70
Q4	0001211516	male	1949	66			4.35	0	82	0	0	168	77	27.2817	2	0	82	0	82	0	82	0	82	0	82	1	0	0	0	1	44531	82	Single-vessel coronary angiography	2015-01-27	11.64	0.76	12.70	2.44	11.20	175.00	12.60	332	8.44	-	66.00	22.80	16.60	4.95	347.60
Q4	0001146486	female	1964	50			3.11	0	90	0	0	160	60	23.4375	2	0	90	0	90	0	90	0	90	0	90	1	0	0	0	1	44532	90	Coronary artery stent implantation	2014-04-27	7.27	0.01	12.60	3.15	10.90	136.00	12.60	346	3.96	-	44.90	108.20	10.70	4.63	234.42
Q4	0001231506	male	1951	64	159	100	3.21	0	79	0	0	168	80	28.3447	2	0	79	0	79	0	79	0	79	0	79	1	0	0	0	1	44532	79	Coronary artery stent implantation	2015-04-30	7.34	0.44	12.50	1.99	12.30	138.00	15.10	226	4.69	108.60	68.00	77.90	17.20	3.24	296.10
Q4	0001084492	male	1961	52			4.18	0	99	0	0	170	66	22.8374	2	0	99	0	99	0	99	0	99	0	99	1	0	0	0	1	44532	99	Single-vessel coronary angiography	2013-08-14	8.39	0.66	12.70	1.11	12.00	162.00	16.00	119.00	6.46	-	68.10	412.20	22.30	3.50	330.00
Q4	0001238825	male	1969	46	158	116	5.04	0	77	0	0	168	72	25.5102	2	0	77	0	77	0	77	0	77	0	77	1	0	0	0	1	44532	77	Single-vessel coronary angiography	2015-05-30	6.17	0.33	11.50	1.92	10.10	129.00	16.10	245	3.86	105.00	61.00	131.50	21.30	4.10	343.60
Q4	0001100914;0001229752	male	1955	58	110	70	5.28	0	98	0	0	165	66	24.2424	2	0	98	0	98	0	98	0	98	0	98	1	0	0	0	1	44532	98	Single-vessel coronary angiography	2013-09-23	6.10	0.65	11.80	1.86	9.60	150.00	11.00	366.00	3.52	-	56.40	25.80	7.80	2.80	343.10
Q4	0001158063	female	1945	69	100	60	3.22	0	89	0	0	168	72	25.5102	2	0	89	0	89	0	89	0	89	0	89	1	0	0	0	1	44537	89	Single-vessel coronary angiography	2014-06-11	6.41	0.47	12.60	1.13	12.80	115.00	19.20	107	4.79	-	-	-	-	-	-
Q4	0001232054	male	1969	46	136	93	3.69	0	79	0	0	167	70	25.0995	2	0	79	0	79	0	79	0	79	0	79	1	0	0	0	1	44537	79	Coronary artery stent implantation	2015-05-02	5.57	0.45	12.70	1.14	11.40	143.00	14.20	198	3.61	165.07	50.00	2872.00	295.40	2.54	308.20
Q4	0001168171	male	1972	42	100	70	3.37	0	88	0	0	175	75	24.4898	2	0	88	0	88	0	88	0	88	0	88	1	0	0	0	1	44538	88	Single-vessel coronary angiography	0010-07-21	12.40	0.30	13.90	0.69	9.80	160.00	11.50	214	11.36	-	69.60	609.70	76.80	5.69	221.17
Q4	0001226512;0001534419	male	1938	77	184	88	5.49	0	80	0	0	170	70	24.2215	2	0	80	0	80	0	80	0	80	0	80	1	0	0	0	1	44542	80	Coronary artery stent implantation	2015-04-09	7.28	0.61	13.80	1.20	10.40	117.00	11.40	330	5.28	79.73	86.00	133.60	19.60	3.66	303.10
Q4	0001218472	male	1965	50	100	80	3.08	0	80	0	0	174	85	28.075	2	0	80	0	80	0	80	0	80	0	80	1	0	0	0	1	44521	80	Single-vessel coronary angiography	2015-03-06	4.92	0.46	11.80	0.84	11.40	151.00	13.70	185	3.54	-	70.00	-	-	3.94	274.10
Q4	0001318991	female	1968	48	136	86	3.66	0	65	0	0	172	60	20.2812	2	0	65	0	65	0	65	0	65	0	65	1	0		0	1	44521	65	Single-vessel coronary angiography	2016-06-02	12.56	0.72	14.30	1.98	10.20	125	12.00	886	9.36	-	56	405	57	5.24	317
Q4	0001307898	male	1947	69	132	68	5.47	0	67	0	0	165	64	23.5078	2	0	67	0	67	0	67	0	67	0	67	1	0	0	0	1	44521	67	Single-vessel coronary angiography	2016-04-15	9.17	0.47	12.40	1.04	12.00	136	15.90	166	7.67	99.81	70	3171	183	3.74	288
Q4	0001346537	female	1960	56	107	71	3.11	0	61	0	0	170	60	20.7612	2	0	61	0	61	0	61	0	61	0	61	1	0	0	0	1	44521	61	Coronary artery stent implantation	2016-10-18	11.00	0.50	14.20	1.43	10.70	119	12.40	241	9.06	-	-	-	-	-	-
Q4	0001288191	male	1972	44	105	68	2.97	0	70	0	0	170	70	24.2215	2	0	70	0	70	0	70	0	70	0	70	1	0	0	0	1	44522	70	Single-vessel coronary angiography	2016-01-16	7.66	0.43	13.80	1.55	10.70	136.00	11.90	218	4.59	114.86	68.00	206.00	39.50	4.13	392.00
Q4	0001285774;0001585360	male	1976	40	127	67	3.22	0	71	0	0	178	85	26.8274	2	0	71	0	71	0	71	0	71	0	71	1	0	0	0	1	44541	71	Coronary artery stent implantation	2016-01-07	-	-	-	-	-	-	-	-	-	133.17	62.00	256.50	21.20	2.60	260.30
Q4	0001308752	female	1969	47	177	100	2.98	0	67	0	0	162	62.5	23.815	2	0	67	0	67	0	67	0	67	0	67	1	0	0	0	1	44531	67	Single-vessel coronary angiography	2016-04-21	7.44	0.41	14.50	2.02	9.50	119	15.60	311	4.88	99.24	60	53	6	1.32	257
Q4	0001329738	male	1955	61	128	85	4.01	0	64	0	0	174	90	29.7265	2	0	64	0	64	0	64	0	64	0	64	1	0	0	0	1	44531	64	Single-vessel coronary angiography	2016-07-25	8.60	0.55	13.00	1.58	11.50	170	14.70	307	6.31	-	-	220	21	-	-
Q4	0001335371	female	1955	61	110	73	4.93	0	63	0	0	162	60	22.8624	2	0	63	0	63	0	63	0	63	0	63	1	0	0	0	1	44531	63	Single-vessel coronary angiography	2016-08-24	6.92	0.37	13.60	1.70	13.30	127	18.70	187	4.82	131.05	45	174	23	3.31	312
Q4	0001287128;0001302078;0001111545	female	1958	58			3.71	0	70	0	0	0	0	#DIV/0!	2	0	70	0	70	0	70	0	70	0	70	0	0	0	0	0	44531	70	Single-vessel coronary angiography	2016-01-13	-	-	-	-	-	-	-	-	-	-	-	-	-	-	-
Q4	0001352736	male	1964	52	119	68	4.62	0	60	0	0	173	75	25.0593	2	0	60	0	60	0	60	0	60	0	60	1	0	0	0	1	44531	60	Coronary artery stent implantation	2016-11-10	5.38	0.24	12.80	1.54	13.50	138	20.90	172	3.55	125.62	62	72	21	3.39	322
Q4	0001256020	male	1962	53	95	60	3.19	0	75	0	0	0	0	#DIV/0!	2	0	75	0	75	0	75	0	75	0	75	1	0	0	0	1	44531	75	Single-vessel coronary angiography	2015-08-24	4.79	0.18	13.30	1.59	11.80	140.00	14.20	216	2.93	135.67	58.00	102.00	21.40	4.36	243.30
Q4	0001221947	male	1977	38	150	80	5.58	0	80	0	0	175	80	26.1224	2	0	80	0	80	0	80	0	80	0	80	1	0	0	0	1	44531	80	Coronary artery stent implantation	2015-03-19	7.00	0.23	13.20	1.41	11.60	97.00	14.40	154	5.33	61.06	123.00	345.50	33.20	8.75	346.00
Q4	0001239172	male	1960	55	115	74	3.22	0	77	0	0	0	0	#DIV/0!	2	0	77	0	77	0	77	0	77	0	77	1	0	0	0	1	44531	77	Coronary artery drug-eluting stent implantation	2015-06-09	10.03	0.66	13.80	3.14	10.80	159.00	12.70	215	6.19	117.60	65.00	-	-	4.18	254.00
Q4	0001323017;0001018196;0001100240	female	1951	62	110	70	6.1	0	98	0	0	154	62	26.1427	2	0	98	0	98	0	98	0	98	0	98	1	0	0	0	1	44531	98	Coronary artery stent implantation	2013-09-17	4.48	0.44	13.40	1.39	11.40	114.00	15.30	198.00	2.56	-	57.12	144.90	9.20	4.27	315.51
Q4	0001245791	female	1946	69			6.29	0	76	0	0	150	45	20	2	0	76	0	76	0	76	0	76	0	76	1	0	0	0	1	44531	76	Coronary artery stent implantation	2015-07-02	5.74	0.30	13.10	1.30	10.90	117.00	12.70	295	4.08	118.60	48.00	536.30	54.00	2.41	201.30
Q4	0001626561;0001136406	male	1973	41			4.43	0	93	0	0	178	85	26.8274	2	0	93	0	93	0	93	0	93	0	93	1	0	0	0	1	44531	93	Coronary artery stent implantation	2014-02-25	7.08	0.56	13.30	1.54	11.20	152.00	14.40	197	4.93	-	56.60	143.40	23.10	4.45	256.93
Q4	0001236072	male	1972	43	92	63	3.09	0	78	0	0	167	60	21.5139	2	0	78	0	78	0	78	0	78	0	78	1	0	0	0	1	44531	78	Coronary artery stent implantation	2015-05-20	-	-	-	-	-	-	-	-	-	125.86	64.00	-	-	3.15	417.10
Q4	0001235453	male	1959	56	110	60	6.76	0	78	0	0	170	67	23.1834	2	0	78	0	78	0	78	0	78	0	78	1	0	0	0	1	44531	78	Coronary artery stent implantation	2015-05-15	6.86	0.04	12.40	0.37	10.90	159.00	16.80	225	6.43	115.13	49.00	296.00	36.70	3.17	213.00
Q4	0001239075	male	1973	42	131	80	3.67	0	77	0	0	169	75	26.2596	2	0	77	0	77	0	77	0	77	0	77	1	0	0	0	1	44531	77	Coronary artery stent implantation	2015-06-03	9.55	0.25	12.90	2.35	10.40	156.00	11.30	338	6.73	124.22	65.00	71.40	15.10	2.66	407.50
Q4	0001231122	male	1957	58	123	66	4.95	0	79	0	0	175	80	26.1224	2	0	79	0	79	0	79	0	79	0	79	1	0	0	0	1	44531	79	Single-vessel coronary angiography	2015-04-28	3.92	0.14	13.10	1.02	11.30	142.00	13.50	140	2.52	-	-	-	-	-	-
Q4	0001157316	male	1959	55	94	60	3.99	0	89	0	0	173	65	21.7181	2	0	89	0	89	0	89	0	89	0	89	1	0	0	0	1	44531	89	Single-vessel coronary angiography	2014-05-26	7.30	0.38	12.80	2.29	9.40	140.00	11.30	251	4.55	-	59.00	25.10	10.70	2.90	309.90
Q4	0001132882	male	1968	46	100	64	3.52	0	93	0	0	171	72.5	24.794	2	0	93	0	93	0	93	0	93	0	93	1	0	0	0	1	44531	93	Single-vessel coronary angiography	2014-02-13	-	-	-	-	-	-	-	-	-	-	72.00	222.70	14.10	4.43	283.70
Q4	0001248045	male	1975	40			5.1	0	76	0	0	168	72.5	25.6874	2	0	76	0	76	0	76	0	76	0	76	1	0	0	0	1	44531	76	Coronary artery stent implantation	2015-07-14	4.27	0.25	12.80	0.75	12.50	133.00	17.30	176	3.17	72.51	105.00	35.90	11.30	5.90	696.40
Q4	0001188916	male	1944	70	160	90	3.39	0	85	0	0	165	60	22.0386	2	0	85	0	85	0	85	0	85	0	85	1	0	0	0	1	44531	85	Single-vessel coronary angiography	2014-10-21	-	-	-	-	-	-	-	-	-	-	69.00	48.80	15.70	3.96	301.70
Q4	0001140339	male	1954	60	120	70	2.97	0	92	0	0	170	72.5	25.0865	2	0	92	0	92	0	92	0	92	0	92	1	0	0	0	1	44531	92	Single-vessel coronary angiography	2014-03-13	7.91	0.45	12.60	2.50	10.30	153.00	12.80	219	4.78	-	71.00	192.00	20.70	6.53	319.95
Q4	0001187135	male	1954	60	136	80	3.52	0	85	0	0	160	70	27.3438	2	0	85	0	85	0	85	0	85	0	85	1	0	0	0	1	44531	85	Coronary artery stent implantation	2014-10-12	14.96	0.51	12.40	1.03	11.00	141.00	11.80	205	13.37	-	59.00	2063.40	269.70	2.88	264.20
Q4	0001217742	female	1949	66	178	87	2.97	0	80	0	0	150	65	28.8889	2	0	80	0	80	0	80	0	80	0	80	1	0	0	0	1	44531	80	Single-vessel coronary angiography	2015-03-04	5.81	0.22	13.00	1.85	10.00	115.00	10.80	239	3.69	-	48.00	64.40	14.70	3.47	210.30
Q4	0001467415;0001206169	male	1932	83	97	54	6.41	0	82	0	0	173	70	23.3887	2	0	82	0	82	0	82	0	82	0	82	1	0	0	0	1	44531	82	Single-vessel coronary angiography	2015-01-07	4.83	0.31	13.70	1.69	12.00	109.00	14.30	169	2.62	-	91.00	23.90	9.10	5.10	296.70
Q4	0001214164	male	1967	48	120	80	6.51	0	81	0	0	0	0	#DIV/0!	2	0	81	0	81	0	81	0	81	0	81	1	0	0	0	1	44531	81	Coronary artery stent implantation	2015-02-06	11.71	0.18	11.60	0.67	11.20	157.00	13.10	174	10.84	-	58.30	525.90	46.20	5.06	262.56
Q4	0001196423;0001064086	male	1952	62	142	68	5.61	0	84	0	0	165	70	25.7117	2	0	84	0	84	0	84	0	84	0	84	1	0	0	0	1	44531	84	Coronary artery stent implantation	2014-11-24	7.31	0.42	12.70	1.62	11.30	129.00	13.90	222	5.23	-	71.00	125.60	19.10	3.05	307.00
Q4	0001146164	male	1971	43	123	73	4.95	0	91	0	0	170	65	22.4913	2	0	91	0	91	0	91	0	91	0	91	1	0	0	0	1	44531	91	Coronary artery stent implantation	2014-04-10	7.63	0.51	13.30	3.03	11.50	124.00	13.70	289	4.05	-	72.00	285.20	36.30	6.22	333.10
Q4	0001260510	male	1956	59			2.92	0	74	0	0	180	75	23.1481	2	0	74	0	74	0	74	0	74	0	74	1	0	0	0	1	44531	74	Single-vessel coronary angiography	2015-09-10	6.11	0.47	12.50	1.96	10.90	139.00	13.30	186	3.45	-	-	-	-	-	-
Q4	0001335345	female	1962	54	106	69	3.46	0	63	0	0	160	60	23.4375	2	0	63	0	63	0	63	0	63	0	63	1	0	0	0	1	44531	63	Single-vessel coronary angiography	2016-08-19	17.47	1.40	14.40	1.47	11.90	151	14.60	228	14.59	89.17	78	840	63	4.90	368
Q4	0001291399	male	1941	75			3.15	0	69	0	0	172	55	18.5911	2	0	69	0	69	0	69	0	69	0	69	1	0	0	0	1	44531	69		2016-02-01	-	-	-	-	-	-	-	-	-	-	57.00	145.00	85.10	7.42	310.00
Q4	0001299263	female	1948	68	130	70	3.34	0	68	0	0	158	62.5	25.0361	2	0	68	0	68	0	68	0	68	0	68	1	0	0	0	1	44531	68		2016-03-10	5.14	0.79	13.00	0.87	10.70	160.00	16.40	324	3.40	49.69	102.00	26.40	14.40	5.61	450.20
Q4	0001271482	female	1940	75	140	60	5.72	0	72	0	0	155	55	22.8928	2	0	72	0	72	0	72	0	72	0	72	1	0	0	0	1	44531	72	Single-vessel coronary angiography	2015-11-02	4.08	0.34	14.40	0.96	12.40	139.00	15.70	197	2.65	63.56	81.00	68.60	15.70	2.39	270.00
Q4	0001292514	male	1959	57	96	56	4.62	0	69	0	0	172	70	23.6614	2	0	69	0	69	0	69	0	69	0	69	1	0	0	0	1	44531	69	Single-vessel coronary angiography	2016-02-02	9.55	0.93	12.70	0.77	11.70	111.00	16.50	135	7.84	115.13	66.00	81.70	11.00	2.31	305.10
Q4	0001259881	female	1948	67	140	80	3.1	0	74	0	0	158	52.5	21.0303	2	0	74	0	74	0	74	0	74	0	74	1	0	0	0	1	44531	74	Coronary artery stent implantation	2016-02-12	6.28	0.29	14.20	2.45	-----	122.00	-----	160	3.50	-	-	-	-	-	-
Q4	0001338318	male	1961	55	162	112	3.53	0	62	0	0	175	70	22.8571	2	0	62	0	62	0	62	0	62	0	62	1	0	0	0	1	44531	62	Single-vessel coronary angiography	2016-09-06	-	-	-	-	-	-	-	-	-	102.86	73	255	24	2.88	307
Q4	0001274060	male	1957	58	97	63	2.94	0	72	0	0	170	70	24.2215	2	0	72	0	72	0	72	0	72	0	72	1	0	0	0	1	44531	72	Coronary artery stent implantation	2015-11-16	-	-	-	-	-	-	-	-	-	122.86	62.00	-	-	4.28	225.80
Q4	0001335555	female	1937	79	130	76	3.27	0	63	0	0	158	50	20.0288	2	0	63	0	63	0	63	0	63	0	63	1	0	0	0	1	44531	63		2016-08-23	7.65	0.40	13.40	1.74	13.80	132	19.80	177	5.48	60.31	84	357	30	3.76	414
Q4	0001332435	male	1971	45	104	70	3.66	0	63	0	0	170	65	22.4913	2	0	63	0	63	0	63	0	63	0	63	1	0	0	0	1	44531	63	Single-vessel coronary angiography	2016-08-05	6.37	0.33	12.70	1.15	9.40	155	9.60	173	4.69	111.13	71	43	10	4.15	490
Q4	0001309760	male	1936	80	100	64	5.94	0	67	0	0	175	75	24.4898	2	0	67	0	67	0	67	0	67	0	67	1	0	0	0	1	44531	67	Coronary artery stent implantation	2016-04-23	11.11	0.70	11.90	1.28	11.00	135	13.80	150	9.10	132.16	46	886	76	3.86	133
Q4	0001356121	male	1952	64	159	94	3.97	0	59	0	0	165	65	23.8751	2	0	59	0	59	0	59	0	59	0	59	1	0	0	0	1	44531	59	Coronary artery stent implantation	2016-11-30	9.84	0.49	12.70	1.49	9.10	102	9.30	397	7.62	35.66	178	117	12	5.81	453
Q4	0001342616	male	1963	53	128	78	3.67	0	62	0	0	170	70	24.2215	2	0	62	0	62	0	62	0	62	0	62	1	0	0	0	1	44531	62	Single-vessel coronary angiography	2016-09-24	16.22	0.44	13.40	1.74	11.70	184	14.80	211	13.95	100.45	88	174	14	5.07	519
Q4	0001300308	male	1950	66	110	70	5.36	0	68	0	0	175	70	22.8571	2	0	68	0	68	0	68	0	68	0	68	1	0	0	0	1	44531	68	Single-vessel coronary angiography	2016-03-15	6.13	0.63	13.30	1.54	10.80	153.00	16.60	163	3.90	104.04	70.00	173.20	21.10	4.26	215.10
Q4	0001339095	female	1960	56	122	75	3.57	0	62	0	0	160	55	21.4844	2	0	62	0	62	0	62	0	62	0	62	1	0	0	0	1	44531	62	Coronary artery stent implantation	2016-09-07	-	-	-	-	-	-	-	-	-	-	39	57	14	5.88	221
Q4	0001356396	male	1946	70	92	63	2.99	0	60	0	0	180	95	29.321	2	0	60	0	60	0	60	0	60	0	60	1	0	0	0	1	44535	60	Coronary artery stent implantation	2016-11-24	21.24	0.79	13.00	0.85	10.20	132	11.40	251	19.56	73.16	89	3631	386	5.76	265
Q4	0001301336	female	1960	56	132	82	4.19	0	68	0	0	168	63	22.3214	2	0	68	0	68	0	68	0	68	0	68	1	0	0	0	1	44540	68	Coronary artery stent implantation	2016-03-21	9.66	0.69	13.40	1.05	9.30	131	9.70	198	7.14	321.43	21.00	385.00	34.70	2.37	112.00
Q4	0001232049	male	1949	66	76	50	4.8	0	79	0	0	160	60	23.4375	2	0	79	0	79	0	79	0	79	0	79	1	0	0	0	1	44543	79	Coronary artery stent implantation	2015-05-01	11.50	0.45	13.80	2.46	10.50	151.00	12.40	176	8.37	99.43	77.00	66.00	9.70	4.07	280.00
Q4	0001137785	male	1975	39	120	80	3.37	0	93	0	0	175	75	24.4898	2	0	93	0	93	0	93	0	93	0	93	1	0	0	0	1	44549	93	Coronary artery stent implantation	2014-03-04	-	-	-	-	-	-	-	-	-	-	67.00	52.90	11.80	4.41	284.80
Q4	0001195075	male	1959	55	120	80	3.16	0	84	0	0	174	76	25.1024	2	0	84	0	84	0	84	0	84	0	84	1	0	0	0	1	44549	84	Single-vessel coronary angiography	2014-11-17	-	-	-	-	-	-	-	-	-	-	57.00	116.30	17.50	3.81	366.30
Q4	0001235435	male	1975	40			3.07	0	78	0	0	160	70	27.3438	2	0	78	0	78	0	78	0	78	0	78	1	0	0	0	1	44549	78	Single-vessel coronary angiography	2015-05-19	11.03	0.76	12.80	1.67	11.10	165.00	16.50	349	8.56	108.58	74.00	134.20	7.90	2.54	466.40
Q4	0001228379	male	1958	57	139	86	3.92	0	80	0	0	165	70	25.7117	2	0	80	0	80	0	80	0	80	0	80	1	0	0	0	1	44549	80	Single-vessel coronary angiography	2015-04-16	-	-	-	-	-	-	-	-	-	-	-	-	-	-	-
Q4	0001212723	male	1947	68	164	91	5.01	0	82	0	0	160	62	24.2188	2	0	82	0	82	0	82	0	82	0	82	1	0	0	0	1	44549	82	Single-vessel coronary angiography	2015-01-30	9.69	0.60	13.00	1.47	11.60	113.00	16.50	174	7.60	-	85.10	284.10	37.80	5.61	422.49
Q4	0001218828	male	1953	62	150	93	5.6	0	81	0	0	171	65	22.2291	2	0	81	0	81	0	81	0	81	0	81	1	0	0	0	1	44553	81	Single-vessel coronary angiography	2015-03-09	5.57	0.42	13.10	0.57	10.70	127.00	12.40	148	4.55	-	96.00	74.70	12.30	3.32	404.00
Q4	0001239484	male	1940	75			5.19	0	78	0	0	173	71	23.7228	2	0	78	0	78	0	78	0	78	0	78	1	0	0	0	1	44553	78	Single-vessel coronary angiography	2015-06-04	4.73	0.46	12.90	1.32	12.10	139.00	16.90	134	2.80	85.66	81.00	1141.40	104.20	4.12	288.10
Q4	0001209643	male	1960	55	152	89	3.29	0	83	0	0	172	70	23.6614	2	0	83	0	83	0	83	0	83	0	83	1	0	0	0	1	44553	83	Coronary artery stent implantation	2015-01-19	9.95	0.51	13.20	1.50	11.30	148.00	14.50	437	7.74	-	74.00	-	-	2.59	229.10
Q4	0001180805	male	1962	52			3.75	0	87	0	0	176	79	25.5036	2	0	87	0	87	0	87	0	87	0	87	1	0	0	0	1	44553	87	Coronary artery stent implantation	2014-09-16	6.31	0.74	13.20	0.95	8.90	150.00	8.90	286	4.46	-	78.00	-	-	3.92	285.60
Q4	0001158851	female	1950	64	165	82	4.27	0	90	0	0	155	65	27.0552	2	0	90	0	90	0	90	0	90	0	90	1	0	0	0	1	44554	90	Coronary artery stent implantation	2014-06-10	17.65	0.55	13.20	0.65	11.50	145.00	15.00	225	16.45	-	74.00	67.70	13.80	4.64	255.10
Q4	0001201920	male	1962	52	95	60	2.95	0	83	0	0	167	65	23.3067	2	0	83	0	83	0	83	0	83	0	83	1	0	0	0	1	44554	83	Single-vessel coronary angiography	2014-12-18	7.85	0.50	11.60	2.39	10.80	131.00	12.10	293	4.71	-	63.00	85.30	17.20	3.28	195.40
Q4	0001222600	male	1952	63	138	79	3.06	0	80	0	0	170	75	25.9516	2	0	80	0	80	0	80	0	80	0	80	1	0	0	0	1	44554	80	Single-vessel coronary angiography	2015-03-26	7.54	0.28	13.90	2.67	12.40	135.00	16.00	173	4.50	106.79	69.00	179.60	28.90	3.82	411.10
Q4	0001155409	male	1939	75			3.62	0	91	0	0	170	65	22.4913	2	0	91	0	91	0	91	0	91	0	91	1	0	0	0	1	44554	91	Single-vessel coronary angiography	2014-05-16	7.86	0.35	12.60	1.48	9.00	139.00	9.60	143	6.03	-	68.00	109.40	19.50	8.15	251.50
Q4	0001229165	male	1958	57	147	90	4.28	0	80	0	0	170	60	20.7612	2	0	80	0	80	0	80	0	80	0	80	1	0	0	0	1	44559	80	Coronary artery stent implantation	2015-04-21	6.51	0.36	13.90	1.43	11.50	172.00	14.40	298	4.55	133.64	58.00	110.00	20.30	3.09	349.40
Q4	0001224471;0001445554;0001214789	female	1945	70			6.33	0	82	0	0	156	45	18.4911	2	0	82	0	82	0	82	0	82	0	82	1	0	0	0	1	44559	82	Coronary artery stent implantation	2015-02-15	9.79	0.66	12.30	1.15	12.20	113.00	16.70	160	7.94	-	55.00	109.20	19.20	3.32	265.00
Q4	0001139983	male	1948	66	135	70	2.98	0	93	0	0	175	70	22.8571	2	0	93	0	93	0	93	0	93	0	93	1	0	0	0	1	44559	93	Coronary artery stent implantation	2014-03-13	10.49	0.47	12.20	1.51	10.90	139.00	13.70	199	8.50	-	63.00	118.00	17.90	3.85	297.00
Q4	0001228847	male	1957	58	126	80	3.29	0	79	0	0	160	65	25.3906	2	0	79	0	79	0	79	0	79	0	79	1	0	0	0	0	44526	79	Coronary artery stent implantation	2015-04-20	-	-	-	-	-	-	-	-	-	-	-	-	-	-	-
Q4	0001181674	female	1937	77	120	72	3.81	0	85	0	0	158	60	24.0346	2	0	85	0	85	0	85	0	85	0	85	1	0	0	0	0	44526	85	Single-vessel coronary angiography	2014-09-16	6.33	0.44	13.10	1.66	11.40	109.00	14.90	139	4.17	-	123.00	89.70	14.40	4.49	446.80
Q4	0001145670	male	1958	56			5.58	0	91	0	0	168	75	26.5731	2	0	91	0	91	0	91	0	91	0	91	1	0	0	0	0	44526	91	Coronary artery stent implantation	2014-04-06	7.16	0.12	13.50	1.07	-----	139.00	-----	116	5.97	-	67.80	806.00	70.30	7.09	312.01
Q4	0001164199	female	1942	72	101	63	6.07	0	88	0	0	155	60	24.974	2	0	88	0	88	0	88	0	88	0	88	1	0	0	0	0	44526	88	Coronary artery stent implantation	2014-07-01	14.28	1.00	12.90	3.98	11.60	138.00	13.40	191	9.28	-	57.40	82.50	11.90	2.89	265.35
Q4	0001202388	male	1961	53			3.34	0	83	0	0	170	88	30.4498	2	0	83	0	83	0	83	0	83	0	83	1	0	0	0	0	44537	83	Coronary artery stent implantation	2014-12-17	9.17	0.45	11.80	2.14	11.90	136.00	15.30	256	6.44	-	103.00	69.50	10.60	6.03	296.10
Q4	0001130961	male	1959	55	200	130	4	0	93	0	0	180	90	27.7778	2	0	93	0	93	0	93	0	93	0	93	1	0	0	0	0	44529	93	Coronary artery stent implantation	2014-02-07	11.58	0.45	13.00	1.07	10.30	165.00	11.70	197.00	9.63	-	120.00	-	-	4.48	400.20
Q4	0001096478	male	1962	51	120	90	3.88	0	99	0	0	165	60	22.0386	2	0	99	0	99	0	99	0	99	0	99	1	0	0	0	0	44537	99	Single-vessel coronary angiography	2013-01-26	4.29	0.35	14.20	1.21	12.50	135.00	18.00	162.00	2.64	-	56.61	99.30	17.30	2.15	347.09
Q4	0001103050	female	1956	57			4.7	0	98	0	0	165	63	23.1405	2	0	98	0	98	0	98	0	98	0	98	1	0	0	0	0	44537	98	Coronary artery stent implantation	2013-09-29	8.50	0.49	12.60	1.78	10.10	132.00	11.40	259.00	6.22	-	52.92	118.00	17.30	5.14	223.01
Q4	0001277786	male	1951	64	111	50	3.55	0	71	0	0	180	76	23.4568	2	0	71	0	71	0	71	0	71	0	71	1	0	0	0	0	44530	71	Coronary artery stent implantation	2015-12-03	5.41	0.52	12.00	1.28	11.30	117.00	13.30	224	3.42	110.12	67.00	63.10	9.30	3.89	250.40
Q4	0001324947	male	1951	65	122	82	5.5	0	64	0	0	166	65	23.5883	2	0	64	0	64	0	64	0	64	0	64	1	0	0	0	0	44530	64	Single-vessel coronary angiography	2016-07-01	14.83	0.67	12.90	1.99	10.60	160	12.10	351	12.15	120.43	43	6630	650	3.35	374
Q4	0001275431	female	1945	70	99	78	3.35	0	72	0	0	163	55	20.7008	2	0	72	0	72	0	72	0	72	0	72	1	0	0	0	0	44538	72	Coronary artery stent implantation	2015-11-19	4.72	0.25	12.90	1.01	10.60	120.00	16.30	195	3.32	89.41	61.00	89.00	18.20	3.49	366.50
Q4	0001352183	male	1957	59	115	64	3.62	0	60	0	0	160	60	23.4375	2	0	60	0	60	0	60	0	60	0	60	1	0	0	0	0	44531	60	Single-vessel coronary angiography	2016-11-08	5.79	0.31	13.20	1.00	12.40	136	15.70	117	4.22	106.44	68	1454	137	5.63	274
Q4	0001311383	male	1951	65	140	70	5.9	0	66	0	0	180	85	26.2346	2	0	66	0	66	0	66	0	66	0	66	1	0	0	0	0	44531	66	Single-vessel coronary angiography	2016-05-03	8.00	0.52	13.10	1.62	8.80	140	16.10	220	5.67	115.73	74	400	19	6.93	357
Q4	0001272892	male	1972	43	120	80	2.87	0	72	0	0	165	70	25.7117	2	0	72	0	72	0	72	0	72	0	72	1	0	0	0	0	44531	72	Single-vessel coronary angiography	2015-11-06	-	-	-	-	-	-	-	-	-	146.83	64.00	72.00	12.20	5.97	363.00
Q4	0001299321	male	1952	64	162	85	5.38	0	68	0	0	175	65	21.2245	2	0	68	0	68	0	68	0	68	0	68	1	0	0	0	0	44531	68	Single-vessel coronary angiography	2016-03-11	7.06	0.50	11.70	1.57	10.00	132.00	16.00	263	4.80	118.61	63.00	36.90	5.80	3.60	294.10
Q4	0001289174	male	1947	69	158	80	3.09	0	70	0	0	175	90	29.3878	2	0	70	0	70	0	70	0	70	0	70	1	0	0	0	0	44531	70	Single-vessel coronary angiography	2016-01-20	9.46	0.64	12.80	1.48	10.90	123.00	12.00	193	6.94	75.44	84.00	616.00	97.80	3.85	377.00
Q4	0001301431	male	1932	84	121	71	2.94	0	67	0	0	175	65	21.2245	2	0	67	0	67	0	67	0	67	0	67	1	0	0	0	0	44531	67	Single-vessel coronary angiography	2016-03-28	7.53	0.60	13.20	1.20	10.30	138.00	12.00	114	5.71	112.15	63	78	13	8.44	197
Q4	0001280625	female	1933	83	106	60	5.37	0	62	0	0	165	65	23.8751	2	0	62	0	62	0	62	0	62	0	62	1	0	0	0	1	44554	62	Single-vessel coronary angiography	0001-12-15	-	-	-	-	-	-	-	-	-	79.06	63.00	92.00	11.90	3.25	402.00
Q4	0001302683	male	1941	75	106	67	4.8	0	68	0	0	169	65	22.7583	2	0	68	0	68	0	68	0	68	0	68	1	0	0	0	0	44535	68	Single-vessel coronary angiography	2016-03-23	5.06	0.06	12.60	0.57	-----	128.00	-----	66	4.43	134.27	49	64	20	4.24	247
Q4	0001296457	female	1953	63	107	70	5.6	0	68	0	0	160	60	23.4375	2	0	68	0	68	0	68	0	68	0	68	1	0	0	0	0	44531	68	Coronary artery drug-eluting stent implantation	2016-02-29	4.52	0.31	14.10	1.28	10.30	108.00	10.90	181	2.83	112.31	51.00	106.00	20.00	1.82	165.10
Q4	0001317454	male	1952	64			4.96	0	66	0	0	177	80	25.5354	2	0	66	0	66	0	66	0	66	0	66	1	0	0	0	0	44538	66		2016-05-30	4.13	0.31	12.70	0.86	11.30	152	16.50	161	2.80	89.74	80	65	10	4.40	305
Q4	0001252616	male	1954	61	166	100	6.1	0	75	0	0	167	50	17.9282	2	0	75	0	75	0	75	0	75	0	75	1	0	0	0	0	44531	75	Single-vessel coronary angiography	2015-08-04	11.41	0.55	12.90	1.91	9.90	145.00	11.20	174	8.92	111.20	67.00	-	-	2.82	232.10
Q4	0001262653	female	1942	73	136	77	3.89	0	74	0	0	172	75	25.3515	2	0	74	0	74	0	74	0	74	0	74	1	0	0	0	0	44538	74	Coronary artery stent implantation	2015-09-22	-	-	-	-	-	-	-	-	-	-	-	100.00	10.00	-	-
Q4	0001274937	male	1942	73			5.11	0	72	0	0	160	62	24.2188	2	0	72	0	72	0	72	0	72	0	72	1	0	0	0	0	44531	72	Coronary artery stent implantation	2015-11-19	11.49	0.75	13.40	1.13	12.10	119.00	15.00	175	9.57	74.36	102.00	129.90	27.10	13.09	595.00
Q4	0001353339	male	1951	65	140	90	3.37	0	60	0	0	180	70	21.6049	2	0	60	0	60	0	60	0	60	0	60	1	0	0	0	0	44538	60	Coronary artery stent implantation	2016-11-15	2.58	0.11	13.50	0.60	10.50	120	12.80	74	1.79	97.88	74	60	10	2.15	264
Q4	0001318987	male	1960	56	111	88	4.55	0	65	0	0	170	70	24.2215	2	0	65	0	65	0	65	0	65	0	65	1	0	0	0	0	44531	65	Single-vessel coronary angiography	2016-06-06	8.16	0.44	13.00	1.69	10.40	120	11.60	412	5.91	121.92	63	105	23	3.76	260
Q4	0001333351	male	1954	62	103	62	3.02	0	63	0	0	169	75	26.2596	2	0	63	0	63	0	63	0	63	0	63	1	0	0	0	0	44535	63	Coronary artery stent implantation	2016-08-15	6.27	0.49	13.00	1.33	10.40	137	11.90	226	4.18	139.18	55	117	13	2.34	223
Q4	0001333683	male	1945	71	156	77	3.48	0	63	0	0	170	70	24.2215	2	0	63	0	63	0	63	0	63	0	63	1	0	0	0	0	44531	63	Coronary artery stent implantation	2016-08-11	6.22	0.48	13.40	1.61	10.10	142	10.80	205	3.84	-	-	-	-	-	-
Q4	0001339990	male	1960	56	142	81	5.18	0	62	0	0	172	70	23.6614	2	0	62	0	62	0	62	0	62	0	62	1	0	0	0	0	44531	62	Coronary artery stent implantation	2016-09-13	5.25	0.42	13.50	1.00	13.30	149	18.30	157	3.73	126.09	61	138	20	2.90	291
Q4	0001355293	male	1952	64	135	82	3.38	0	60	0	0	170	60	20.7612	2	0	60	0	60	0	60	0	60	0	60	1	0	0	0	0	44531	60	Coronary artery drug-eluting stent implantation	2016-11-23	3.95	0.35	13.40	0.60	10.90	139	12.20	170	2.92	154.37	50	37	10	3.06	284
Q4	0001352780	male	1952	64	120	80	5.3	0	60	0	0	170	70	24.2215	2	0	60	0	60	0	60	0	60	0	60	1	0	0	0	0	44531	60	Coronary artery stent implantation	2016-11-11	7.36	0.35	13.10	1.71	11.70	145	14.10	250	5.14	154.37	50	59	10	3.13	205
Q4	0001358398	male	1946	70	108	78	4.7	0	59	0	0	175	65	21.2245	2	0	59	0	59	0	59	0	59	0	59	1	0	0	0	0	44531	59	Single-vessel coronary angiography	2016-12-04	6.69	0.27	12.90	0.89	13.00	174	17.10	119	5.50	-	85	221	36	7.21	445
Q4	0001298283	male	1964	52	114	78	3.1	0	69	0	0	173	78	26.0617	2	0	69	0	69	0	69	0	69	0	69	1	0	0	0	1	44541	69	Single-vessel coronary angiography	2016-03-08	9.37	0.60	12.60	2.50	11.70	155.00	14.60	207	6.16	128.50	61.00	-	-	2.76	305.50
Q4	0001372013;0001357510	female	1942	74	126	68	5.86	0	59	0	0	155	55	22.8928	2	0	59	0	59	0	59	0	59	0	59	1	0	0	0	0	44531	59	Single-vessel coronary angiography	2016-12-05	5.33	0.42	13.50	1.69	9.70	124	10.70	219	3.10	97.58	56	46	7	1.79	279
Q4	0001305280	male	1952	64	114	76	5.2	0	67	0	0	168	42	14.881	2	0	67	0	67	0	67	0	67	0	67	1	0	0	0	0	44531	67	Single-vessel coronary angiography	2016-04-05	5.17	0.38	12.80	1.44	14.60	148	16.80	103	3.30	93.79	74	290	25	5.88	361
Q4	0001285354	male	1970	46	122	79	3.54	0	70	0	0	175	80	26.1224	2	0	70	0	70	0	70	0	70	0	70	1	0	0	0	0	44531	70	Single-vessel coronary angiography	2016-01-06	6.74	0.23	12.90	2.34	13.40	145.00	19.90	129	4.04	81.67	92.00	52.00	11.30	4.63	381.30
Q4	0001319241	female	1961	55	121	80	5.62	0	65	0	0	0	0	#DIV/0!	2	0	65	0	65	0	65	0	65	0	65	1	0	0	0	0	44537	65	Coronary artery stent implantation	2016-06-04	9.15	0.29	13.50	1.99	11.20	116	13.40	281	6.84	105.82	51	733	75	7.76	297
Q4	0001298101	female	1947	69	130	70	5.51	0	68	0	0	160	70	27.3438	2	0	68	0	68	0	68	0	68	0	68	1	0	0	0	0	44537	68	Single-vessel coronary angiography	2016-03-08	4.70	0.36	12.60	1.97	9.80	145.00	16.30	152	2.31	83.34	65.00	-	-	2.99	350.30
Q4	0001331208	male	1964	52	143	93	2.87	0	63	0	0	175	80	26.1224	2	0	63	0	63	0	63	0	63	0	63	1	0	0	0	0	44531	63	Single-vessel coronary angiography	2016-08-01	5.26	0.21	12.50	1.42	11.30	154	13.00	263	3.52	109.20	70	61	17	2.94	391
Q4	0001311325	male	1940	76	126	72	3.82	0	66	0	0	180	76	23.4568	2	0	66	0	66	0	66	0	66	0	66	1	0	0	0	0	44531	66	Single-vessel coronary angiography	2016-05-04	7.61	0.35	12.70	1.83	12.10	154	15.60	243	5.27	94.82	74	110	23	3.90	338
Q4	0001331932	male	1962	54	165	95	5.35	0	63	0	0	173	74	24.7252	2	0	63	0	63	0	63	0	63	0	63	1	0	0	0	0	44531	63	Single-vessel coronary angiography	2016-08-02	7.80	0.35	15.00	0.73	10.70	96	12.70	169	6.71	108.37	56	182	12	5.36	296
Q4	0001275909	male	1956	59			4.76	0	72	0	0	170	75	25.9516	2	0	72	0	72	0	72	0	72	0	72	1	0	0	0	0	44531	72	Coronary artery drug-eluting stent implantation	2015-11-20	7.20	0.34	12.40	2.04	11.40	131.00	16.90	165	4.74	73.93	91.00	562.00	63.20	5.37	356.00
Q4	0001325145;0001500941	male	1957	59	160	90	6.31	0	64	0	0	165	63	23.1405	2	0	64	0	64	0	64	0	64	0	64	1	0	0	0	1	44531	64	Coronary artery stent implantation	2016-07-02	9.17	0.81	12.80	1.92	10.40	140	11.50	275	6.36	104.71	68	513	48	6.59	294
Q4	0001272567	male	1958	57	122	73	3.49	0	71	0	0	172	70	23.6614	2	0	71	0	71	0	71	0	71	0	71	1	0	0	0	1	44494	71	Single-vessel coronary angiography	2015-11-05	-	-	-	-	-	-	-	-	-	-	-	-	-	-	-
Q4	0001271555	female	1957	58			4.4	0	71	0	0	155	55	22.8928	2	0	71	0	71	0	71	0	71	0	71	1	0	0	0	1	44494	71	Single-vessel coronary angiography	2015-10-30	10.97	0.29	11.70	1.96	10.20	148.00	11.60	293	8.71	160.39	38.00	956.00	167.90	4.70	191.00
Q4	0001289673;0001476748;0001283489	female	1940	76	160	90	3.13	0	68	0	1	162	60	22.8624	2	43266	68	0	68	0	68	0	68	0	68	0	0	0	0	0	44494	68	Single-vessel coronary angiography	2016-01-25	5.64	0.26	12.60	1.26	12.70	134.00	16.70	149	4.06	48.71	102.00	-	-	7.86	606.90
Q4	0001284910	male	1952	64	181	82	4.46	0	69	0	0	174	70	23.1206	2	0	69	0	69	0	69	0	69	0	69	1	0	0	0	1	44494	69	Single-vessel coronary angiography	2016-01-04	6.09	0.39	12.60	1.26	11.90	140.00	16.70	205	4.21	127.93	59.00	54.70	10.00	3.35	290.50
Q4	0001328248	female	1952	64	120	80	5.91	0	63	0	0	157	62	25.1532	2	0	63	0	63	0	63	0	63	0	63	1	0	0	0	1	44494	63	Coronary artery stent implantation	2016-07-19	5.14	0.29	12.80	0.90	8.20	117	15.70	207	3.80	117.62	46	129	16	3.31	246
Q4	0001384139;0001359751	male	1949	67	120	80	5.15	0	59	0	0	173	70	23.3887	2	0	59	0	59	0	59	0	59	0	59	1	0	0	0	1	44519	59	Single-vessel coronary angiography	2016-12-09	9.29	0.52	13.10	0.78	11.30	141	13.30	219	7.78	124.30	78	154	13	6.76	305
Q4	0001135500	male	1938	76	138	87	2.95	0	92	0	0	172	83	28.0557	2	0	92	0	92	0	92	0	92	0	92	1	0	0	0	1	44519	92	Single-vessel coronary angiography	2014-02-21	9.22	0.53	12.90	1.15	11.70	149.00	15.90	243	7.52	-	67.30	3831.80	320.10	5.31	324.18
Q4	0001239566	male	1954	61			3.93	0	77	0	0	170	75	25.9516	2	0	77	0	77	0	77	0	77	0	77	1	0	0	0	1	44519	77	Single-vessel coronary angiography	2015-06-09	8.98	0.61	12.90	1.44	10.10	147.00	16.40	204	6.90	128.78	59.00	-	-	5.87	331.10
Q4	0001208048	female	1956	59	136	73	5.05	0	81	0	0	158	65	26.0375	2	0	81	0	81	0	81	0	81	0	81	1	0	0	0	1	44519	81	Single-vessel coronary angiography	2015-01-13	14.22	0.53	12.50	1.91	11.20	146.00	12.90	335	11.78	-	48.10	2774.60	150.00	3.32	312.82
Q4	0001137763	male	1952	62	114	70	2.89	0	92	0	0	170	82	28.3737	2	0	92	0	92	0	92	0	92	0	92	1	0	0	0	1	44531	92	Single-vessel coronary angiography	2014-03-06	8.11	0.70	13.20	2.80	-----	139.00	-----	84	4.52	-	81.60	127.50	14.10	4.60	347.16
Q4	0001197442;0001358575	male	1960	54	130	90	2.9	0	83	0	0	176	93	30.0232	2	0	83	0	83	0	83	0	83	0	83	1	0	0	0	1	44519	83	Single-vessel coronary angiography	2014-11-27	-	-	-	-	-	-	-	-	-	-	-	-	-	-	-
Q4	0001129191	male	1965	49	122	90	2.9	0	93	0	0	180	95	29.321	2	0	93	0	93	0	93	0	93	0	93	1	0	0	0	1	44519	93	Single-vessel coronary angiography	2014-01-17	6.78	0.52	12.70	2.17	11.80	151.00	14.80	114.00	4.05	-	67.15	77.90	11.40	6.32	325.16
Q4	0001596376;0001143241	female	1952	62	100	70	5.85	0	92	0	0	165	75	27.5482	2	0	92	0	92	0	92	0	92	0	92	1	0	0	0	1	44531	92	Coronary artery stent implantation	2014-03-28	6.45	0.58	13.00	1.82	10.30	128.00	11.70	305	3.97	-	43.00	78.10	22.50	3.18	149.00
Q4	0001144969	male	1953	61	110	60	3.67	0	91	0	0	170	65	22.4913	2	0	91	0	91	0	91	0	91	0	91	1	0	0	0	1	44519	91	Single-vessel coronary angiography	0036-04-04	7.42	0.57	12.50	1.90	12.60	124.00	16.70	181	4.79	-	52.90	62.00	12.40	5.56	301.56
Q4	0001087230;0001228586	male	1974	39			3.83	0	99	0	0	178	80	25.2493	2	0	99	0	99	0	99	0	99	0	99	1	0	0	0	1	44519	99		2013-08-02	10.79	0.01	12.30	2.55	10.00	152.00	11.10	233.00	8.19	-	65.80	104.70	15.40	2.50	177.50
Q4	0001225807	male	1962	53	120	80	3.04	0	79	0	0	175	78	25.4694	2	0	79	0	79	0	79	0	79	0	79	1	0	0	0	1	44519	79	Coronary artery stent implantation	2015-04-14	6.37	0.46	13.90	1.98	11.40	156.00	13.50	327	3.68	76.77	95.00	-	-	3.82	197.80
Q4	0001163962	male	1937	77	116	80	5.31	0	88	0	0	155	60	24.974	2	0	88	0	88	0	88	0	88	0	88	1	0	0	0	1	44519	88	Coronary artery stent implantation	2014-07-01	6.65	0.67	13.00	1.21	9.40	135.00	9.90	183	4.69	-	-	-	-	-	-
Q4	0001133631	male	1975	39			2.93	0	92	0	0	167	77	27.6095	2	0	92	0	92	0	92	0	92	0	92	1	0	0	0	1	44519	92	Coronary artery stent implantation	2014-02-14	9.67	0.36	12.50	2.32	11.00	176.00	13.10	280.00	6.97	-	58.00	626.70	73.10	5.24	370.09
Q4	0001236735	male	1959	56	130	79	6.09	0	77	0	0	170	85	29.4118	2	0	77	0	77	0	77	0	77	0	77	1	0	0	0	1	44519	77	Coronary artery stent implantation	2015-05-21	7.17	0.43	12.10	1.94	11.50	136.00	14.90	214	4.55	159.19	50.00	119.40	19.70	5.02	214.60
Q4	0001492666;0001089357;0001502154	male	1951	62			3.29	0	99	0	0	175	75	24.4898	2	0	99	0	99	0	99	0	99	0	99	1	0	0	0	1	44519	99	Coronary artery stent implantation	2013-08-12	4.80	0.63	14.70	1.07	12.00	105.00	16.00	148.00	3.08	-	73.90	-	-	4.63	355.20
Q4	0001128482	male	1962	55			5.19	0	58	0	0	172	80	27.0416	2	0	58	0	58	0	58	0	58	0	58	1	0	0	0	1	44519	58	Coronary artery stent implantation	2014-01-16	11.50	1.21	12.70	2.14	10.30	149.00	12.20	264.00	8.02	140.73	63.96	151.70	23.80	4.96	202.83
Q4	0001197697	male	1958	56	117	67	4.65	0	83	0	0	175	86	28.0816	2	0	83	0	83	0	83	0	83	0	83	1	0	0	0	1	44519	83	Coronary artery stent implantation	2014-11-25	7.59	0.29	12.10	1.05	10.50	147.00	16.20	205	6.21	-	90.70	780.00	48.00	7.77	456.80
Q4	0001193761	female	1955	59	95	56	6.02	0	83	0	0	163	80	30.1103	2	0	83	0	83	0	83	0	83	0	83	1	0	0	0	1	44519	83	Coronary artery stent implantation	2014-11-17	6.16	0.51	13.80	1.01	11.50	109.00	13.80	201	4.55	-	63.00	61.30	9.50	2.06	265.10
Q4	0001184394	male	1957	57			2.88	0	85	0	0	178	102	32.1929	2	0	85	0	85	0	85	0	85	0	85	1	0	0	0	1	44519	85	Coronary artery stent implantation	2014-09-28	-	-	-	-	-	-	-	-	-	-	62.00	212.90	17.70	3.55	274.80
Q4	0001233555	female	1941	74	104	71	3.24	0	78	0	0	155	65	27.0552	2	0	78	0	78	0	78	0	78	0	78	1	0	0	0	1	44519	78	Single-vessel coronary angiography	2015-05-13	4.61	0.35	13.80	0.72	9.00	109.00	16.00	157	3.45	61.28	84.00	89.80	13.30	3.20	378.60
Q4	0001160888	male	1951	63	120	70	5.39	0	88	0	0	180	80	24.6914	2	0	88	0	88	0	88	0	88	0	88	1	0	0	0	1	44519	88	Single-vessel coronary angiography	2014-06-17	7.54	0.71	13.00	1.19	10.90	140.00	12.30	172	5.63	-	73.00	573.40	73.40	5.30	298.70
Q4		male	1954	60			6.04	0	90	0	0	170	70	24.2215	2	0	90	0	90	0	90	0	90	0	90	1	0	0	0	1	44531	90	Single-vessel coronary angiography	2014-04-30	11.73	0.79	13.40	1.06	12.10	158.00	17.30	135	9.84	-	68.10	51.30	10.70	4.49	465.14
Q4	0001227766;0001343768	female	1945	70			3.36	0	79	0	0	160	50	19.5312	2	0	79	0	79	0	79	0	79	0	79	1	0	0	0	1	44545	79	Single-vessel coronary angiography	2015-04-15	9.79	0.33	12.80	2.65	11.20	128.00	13.40	306	6.67	78.88	68.00	41.80	8.50	3.74	291.90
Q4	0001336339	male	1946	70	120	80	5.27	0	62	0	0	170	65	22.4913	2	0	62	0	62	0	62	0	62	0	62	1	0	0	0	1	44519	62	Single-vessel coronary angiography	2016-08-29	4.39	0.25	13.70	0.80	13.50	130	22.00	103	3.29	88.12	80	131	19	4.32	334
Q4	0001327185	male	1947	69	141	82	3	0	64	0	0	172	75	25.3515	2	0	64	0	64	0	64	0	64	0	64	1	0	0	0	1	44530	64	Single-vessel coronary angiography	2016-07-12	7.00	0.36	13.80	1.33	11.10	136	13.30	208	5.28	130.69	57	103	19	2.49	293
Q4	0001303526;0001312276	female	1953	63	150	70	3	0	68	0	0	168	60	21.2585	2	0	68	0	68	0	68	0	68	0	68	1	0	0	0	1	44531	68	Single-vessel coronary angiography	2016-03-29	7.54	0.33	14.50	1.52	12.40	132	16.30	87	5.46	89.65	62	69	12	3.95	364
Q4	0001284528	male	1950	66	145	74	4.23	0	70	0	0	0	0	#DIV/0!	2	0	70	0	70	0	70	0	70	0	70	1	0	0	0	1	44530	70	Single-vessel coronary angiography	2015-12-30	-	-	-	-	-	-	-	-	-	94.92	71.00	267.00	37.60	4.14	332.00
Q4	0001276164	male	1957	58			3.02	0	72	0	0	0	0	#DIV/0!	2	0	72	0	72	0	72	0	72	0	72	1	0	0	0	1	44530	72	Coronary artery drug-eluting stent implantation	2015-11-22	6.86	0.41	12.00	1.12	10.00	126.00	10.60	279	5.17	144.10	51.00	248.00	16.70	3.39	297.00
Q4	0001336355	female	1949	67	130	72	3.51	0	62	0	0	160	55	21.4844	2	0	62	0	62	0	62	0	62	0	62	1	0	0	0	1	44530	62	Coronary artery stent implantation	2016-08-25	7.62	0.25	12.60	1.09	12.00	117	14.60	265	6.27	74.50	72	44	11	5.49	405
Q4	0001532621;0001334816	male	1968	48	120	70	2.93	0	63	0	0	170	77	26.6436	2	0	63	0	63	0	63	0	63	0	63	1	0	0	0	1	44531	63	Single-vessel coronary angiography	2016-08-16	13.56	0.39	12.20	0.81	11.20	137	14.80	266	12.33	100.94	72	256	31	6.80	480
Q4	0001303627;0001165713	male	1963	51			5.5	0	88	0	0	166	63	22.8625	2	0	88	0	88	0	88	0	88	0	88	1	0	0	0	1	44531	88	Coronary artery stent implantation	2014-07-07	7.70	0.46	12.60	1.81	14.30	144.00	23.50	108	5.37	-	83.00	71.70	11.30	3.52	340.70
Q4	0001329768	male	1973	43	125	82	3.48	0	64	0	0	0	80	#DIV/0!	2	0	64	0	64	0	64	0	64	0	64	1	0	0	0	1	44531	64	Single-vessel coronary angiography	2016-07-26	4.32	0.25	12.00	1.18	11.20	152	14.50	154	2.74	128.17	63	40	10	2.54	264
Q4	0001345411	male	1957	59			3.91	0	61	0	0	178	65	20.5151	2	0	61	0	61	0	61	0	61	0	61	1	0	0	0	1	44531	61	Single-vessel coronary angiography	2016-10-11	5.35	0.44	13.40	1.33	10.60	157	12.30	246	3.48	118.03	64	63	12	3.35	298
Q4	0001238174	male	1971	44	117	71	3.57	0	78	0	0	168	65	23.03	2	0	78	0	78	0	78	0	78	0	78	1	0	0	0	1	44530	78	Single-vessel coronary angiography	2015-05-28	6.74	0.37	14.00	1.47	12.70	132.00	16.60	179	4.76	-	-	-	-	-	-
Q4	0001305360	male	1941	75			3.81	0	67	0	0	167	70	25.0995	2	0	67	0	67	0	67	0	67	0	67	1	0	0	0	1	44530	67	Single-vessel coronary angiography	2016-04-06	7.89	0.19	12.20	0.89	12.00	124	15.50	144	6.75	104.82	68	179	17	3.89	340
Q4	0001219666	male	1945	70	126	96	3.29	0	81	0	0	172	70	23.6614	2	0	81	0	81	0	81	0	81	0	81	1	0	0	0	1	44542	81	Single-vessel coronary angiography	2015-03-10	3.72	0.24	13.50	1.08	12.70	132.00	16.20	115	2.30	-	81.00	64.80	17.40	4.56	393.20
Q4	0001078389	male	1947	66	110	70	2.96	0	100	0		170	75	25.9516	2	0	100	0	100	0	100	0	100	0	100	1	0	0	0	1	44522	100	Single-vessel coronary angiography	2013-07-03	5.80	0.52	13.00	1.65	12.90	158.00	16.10	124.00	3.47	-	68.10	71.00	14.90	3.96	445.80
Q4	0001093998	male	1952	61	110	70	3.12	0	98	0		168	53	18.7783	2	0	98	0	98	0	98	0	98	0	98	1	0	0	0	1	44522	98	Single-vessel coronary angiography	2013-08-23	5.40	0.38	12.70	1.40	13.10	135.00	16.50	126.00	3.25	-	63.60	74.20	16.30	4.00	261.20
Q4	0001230434	female	1953	62			3.29	0	79	0	0	168	60	21.2585	2	0	79	0	79	0	79	0	79	0	79	1	0	0	0	1	44530	79	Single-vessel coronary angiography	2015-04-29	-	-	-	-	-	-	-	-	-	78.44	70.00	-	-	5.58	360.60
Q4	0001163877	male	1957	57	130	80	3.03	0	89	0	0	175	70	22.8571	2	0	89	0	89	0	89	0	89	0	89	1	0	0	0	1	44530	89	Single-vessel coronary angiography	2014-06-25	-	-	-	-	-	-	-	-	-	-	-	-	-	-	-
Q4	0001240336	female	1941	74			5.66	0	77	0	0	160	60	23.4375	2	0	77	0	77	0	77	0	77	0	77	1	0	0	0	1	44530	77	Single-vessel coronary angiography	2015-06-11	-	-	-	-	-	-	-	-	-	-	-	-	-	-	-
Q4	0001173420	male	1969	45	110	70	2.93	0	88	0	0	168	65	23.03	2	0	88	0	88	0	88	0	88	0	88	1	0	0	0	1	44542	88	Single-vessel coronary angiography	2014-08-06	7.94	0.44	13.80	2.54	10.40	130.00	11.60	352	4.91	-	57.00	-	-	3.60	412.80
Q4	0001186257	female	1942	72			2.92	0	85	0	0	165	62	22.7732	2	0	85	0	85	0	85	0	85	0	85	1	0	0	0	1	44530	85	Single-vessel coronary angiography	2014-10-13	5.23	0.31	13.20	1.08	10.40	137.00	16.20	203	3.77	-	63.00	-	-	3.38	218.00
Q4	0001194560	female	1965	49	120	59	4.31	0	84	0	0	163	60	22.5827	2	0	84	0	84	0	84	0	84	0	84	1	0	0	0	1	44542	84	Single-vessel coronary angiography	2014-11-12	6.22	0.29	15.40	1.31	8.80	108.00	15.60	326	4.45	-	40.00	-	-	2.62	197.90
Q4	0001183027;0001185385	female	1948	66	134	69	5.76	0	86	0	0	177	64	20.4284	2	0	86	0	86	0	86	0	86	0	86	1	0	0	0	1	44531	86	Coronary artery drug-eluting stent implantation	2014-09-24	-	-	-	-	-	-	-	-	-	-	70.00	163.70	7.30	3.93	197.30
Q4	0001176771	female	1955	59			3.37	0	87	0	0	165	61	22.4059	2	0	87	0	87	0	87	0	87	0	87	1	0	0	0	1	44531	87	Single-vessel coronary angiography	2014-08-22	-	-	-	-	-	-	-	-	-	-	-	-	-	-	-
Q4	0001085251	female	1958	55			5.73	0	100	0	0	165	66	24.2424	2	0	100	0	100	0	100	0	100	0	100	1	0	0	0	1	44531	100	Single-vessel coronary angiography	2013-07-15	4.45	0.23	12.40	1.17	12.70	121.00	16.50	135.00	2.99	-	44.70	-	-	3.64	398.40
Q4	0001234128	male	1951	64	170	96	3.1	0	78	0	0	171	68	23.255	2	0	78	0	78	0	78	0	78	0	78	1	0	0	0	1	44531	78	Coronary artery stent implantation	2015-05-13	-	-	-	-	-	-	-	-	-	106.45	69.00	-	-	3.91	411.40
Q4	0001083117	male	1961	52	110	70	5.8	0	100	0	0	167	76	27.2509	2	0	100	0	100	0	100	0	100	0	100	1	0	0	0	1	44531	100	Coronary artery stent implantation	2013-07-12	-	-	-	-	-	-	-	-	-	-	67.40	-	-	3.80	307.10
Q4	0001215023	male	1961	54	190	125	5.19	0	81	0	0	168	70	24.8016	2	0	81	0	81	0	81	0	81	0	81	1	0	0	0	1	44531	81	Single-vessel coronary angiography	2015-02-12	13.36	0.29	12.00	1.34	11.50	168.00	15.70	237	11.68	-	65.00	-	-	3.24	254.00
Q4	0001164550	female	1966	48			3.17	0	88	0	0	162	65.6	24.9962	2	0	88	0	88	0	88	0	88	0	88	1	0	0	0	1	44532	88	Coronary artery stent implantation	2014-07-01	7.28	0.34	12.20	1.08	11.60	137.00	13.30	58	5.80	-	51.00	-	-	2.99	244.30
Q4	0001089608	female	1961	52	120	64	3.31	0	99	0	0	165	60	22.0386	2	0	99	0	99	0	99	0	99	0	99	1	0	0	0	1	44532	99	Single-vessel coronary angiography	2013-08-07	6.04	0.27	13.50	1.29	-----	120.00	-----	103.00	4.06	-	52.90	-	-	2.53	321.40
Q4	0001169360	female	1955	59	120	80	4.23	0	88	0	0	150	50	22.2222	2	0	88	0	88	0	88	0	88	0	88	1	0	0	0	1	44532	88	Single-vessel coronary angiography	0021-07-09	5.15	0.63	12.90	1.29	11.40	126.00	15.00	160	3.13	-	57.80	53.10	11.30	4.72	308.05
Q4	0001125033;0001076708	female	1954	59	140	90	2.97	0	100	0	0	154	50	21.0828	2	0	100	0	100	0	100	0	100	0	100	1	0	0	0	1	44532	100	Single-vessel coronary angiography	2013-06-26	4.83	0.45	13.00	1.62	12.30	113.00	15.50	153.00	2.62	-	51.30	-	-	2.09	230.70
Q4	0001182394	male	1973	41	120	80	4.79	0	86	0	0	170	70	24.2215	2	0	86	0	86	0	86	0	86	0	86	1	0	0	0	1	44532	86	Single-vessel coronary angiography	2014-09-19	7.10	0.40	12.30	1.50	12.70	162.00	16.60	171	5.12	-	75.00	68.60	9.50	5.38	364.00
Q4	0001230429	female	1954	61	151	75	4.15	0	79	0	0	156	61	25.0657	2	0	79	0	79	0	79	0	79	0	79	1	0	0	0	1	44532	79	Single-vessel coronary angiography	2015-04-27	4.14	0.19	12.60	2.01	11.70	118.00	14.30	130	1.86	92.25	61.00	-	-	1.38	273.50
Q4	0001132374	female	1935	79	170	85	4.81	0	93	0	0	166	68	24.677	2	0	93	0	93	0	93	0	93	0	93	1	0	0	0	1	44532	93	Coronary artery stent implantation	2014-02-12	7.07	0.44	13.20	2.31	12.40	119.00	15.70	262.00	4.21	-	70.00	105.70	15.20	4.47	308.90
Q4	0001100124	female	1959	54			3.78	0	98	0	0	160	55	21.4844	2	0	98	0	98	0	98	0	98	0	98	1	0	0	0	1	44532	98	Single-vessel coronary angiography	2013-09-18	6.66	0.67	12.60	1.37	10.80	112.00	12.40	196.00	4.58	-	-	-	-	-	-
Q4	0001153806	female	1957	57	150	80	3.13	0	90	0	0	165	56	20.5693	2	0	90	0	90	0	90	0	90	0	90	1	0	0	0	1	44532	90	Single-vessel coronary angiography	2014-05-19	5.20	0.44	13.40	1.61	10.10	134.00	12.00	251	3.05	-	41.00	41.00	15.60	3.87	254.20
Q4	0001214708	male	1944	71			3.9	0	81	0	0	180	78	24.0741	2	0	81	0	81	0	81	0	81	0	81	1	0	0	0	1	44537	81	Single-vessel coronary angiography	2015-02-11	-	-	-	-	-	-	-	-	-	-	71.00	48.70	12.80	4.05	345.50
Q4	0001211704	male	1956	59	135	69	5.04	0	82	0	0	167	66	23.6652	2	0	82	0	82	0	82	0	82	0	82	1	0	0	0	1	44537	82	Coronary artery stent implantation	2015-01-28	4.80	0.19	12.00	0.68	11.90	158.00	16.60	187	3.91	-	63.00	-	-	3.69	252.50
Q4	0001163089	female	1948	66			4.44	0	89	0	0	160	60	23.4375	2	0	89	0	89	0	89	0	89	0	89	1	0	0	0	1	44537	89	Coronary artery stent implantation	2014-06-23	8.39	0.41	14.00	1.52	11.80	121.00	14.50	237	6.42	-	52.00	53.60	16.70	2.76	350.90
Q4	0001241922	male	1966	49	132	88	3.13	0	77	0	0	170	70	24.2215	2	0	77	0	77	0	77	0	77	0	77	1	0	0	0	1	44537	77	Single-vessel coronary angiography	2015-06-15	7.20	0.49	13.60	1.84	13.90	161.00	21.70	117	4.67	59.59	120.00	-	-	5.60	274.70
Q4	0001195779	male	1948	66	152	84	3.51	0	84	0	0	172	65	21.9713	2	0	84	0	84	0	84	0	84	0	84	1	0	0	0	1	44537	84	Single-vessel coronary angiography	2014-11-19	6.23	0.25	13.10	1.17	11.20	135.00	13.50	170	4.76	-	75.00	-	-	2.80	314.60
Q4	0001209623;0000967603	female	1972	44	119	71	3.68	0	69	0	0	168	62	21.9671	2	0	69	0	69	0	69	0	69	0	69	1	0	0	0	1	44537	69	Single-vessel coronary angiography	2015-01-21	4.86	0.24	16.70	1.40	10.20	88.00	15.70	222	3.15	-	46.00	-	-	2.55	187.40
Q4	0001154731	male	1963	51	110	70	3.06	0	90	0	0	177	80	25.5354	2	0	90	0	90	0	90	0	90	0	90	1	0	0	0	1	44537	90	Single-vessel coronary angiography	2014-01-15	6.57	0.62	13.30	1.96	13.30	145.00	21.90	150	3.65	-	71.30	89.90	9.60	8.44	273.35
Q4	0001263332;0001173003;0001629765	male	1942	72	160	80	4.72	0	87	0	0	173	68	22.7204	2	0	87	0	87	0	87	0	87	0	87	1	0	0	0	1	44537	87	Single-vessel coronary angiography	2014-08-06	7.76	0.55	13.00	1.71	11.30	158.00	16.70	174	5.41	-	87.00	-	-	4.09	277.60
Q4	0001220507	male	1970	45	131	67	3.49	0	80	0	0	172	78	26.3656	2	0	80	0	80	0	80	0	80	0	80	1	0	0	0	1	44542	80	Single-vessel coronary angiography	2015-03-16	6.99	0.56	12.30	2.10	12.50	148.00	15.50	190	4.16	143.19	57.00	-	-	2.97	355.60
Q4	0001162427	female	1943	71	130	80	4.2	0	89	0	0	160	66	25.7812	2	0	89	0	89	0	89	0	89	0	89	1	0	0	0	1	44537	89	Single-vessel coronary angiography	2014-06-24	7.11	0.62	12.30	2.62	13.10	147.00	17.20	204	3.70	-	63.00	78.20	7.20	3.71	361.20
Q4	0001244267	male	1955	60	122	72	3.74	0	77	0	0	176	82	26.4721	2	0	77	0	77	0	77	0	77	0	77	1	0	0	0	1	44537	77	Single-vessel coronary angiography	2015-06-25	7.27	0.25	13.30	1.98	11.80	162.00	15.50	293	4.82	140.59	55.00	-	-	2.33	288.80
Q4	0001207654	female	1941	74	148	72	4.76	0	82	0	0	168	60	21.2585	2	0	82	0	82	0	82	0	82	0	82	1	0	0	0	1	44537	82	Coronary artery stent implantation	2015-01-12	5.68	0.24	13.40	1.28	11.10	105.00	13.80	124	4.05	-	62.00	59.10	9.70	2.16	230.30
Q4	0001211041	female	1939	76	170	66	3.54	0	82	0	0	158	57	22.8329	2	0	82	0	82	0	82	0	82	0	82	1	0	0	0	1	44538	82	Single-vessel coronary angiography	2015-01-27	-	-	-	-	-	-	-	-	-	-	56.00	-	-	2.68	243.40
Q4	0001141336	male	1946	68	156	80	3.93	0	92	0	0	168	66	23.3844	2	0	92	0	92	0	92	0	92	0	92	1	0	0	0	1	44538	92	Single-vessel coronary angiography	2014-03-19	6.56	0.39	12.40	2.24	11.40	149.00	16.50	150	3.75	-	59.00	75.10	9.60	5.58	324.20
Q4	0001167251	female	1963	51	150	92	3.54	0	87	0	0	158	70	28.0404	2	0	87	0	87	0	87	0	87	0	87	1	0	0	0	1	44510	87	Single-vessel coronary angiography	2014-07-09	5.33	0.12	14.80	1.60	14.10	124.00	20.20	115	3.56	-	-	-	-	-	-
Q4	0001210305	female	1949	66	178	90	5.61	0	81	0	0	153	48	20.5049	2	0	81	0	81	0	81	0	81	0	81	1	0	0	0	1	44510	81	Single-vessel coronary angiography	2015-01-21	-	-	-	-	-	-	-	-	-	-	42.00	-	-	3.24	217.70
Q4	0001162049	female	1957	57			3.2	0	88	0	0	154	54	22.7694	2	0	88	0	88	0	88	0	88	0	88	1	0	0	0	1	44510	88	Coronary artery stent implantation	2014-06-17	6.91	0.47	12.40	2.44	10.50	127.00	11.80	279	3.68	-	62.00	-	-	3.19	427.90
Q4	0001361016;0001097640	male	1943	70	146	86	3.62	0	98	0	0	162	67	25.5296	2	0	98	0	98	0	98	0	98	0	98	1	0	0	0	1	44510	98	Single-vessel coronary angiography	2013-09-09	6.19	0.36	13.70	1.39	13.10	153.00	19.70	149.00	4.40	-	-	-	-	-	-
Q4	0001177761	female	1944	70	144	72	4.05	0	86	0	0	162	70	26.6728	2	0	86	0	86	0	86	0	86	0	86	1	0	0	0	1	44510	86	Coronary artery stent implantation	2014-08-29	4.14	0.45	14.30	1.44	11.30	125.00	13.40	130	2.12	-	46.00	-	-	3.27	294.30
Q4	0001180687	male	1934	80	140	80	3.42	0	85	0	0	172	63	21.2953	2	0	85	0	85	0	85	0	85	0	85	1	0	0	0	1	44510	85	Single-vessel coronary angiography	2014-09-11	6.90	0.37	14.00	1.95	10.10	144.00	16.20	212	4.07	-	68.00	99.70	10.90	4.42	286.60
Q4	0001148250	male	1935	79	120	85	6.46	0	90	0	0	165	65	23.8751	2	0	90	0	90	0	90	0	90	0	90	1	0	0	0	1	44510	90	Coronary artery stent implantation	2014-04-23	7.03	0.53	15.00	1.23	14.10	130.00	22.20	109	4.82	-	55.00	117.70	18.40	3.35	321.10
Q4	0001233195	male	1962	53	137	80	3.16	0	77	0	0	164	65	24.1672	2	0	77	0	77	0	77	0	77	0	77	1	0	0	0	1	44510	77	Single-vessel coronary angiography	2015-05-07	6.75	0.28	12.70	1.53	11.40	166.00	16.90	126	4.89	123.32	63.00	-	-	3.51	284.40
Q4	0001208946;0001151976	female	1949	66	132	62	5.93	0	81	0	0	156	52	21.3675	2	0	81	0	81	0	81	0	81	0	81	1	0	0	0	1	44510	81	Single-vessel coronary angiography	2015-01-19	4.88	0.32	12.80	1.48	8.30	103.00	15.80	196	2.96	-	79.00	-	-	3.66	234.80
Q4	0001013722;0001190383	female	1949	65	100	68	5.34	0	84	0	0	160	55	21.4844	2	0	84	0	84	0	84	0	84	0	84	1	0	0	0	1	44510	84	Single-vessel coronary angiography	2014-10-27	6.49	0.45	12.70	2.29	11.20	123.00	13.30	219	3.64	-	-	-	-	-	-
Q4	0001239028	male	1955	60	138	80	4.33	0	77	0	0	170	78	26.9896	2	0	77	0	77	0	77	0	77	0	77	1	0	0	0	1	44517	77	Single-vessel coronary angiography	2015-06-02	6.10	0.32	13.00	1.93	13.10	143.00	17.20	109	3.69	-	-	-	-	-	-
Q4	0001215134	male	1972	43	120	70	3.15	0	81	0	0	176	82	26.4721	2	0	81	0	81	0	81	0	81	0	81	1	0	0	0	1	44541	81	Single-vessel coronary angiography	2015-02-12	-	-	-	-	-	-	-	-	-	-	81.00	-	-	4.81	436.50
Q4	0001230622	female	1950	65	134	80	5.97	0	78	0	0	165	60	22.0386	2	0	78	0	78	0	78	0	78	0	78	1	0	0	0	1	44517	78	Coronary artery stent implantation	2015-04-28	6.22	0.36	13.30	2.28	12.60	134.00	16.80	169	3.51	104.48	54.00	-	-	2.98	234.80
Q4	0001235258	male	1958	57	129	73	5.17	0	77	0	0	168	65	23.03	2	0	77	0	77	0	77	0	77	0	77	1	0	0	0	1	44517	77	Single-vessel coronary angiography	2015-05-18	4.51	0.38	12.50	1.31	15.20	129.00	16.50	62	2.75	-	-	-	-	-	-
Q4	0001203211	male	1957	57	139	87	2.85	0	82	0	0	170	63	21.7993	2	0	82	0	82	0	82	0	82	0	82	1	0	0	0	1	44517	82	Single-vessel coronary angiography	2014-12-22	5.99	0.21	13.50	0.84	8.50	136.00	16.10	305	4.83	-	69.00	-	-	3.87	192.20
Q4	0001203654	male	1949	65	140	86	6.54	0	82	0	0	171	55	18.8092	2	0	82	0	82	0	82	0	82	0	82	1	0	0	0	1	44517	82	Single-vessel coronary angiography	2014-12-24	6.27	0.26	12.80	1.86	10.00	136.00	11.50	181	4.09	-	65.00	-	-	2.94	218.00
Q4	0001136882	female	1961	53	100	70	3.3	0	92	0	0	165	60	22.0386	2	0	92	0	92	0	92	0	92	0	92	1	0	0	0	1	44521	92	Coronary artery stent implantation	2014-03-03	6.63	0.63	13.50	2.29	10.20	136.00	12.40	202	3.67	-	38.00	-	-	1.93	326.10
Q4	0001196476	female	1970	44	146	88	3.19	0	83	0	0	155	75	31.2175	2	0	83	0	83	0	83	0	83	0	83	1	0	0	0	1	44521	83	Single-vessel coronary angiography	2014-11-21	-	-	-	-	-	-	-	-	-	-	58.00	61.60	6.80	2.27	259.10
Q4	0001145360	male	1958	56	160	90	4.09	0	91	0	0	176	70	22.5981	2	0	91	0	91	0	91	0	91	0	91	1	0	0	0	1	44521	91	Single-vessel coronary angiography	2014-04-09	5.49	0.39	11.90	1.87	8.90	140.00	16.10	195	3.19	-	60.00	80.10	12.30	3.48	246.40
Q4	0001145995;0001362725	female	1948	68	142	78	5.7	0	58	0	0	155	56	23.3091	2	0	58	0	58	0	58	0	58	0	58	1	0	0	0	1	44521	58	Single-vessel coronary angiography	2016-12-26	5.83	0.23	11.80	2.18	12.40	149	15.80	230	3.16	-	-	-	-	-	-
Q4	0001082655	male	1940	73			4.69	0	100	0	0	178	65	20.5151	2	0	100	0	100	0	100	0	100	0	100	1	0	0	0	1	44521	100	Single-vessel coronary angiography	2013-07-17	4.25	0.36	13.60	1.46	11.40	146.00	13.10	136.00	2.31	-	61.50	-	-	3.97	195.80
Q4	0001102142;0001208473;0001296026;0001188509	male	1970	44			3.4	0	85	0	0	172	84	28.3937	2	0	85	0	85	0	85	0	85	0	85	1	0	0	0	1	44542	85	Single-vessel coronary angiography	2014-10-21	4.69	0.29	12.80	1.41	11.10	135.00	14.10	167	2.74	-	77.00	-	-	3.68	483.67
Q4	0001081707	male	1969	44	150	80	4.35	0	100	0	0	178	80	25.2493	2	0	100	0	100	0	100	0	100	0	100	1	0	0	0	1	44521	100	Single-vessel coronary angiography	2013-07-17	7.18	0.76	13.30	2.39	11.90	133.00	15.10	253.00	3.91	-	62.20	-	-	3.80	339.10
Q4	0001353785	male	1974	42	143	89	3.24	0	60	0	0	165	75	27.5482	2	0	60	0	60	0	60	0	60	0	60	1	0	0	0	1	44521	60	Single-vessel coronary angiography	2016-11-15	6.52	0.40	13.10	1.78	12.50	145	17.50	235	4.24	-	-	-	-	-	-
Q4	0001349793	female	1950	66	173	106	5	0	60	0	0	165	65	23.8751	2	0	60	0	60	0	60	0	60	0	60	1	0	0	0	1	44521	60	Coronary artery stent implantation	2016-11-01	5.84	0.23	13.30	2.92	12.20	112	15.80	207	2.55	143.12	41	29	9	2.07	166
Q4	0001360120	male	1972	44	149	86	4.18	0	59	0	0	172	78	26.3656	2	0	59	0	59	0	59	0	59	0	59	1	0	0	0	1	44521	59	Coronary artery stent implantation	2016-12-13	7.38	0.32	12.60	2.62	11.20	156	13.40	188	4.36	140.35	58	45	10	3.14	397
Q4	0001202715	female	1953	63	120	82	3.1	0	68	0	0	155	60	24.974	2	0	68	0	68	0	68	0	68	0	68	1	0	0	0	1	44541	68	Coronary artery stent implantation	2016-03-24	8.33	0.38	12.20	1.64	10.90	120.00	16.40	266	6.11	126.92	46	-	-	2.23	253
Q4	0001273370	male	1953	62			3.13	0	72	0	0	172	90	30.4218	2	0	72	0	72	0	72	0	72	0	72	1	0	0	0	1	44521	72	Single-vessel coronary angiography	2015-11-10	6.22	0.37	12.70	1.91	9.90	147.00	16.60	159	3.54	107.13	69.00	75.00	11.20	5.29	377.40
Q4	0001275455;0001356580	female	1955	60	155	97	6.17	0	71	0	0	162	62	23.6244	2	0	71	0	71	0	71	0	71	0	71	1	0	0	0	1	44516	71	Single-vessel coronary angiography	2015-11-23	8.81	0.49	12.80	2.22	8.60	145.00	15.60	283	5.78	138.11	43.00	44.00	14.00	2.45	229.70
Q4	0001296449	female	1958	58	122	69	3.01	0	68	0	0	154	54	22.7694	2	0	68	0	68	0	68	0	68	0	68	1	0	0	0	1	44516	68	Coronary artery stent implantation	2016-03-01	3.66	0.30	12.00	0.99	9.60	124.00	10.30	216	2.34	112.08	52.00	224.80	16.30	2.73	167.30
Q4	0001310109	female	1961	55	137	68	5.62	0	66	0	0	165	70	25.7117	2	0	66	0	66	0	66	0	66	0	66	1	0	0	0	1	44521	66	Single-vessel coronary angiography	2016-04-27	6.62	0.38	12.40	1.12	10.70	119	16.70	166	5.10	118.56	50	70	6	1.82	204
Q4	0001289520	male	1964	52	114	66	3.35	0	69	0	0	176	75	24.2123	2	0	69	0	69	0	69	0	69	0	69	1	0	0	0	1	44521	69	Single-vessel coronary angiography	2016-01-22	12.26	0.58	12.20	1.80	11.10	142.00	16.70	161	9.83	96.76	78.00	28.40	12.80	2.93	397.00
Q4	0001272522	male	1957	58	116	73	3.15	0	72	0	0	168	78	27.6361	2	0	72	0	72	0	72	0	72	0	72	1	0	0	0	1	44521	72	Single-vessel coronary angiography	2015-10-19 12:06:00	7.79	0.30	12.90	2.43	12.60	142.00	17.10	195	4.81	82.02	70.00	40.00	13.90	5.68	359.00
Q4	0001280413	female	1958	57	119	71	4.33	0	71	0	0	158	60	24.0346	2	0	71	0	71	0	71	0	71	0	71	1	0	0	0	1	44521	71	Single-vessel coronary angiography	2015-12-14	5.33	0.16	13.30	3.16	11.00	118.00	12.30	184	1.77	143.40	42.00	43.40	12.10	3.86	257.20
Q4	0001316621	female	1944	72	128	79	6.35	0	65	0	0	159	64	25.3155	2	0	65	0	65	0	65	0	65	0	65	1	0	0	0	1	44521	65	Single-vessel coronary angiography	2016-05-26	5.85	0.43	12.50	1.26	13.90	140	19.20	172	3.72	96.14	57	50	33	3.59	145
Q4	0001334341	female	1953	63	131	81	4.47	0	62	0	0	159	65	25.711	2	0	62	0	62	0	62	0	62	0	62	1	0	0	0	1	44521	62	Single-vessel coronary angiography	2016-08-16	8.24	0.42	13.50	2.19	11.60	119	13.70	199	5.59	173.42	35	39	18	2.94	323
Q4	0001297499	female	1950	66	124	73	2.88	0	68	0	0	164	62	23.0518	2	0	68	0	68	0	68	0	68	0	68	1	0	0	0	1	44522	68	Single-vessel coronary angiography	2016-03-03	4.64	0.32	12.90	1.32	11.60	140.00	16.40	145	2.94	82.88	66.00	58.90	8.60	3.93	264.10
Q4	0001287393	female	1951	65	129	68	4.59	0	70	0	0	165	80	29.3848	2	0	70	0	70	0	70	0	70	0	70	1	0	0	0	1	44522	70	Single-vessel coronary angiography	2016-01-14	4.87	0.27	13.00	1.52	10.70	131.00	11.50	186	2.90	84.62	65.00	-	-	3.60	404.60
Q4	0001362191	male	1959	57	175	85	4.91	0	59	0	0	173	78	26.0617	2	0	59	0	59	0	59	0	59	0	59	1	0	0	0	1	44541	59	Coronary artery stent implantation	2016-12-20	7.79	0.42	13.00	2.51	12.40	150	18.40	135	4.70	103.76	72	-	-	3.53	290
Q4	0001336750	female	1957	59			4.92	0	63	0	0	155	60	24.974	2	0	63	0	63	0	63	0	63	0	63	0	0	0	0	0	44531	63	Single-vessel coronary angiography	2016-08-31	5.72	0.31	12.80	1.94	10.80	116	12.20	310	3.29	122.06	48	51	45	3.37	215
Q4	0001283248	male	1952	63	146	71	3.86	0	71	0	0	171	72	24.623	2	0	71	0	71	0	71	0	71	0	71	1	0	0	0	1	44531	71	Coronary artery stent implantation	2015-12-29	6.55	0.43	12.20	1.49	14.40	148.00	24.10	109	4.46	110.47	67.00	69.00	6.10	2.55	356.50
Q4	0001353943;0001086630	female	1954	62	111	68	3.24	0	60	0	0	156	60	24.6548	2	0	60	0	60	0	60	0	60	0	60	0	0	0	0	0	44531	60	Single-vessel coronary angiography	2016-11-17	3.84	0.24	13.40	1.09	12.50	115	16.00	158	2.40	123.81	47	63	10	2.87	205
Q4	0001296776	male	1955	61	149	71	3.15	0	68	0	0	0	0	#DIV/0!	2	0	68	0	68	0	68	0	68	0	68	1	0	0	0	1	44531	68	Single-vessel coronary angiography	2016-03-02	8.51	0.52	12.60	1.98	11.20	174.00	13.40	236	5.95	100.72	73.00	-	-	5.02	321.90
Q4	0001332545;0001380267	male	1960	56	123	84	3.13	0	63	0	0	0	0	#DIV/0!	2	0	63	0	63	0	63	0	63	0	63	1	0	0	0	2	44531	63	Single-vessel coronary angiography	2016-08-08	-	-	-	-	-	-	-	-	-	133.64	58	48	8	1.78	184
Q4	0001357225	male	1962	54			5.7	0	60	0	0	166	65	23.5883	2	0	60	0	60	0	60	0	60	0	60	1	0	0	0	1	44531	60	Single-vessel coronary angiography	2016-11-30	7.98	0.36	12.50	2.98	11.80	142	14.60	176	4.44	103.24	73	78	25	3.86	333
Q4	0001273410;0001349947	male	1964	51	129	80	3.41	0	72	0	0	0	0	#DIV/0!	2	0	72	0	72	0	72	0	72	0	72	1	0	0	0	1	44531	72	Single-vessel coronary angiography	2015-11-11	5.05	0.41	12.60	1.55	12.40	136.00	17.10	136	3.01	-	-	-	-	-	-
Q4	0001275668	female	1962	53	119	81	2.92	0	72	0	0	155	58	24.1415	2	0	72	0	72	0	72	0	72	0	72	1	0	0	0	1	44531	72	Single-vessel coronary angiography	2015-11-23	6.27	0.25	12.40	1.74	9.50	145.00	16.10	320	4.20	94.61	61.00	84.30	9.60	1.68	306.30
Q4	0001330633	female	1954	62	135	72	6.54	0	63	0	0	158	65	26.0375	2	0	63	0	63	0	63	0	63	0	63	1	0	0	0	1	44531	63	Single-vessel coronary angiography	2016-07-28	5.15	0.26	13.90	1.17	11.50	140	13.40	194	3.66	120.84	48	28	9	2.66	253
Q4	0001358217	female	1962	54	148	86	4.42	0	59	0	0	160	62.5	24.4141	2	0	59	0	59	0	59	0	59	0	59	1	0	0	0	1	44531	59	Single-vessel coronary angiography	2016-12-05	5.29	0.19	13.90	1.54	13.90	127	21.30	189	3.09	99.90	58	90	25	2.53	266
Q4	0001288412	male	1957	59	134	80	3.15	0	70	0	0	178	77.5	24.4603	2	0	70	0	70	0	70	0	70	0	70	1	0	0	0	1	44531	70	Single-vessel coronary angiography	2016-01-21	3.87	0.25	12.70	1.40	11.50	167.00	16.30	210	2.11	108.59	69.00	44.60	11.40	3.76	199.00
Q4	0001265239	male	1971	44			3.26	0	73	0	0	167	87.5	31.3744	2	0	73	0	73	0	73	0	73	0	73	1	0	0	0	1	44531	73	Single-vessel coronary angiography	2015-10-09	8.46	0.47	13.80	1.84	8.60	148.00	16.20	219	6.07	100.17	78.00	81.60	14.40	3.43	552.90
Q4	0001277510	male	1970	45	111	75	4.61	0	71	0	0	171	70	23.939	2	0	71	0	71	0	71	0	71	0	71	1	0	0	0	1	44531	71	Single-vessel coronary angiography	2015-11-30	4.56	0.23	11.60	1.35	9.40	144.00	10.90	239	2.95	88.68	86.00	42.90	12.50	3.71	390.10
Q4	0001359129	female	1959	57	148	69	4.04	0	59	0	0	0	0	#DIV/0!	2	0	59	0	59	0	59	0	59	0	59	1	0	0	0	1	44531	59	Single-vessel coronary angiography	2016-12-07	3.52	0.22	14.10	1.14	13.30	128	17.20	121	2.09	129.11	46	33	17	4.19	222
Q4	0001320960	female	1950	66	126	83	5.69	0	65	0	0	156	64	26.2985	2	0	65	0	65	0	65	0	65	0	65	1	0	0	0	1	44531	65	Single-vessel coronary angiography	2016-06-17	7.86	0.36	16.20	2.19	11.40	131	13.70	270	4.94	104.48	54	23	9	2.75	212
Q4	0001355203	female	1960	56	132	67	3.6	0	60	0	0	155	55	22.8928	2	0	60	0	60	0	60	0	60	0	60	1	0	0	0	1	44531	60	Single-vessel coronary angiography	2016-11-22	5.33	0.17	13.50	1.92	12.50	130	16.60	241	3.13	-	-	-	-	-	-
Q4	0001250580	female	1955	60	150	110	2.92	0	76	0	0	155	59	24.5578	2	0	76	0	76	0	76	0	76	0	76	1	0	0	0	1	44531	76	Single-vessel coronary angiography	2015-07-24	5.35	0.16	13.40	1.96	11.70	131.00	15.00	174	3.18	154.59	39.00	170.20	27.50	2.25	190.40
Q4	0001475092;0001350080	female	1963	53	137	79	3.48	0	60	0	0	158	65	26.0375	2	0	60	0	60	0	60	0	60	0	60	1	0	0	0	1	44531	60	Single-vessel coronary angiography	2016-11-02	3.15	0.12	13.70	1.31	13.40	125	19.50	171	1.66	153.96	40	45	13	5.07	224
Q4	0001277631	female	1957	58	131	61	2.92	0	71	0	0	153	60	25.6312	2	0	71	0	71	0	71	0	71	0	71	1	0	0	0	1	44531	71	Coronary artery stent implantation	2015-12-02	5.39	0.24	12.50	2.16	8.40	116.00	15.60	233	2.88	160.39	38.00	-	-	2.24	219.50
Q4	0001254455	male	1953	62			4.98	0	75	0	0	172	70	23.6614	2	0	75	0	75	0	75	0	75	0	75	1	0	0	0	1	44531	75	Single-vessel coronary angiography	2015-08-12	6.40	0.48	12.80	1.52	11.10	134.00	15.90	204	4.18	-	-	-	-	-	-
Q4	0001335389	male	1963	53	110	72	3.12	0	63	0	0	170	68	23.5294	2	0	63	0	63	0	63	0	63	0	63	1	0	0	0	1	44531	63	Coronary artery stent implantation	2016-08-22	-	-	-	-	-	-	-	-	-	135.14	58	47	18	2.84	381
Q4	0001261117	female	1958	57	128	80	5.98	0	74	0	0	155	57.5	23.9334	2	0	74	0	74	0	74	0	74	0	74	1	0	0	0	1	44531	74	Single-vessel coronary angiography	2015-09-15	9.24	0.31	14.90	1.37	9.30	124.00	16.50	248	7.52	93.56	61.00	55.90	44.50	3.70	266.40
Q4	0001358583;0001525779	male	1958	58	117	77	3.89	0	59	0	0	165	70	25.7117	2	0	59	0	59	0	59	0	59	0	59	1	0	0	0	1	44531	59	Coronary artery drug-eluting stent implantation	2016-12-06	5.62	0.32	12.30	1.82	11.00	148	12.90	215	3.40	118.44	64	46	10	2.98	194
Q4	0001260126	male	1955	60	160	90	3.5	0	74	0	0	0	0	#DIV/0!	2	0	74	0	74	0	74	0	74	0	74	1	0	0	0	1	44531	74	Coronary artery stent implantation	2015-09-09	6.07	0.51	12.50	1.52	10.40	149.00	16.40	174	3.87	92.26	79.00	113.00	13.00	3.99	470.70
Q4	0001330306	male	1963	53	133	80	4.4	0	64	0	0	170	62	21.4533	2	0	64	0	64	0	64	0	64	0	64	1	0	0	0	1	44543	64	Coronary artery stent implantation	2016-07-28	6.73	0.27	12.50	2.55	11.80	149	15.00	189	3.76	118.49	65	95	9	3.45	236
Q4	0001278610	female	1957	58	123	72	3.36	0	71	0	0	160	50	19.5312	2	0	71	0	71	0	71	0	71	0	71	1	0	0	0	1	44531	71	Coronary artery stent implantation	2015-12-03	-	-	-	-	-	-	-	-	-	96.53	59.00	57.70	23.40	3.18	297.90
Q4	0001269456	female	1966	49			5.72	0	73	0	0	156	65	26.7094	2	0	73	0	73	0	73	0	73	0	73	1	0	0	0	1	44531	73	Single-vessel coronary angiography	2015-10-22	8.85	0.73	13.40	0.87	12.70	123.00	16.50	182	7.20	161.07	39.00	33.60	16.20	1.68	97.90
Q4	0001357048	male	1940	76	160	60	4.32	0	59	0	0	0	0	#DIV/0!	2	0	59	0	59	0	59	0	59	0	59	1	0	0	0	1	44531	59	Single-vessel coronary angiography	2016-11-30	8.85	0.33	12.90	1.47	11.50	109	14.00	180	6.85	95.08	74	76	13	3.19	235
Q4	0001325824	male	1960	56	155	92	3.6	0	64	0	0	166	69	25.0399	2	0	64	0	64	0	64	0	64	0	64	1	0	0	0	1	44531	64	Single-vessel coronary angiography	2016-07-05	4.90	0.24	14.10	1.30	11.00	143	12.80	176	3.31	117.17	65	106	6	7.69	401
Q4	0001281650	male	1975	40	140	90	4.94	0	71	0	0	173	80	26.7299	2	0	71	0	71	0	71	0	71	0	71	1	0	0	0	1	44531	71		2015-12-25	6.80	0.40	12.40	2.74	13.30	147.00	17.80	210	3.51	100.17	79.00	117.30	10.20	3.00	395.60
Q4	0001361836	female	1954	62	158	75	5.04	0	59	0	0	161	60	23.1473	2	0	59	0	59	0	59	0	59	0	59	1	0	0	0	1	44531	59	Single-vessel coronary angiography	2016-12-21	7.07	0.26	13.20	2.52	14.00	145	22.00	94	4.10	115.28	50	66	20	4.48	253
Q4	0001360936	female	1969	47	120	80	3.26	0	59	0	0	162	65	24.7676	2	0	59	0	59	0	59	0	59	0	59	1	0	0	0	1	44531	59	Single-vessel coronary angiography	2016-12-15	6.05	0.22	12.30	2.98	12.80	137	16.70	213	2.65	137.71	45	-	-	4.20	312
Q4	0001286911	male	1963	53	158	88	2.98	0	70	0	0	175	80	26.1224	2	0	70	0	70	0	70	0	70	0	70	1	0	0	0	1	44531	70	Coronary artery stent implantation	2016-01-12	8.94	0.48	12.60	1.54	11.20	154.00	13.50	220	6.86	-	-	-	-	-	-
Q4	0001358294	male	1944	72	130	70	3.55	0	59	0	0	168	58	20.5499	2	0	59	0	59	0	59	0	59	0	59	1	0	0	0	1	44531	59	Single-vessel coronary angiography	2016-12-06	7.91	0.46	12.10	1.90	11.50	145	14.70	215	5.29	-	80	-	-	4.78	325
Q4	0001336555	male	1956	60	114	79	2.89	0	62	0	0	167	65	23.3067	2	0	62	0	62	0	62	0	62	0	62	1	0	0	0	1	44531	62	Single-vessel coronary angiography	2016-08-31	7.45	0.38	12.50	2.01	10.00	145	11.30	265	4.98	146.23	53	62	11	3.42	248
Q4	0001326879	female	1949	67	112	73	3.18	0	64	0	0	0	0	#DIV/0!	2	0	64	0	64	0	64	0	64	0	64	1	0	0	0	1	44531	64	Single-vessel coronary angiography	2016-07-13	7.30	0.49	13.40	3.55	10.30	117	11.10	302	3.10	79.58	68	97	14	2.47	196
Q4	0001313489	male	1952	64			4.05	0	66	0	0	168	67.5	23.9158	2	0	66	0	66	0	66	0	66	0	66	1	0	0	0	1	44531	66	Single-vessel coronary angiography	2016-05-11	-	-	-	-	-	-	-	-	-	92.40	78	83	12	4.38	395
Q4	0001289012	female	1966	50	148	100	5.02	0	70	0	0	155	64	26.6389	2	0	70	0	70	0	70	0	70	0	70	1	0	0	0	1	44531	70	Coronary artery drug-eluting stent implantation	2016-01-22	9.45	0.30	13.20	1.43	10.20	130.00	11.90	291	7.68	147.87	42.00	71.60	15.20	1.47	151.60
Q4	0001292403	male	1974	42			3.14	0	69	0	0	170	67.5	23.3564	2	0	69	0	69	0	69	0	69	0	69	1	0	0	0	1	44531	69	Coronary artery stent implantation	2016-02-15	10.76	0.58	12.40	2.63	14.70	163.00	23.50	119	7.51	118.50	68.00	46.80	16.90	2.74	355.40
Q4	0001208329	male	1959	57	124	76	4.08	0	61	0	0	166	67.5	24.4956	2	0	61	0	61	0	61	0	61	0	61	1	0	0	0	1	44531	61	Single-vessel coronary angiography	2016-10-27	6.36	0.43	12.10	2.20	11.20	163	13.20	205	3.57	90.57	81	71	8	3.53	301
Q4	0001263378	female	1961	54	85	60	6.16	0	74	0	0	156	55	22.6003	2	0	74	0	74	0	74	0	74	0	74	1	0	0	0	1	44531	74	Single-vessel coronary angiography	2015-09-23	5.59	0.44	12.20	2.19	10.90	136.00	16.50	193	2.73	124.28	48.00	65.00	6.70	3.47	214.00
Q4	0001352975	female	1952	64	156	78	4.41	0	60	0	0	154	58	24.4561	2	0	60	0	60	0	60	0	60	0	60	1	0	0	0	1	44531	60	Coronary artery stent implantation	2016-11-14	6.62	0.57	13.60	1.79	11.20	125	12.80	246	4.07	107.09	53	44	8	2.47	371
Q4	0001328802	female	1965	51	113	58	3.63	0	64	0	0	158	63	25.2363	2	0	64	0	64	0	64	0	64	0	64	1	0	0	0	1	44531	64	Single-vessel coronary angiography	2016-07-26	4.61	0.28	17.30	1.15	-----	78	-----	220	3.12	119.94	50	53	12	3.25	187
Q4	0001278636;0001395278	female	1944	71	132	71	2.99	0	71	0	0	155	55	22.8928	2	0	71	0	71	0	71	0	71	0	71	1	0	0	0	1	44531	71	Single-vessel coronary angiography	2015-12-08	9.14	0.31	13.70	2.41	11.50	131.00	13.70	232	6.29	117.56	48.00	-	-	4.04	281.00
Q4	0001268696	female	1946	69	142	68	3.08	0	73	0	0	0	0	#DIV/0!	2	0	73	0	73	0	73	0	73	0	73	1	0	0	0	1	44531	73	Coronary artery stent implantation	2015-10-21	4.34	0.32	12.90	1.51	11.70	124.00	14.00	169	2.39	66.54	79.00	34.80	9.00	3.79	304.20
Q4	0001295859	female	1955	61	162	86	5.5	0	69	0	0	160	60	23.4375	2	0	69	0	69	0	69	0	69	0	69	1	0	0	0	1	44531	69	Single-vessel coronary angiography	2016-02-25	7.38	0.34	12.50	1.80	12.10	127.00	16.30	188	5.16	124.64	47.00	58.40	11.20	2.25	141.80
Q4	0001358922	female	1956	60	126	75	5.01	0	59	0	0	155	55	22.8928	2	0	59	0	59	0	59	0	59	0	59	1	0	0	0	1	44531	59	Single-vessel coronary angiography	2016-12-07	-	-	-	-	-	-	-	-	-	108.50	53	-	-	2.74	246
Q4	0001313170	male	1956	60	127	72	2.9	0	66	0	0	170	75	25.9516	2	0	66	0	66	0	66	0	66	0	66	1	0	0	0	1	44531	66	Single-vessel coronary angiography	2016-05-10	7.73	0.32	15.90	2.09	12.00	117	17.90	218	4.87	108.22	69	57	10	5.20	523
Q4	0001286654	female	1976	40	132	80	3.57	0	70	0	0	158	63	25.2363	2	0	70	0	70	0	70	0	70	0	70	1	0	0	0	1	44531	70	Coronary artery stent implantation	2016-01-15	6.49	0.35	12.30	1.28	11.70	125.00	16.30	191	4.82	97.01	63.00	26.50	7.10	4.77	327.80
Q4	0001359206;0001352531	male	1961	55			5.55	0	60	0	0	170	70	24.2215	2	0	60	0	60	0	60	0	60	0	60	1	0	0	0	1	44531	60	Single-vessel coronary angiography	2016-11-14	6.80	0.24	13.60	2.23	11.40	158	13.30	196	4.14	-	-	42	7	-	-
Q4	0001262982	female	1964	51	149	100	3.38	0	74	0	0	160	70	27.3438	2	0	74	0	74	0	74	0	74	0	74	1	0	0	0	1	44531	74	Single-vessel coronary angiography	2015-09-22	-	-	-	-	-	-	-	-	-	135.45	45.00	68.50	12.90	2.55	265.20
Q4	0001358405	female	1950	66	130	86	3.44	0	59	0	0	150	50	22.2222	2	0	59	0	59	0	59	0	59	0	59	1	0	0	0	1	44531	59	Single-vessel coronary angiography	2016-12-05	-	-	-	-	-	-	-	-	-	82.62	66	80	15	3.11	230
Q4	0001313890	male	1951	65	135	85	3.39	0	66	0	0	170	67.5	23.3564	2	0	66	0	66	0	66	0	66	0	66	1	0	0	0	1	44531	66	Single-vessel coronary angiography	2016-05-13	4.00	0.31	12.20	1.06	10.40	117	16.50	90	2.54	82.30	86	48	8	3.84	296
Q4	0001308845	female	1953	63	135	62	3.11	0	67	0	0	155	57.5	23.9334	2	0	67	0	67	0	67	0	67	0	67	1	0	0	0	1	44531	67	Single-vessel coronary angiography	2016-04-21	9.77	0.44	13.40	1.64	8.40	135	15.80	364	7.59	140.97	42	-	-	2.40	378
Q4	0001342624	male	1953	63	134	79	5.31	0	62	0	0	168	70	24.8016	2	0	62	0	62	0	62	0	62	0	62	1	0	0	0	1	44531	62	Single-vessel coronary angiography	2016-09-26	9.45	0.32	12.30	3.16	10.20	137	11.30	184	5.83	121.21	62	122	11	3.34	373
Q4	0001300200	female	1954	62	127	71	3.98	0	68	0	0	153	52.5	22.4273	2	0	68	0	68	0	68	0	68	0	68	1	0	0	0	1	44531	68	Single-vessel coronary angiography	2016-03-16	4.85	0.24	12.70	1.42	11.70	129.00	16.40	172	3.11	113.05	51.00	-	-	4.66	238.60
Q4	0001298233	female	1960	56			2.89	0	68	0	0	155	65	27.0552	2	0	68	0	68	0	68	0	68	0	68	1	0	0	0	1	44531	68	Coronary artery stent implantation	2016-03-08	5.52	0.37	13.30	1.14	8.60	132.00	15.80	321	3.98	112.89	52.00	45.00	3.80	1.11	181.90
Q4	0001297459	male	1955	61	155	89	3.11	0	68	0	0	170	70	24.2215	2	0	68	0	68	0	68	0	68	0	68	1	0	0	0	1	44531	68	Single-vessel coronary angiography	2016-03-03	7.51	0.39	12.80	2.15	11.90	152.00	14.60	205	4.77	131.78	58.00	47.90	14.30	2.82	273.80
Q4	0001341986	male	1962	54	135	80	4.2	0	62	0	0	170	70	24.2215	2	0	62	0	62	0	62	0	62	0	62	1	0	0	0	1	44531	62	Single-vessel coronary angiography	2016-09-27	5.46	0.35	13.10	1.67	13.00	139	16.50	148	3.33	110.18	69	82	9	2.68	504
Q4	0001309420	female	1953	63	135	80	5.45	0	67	0	0	153	55	23.4952	2	0	67	0	67	0	67	0	67	0	67	1	0	0	0	1	44531	67	Single-vessel coronary angiography	2016-04-25	5.41	0.17	13.50	0.85	12.10	133	16.40	208	4.36	-	-	-	-	-	-
Q4	0001300600	male	1949	67	140	80	5.28	0	68	0	0	0	0	#DIV/0!	2	0	68	0	68	0	68	0	68	0	68	1	0	0	0	1	44531	68	Single-vessel coronary angiography	2016-03-17	-	-	-	-	-	-	-	-	-	-	-	-	-	-	-
Q4	0001294368	female	1947	69	165	77	5.73	0	69	0	0	155	46	19.1467	2	0	69	0	69	0	69	0	69	0	69	1	0	0	0	1	44531	69	Single-vessel coronary angiography	2016-02-22	6.92	0.27	12.00	1.99	11.40	128.00	13.70	165	4.57	127.77	45.00	41.20	14.20	2.02	188.20
Q4	0001228378	male	1946	69	120	80	3.32	0	79	0	0	0	0	#DIV/0!	2	0	79	0	79	0	79	0	79	0	79	1	0	0	0	2	44531	79	Single-vessel coronary angiography	2015-04-15	-	-	-	-	-	-	-	-	-	112.31	69.00	59.00	14.30	9.75	314.00
Q4	0001221974	female	1944	71	140	70	3.56	0	80	0	0	152	50	21.6413	2	0	80	0	80	0	80	0	80	0	80	1	0	0	0	1	44531	80	Single-vessel coronary angiography	2015-03-20	7.85	0.37	11.80	2.20	12.10	137.00	15.40	155	5.14	91.13	60.00	64.50	16.40	4.34	206.00
Q4	0001140240	male	1952	62	90	60	4.24	0	92	0	0	170	65	22.4913	2	0	92	0	92	0	92	0	92	0	92	1	0	0	0	1	44531	92	Single-vessel coronary angiography	2014-03-17	4.70	0.27	13.00	0.98	11.20	121.00	16.30	134	3.32	-	79.00	36.40	14.00	2.97	245.30
Q4	0001245545	male	1940	75	146	68	4.55	0	76	0	0	164	64	23.7954	2	0	76	0	76	0	76	0	76	0	76	1	0	0	0	1	44531	76	Single-vessel coronary angiography	2015-07-02	6.26	0.34	12.60	1.64	10.70	133.00	12.10	150	4.18	88.41	79.00	126.50	11.50	3.81	320.70
Q4	0001243219	male	1944	71	156	70	3.64	0	77	0	0	165	65	23.8751	2	0	77	0	77	0	77	0	77	0	77	1	0	0	0	1	44531	77	Single-vessel coronary angiography	2015-06-19	5.13	0.43	13.30	1.10	13.20	133.00	18.90	116	3.53	81.07	86.00	74.80	11.30	5.22	480.50
Q4	0001225026	female	1956	59	170	92	4.57	0	79	0	0	具体不知道	0	#VALUE!	2	0	79	0	79	0	79	0	79	0	79	1	0	0	0	1	44531	79	Coronary artery stent implantation	2015-04-03	6.52	0.33	11.90	2.82	12.80	145.00	18.00	152	3.27	165.40	37.00	42.90	13.20	2.15	254.40
Q4	0001125895	female	1953	61	140	80	4.83	0	94	0	0	158	55	22.0317	2	0	94	0	94	0	94	0	94	0	94	1	0	0	0	1	44531	94	Coronary artery stent implantation	2014-01-09	8.23	0.38	13.50	1.90	13.00	128.00	17.90	200.00	5.86	-	49.60	-	-	2.89	108.60
Q4	0001133279	female	1949	65	118	74	5.39	0	93	0	0	156	60	24.6548	2	0	93	0	93	0	93	0	93	0	93	1	0	0	0	1	44531	93	Single-vessel coronary angiography	2014-02-14	4.63	0.43	13.00	1.26	9.40	118.00	9.30	190.00	2.78	-	65.00	-	-	5.46	313.40
Q4	0001162942;0001280278	female	1951	63	135	74	5.15	0	89	0	0	158	65	26.0375	2	0	89	0	89	0	89	0	89	0	89	1	0	0	0	1	44531	89	Coronary artery drug-eluting stent implantation	2014-06-23	6.83	0.47	11.80	1.71	10.30	137.00	12.30	285	4.50	123.02	53.00	32.50	16.70	3.13	298.30
Q4	0001162993	male	1957	57			3.8	0	89	0	0	165	59	21.6713	2	0	89	0	89	0	89	0	89	0	89	1	0	0	0	1	44531	89	Single-vessel coronary angiography	2014-06-23	6.89	0.42	13.50	2.20	11.40	148.00	16.40	215	4.03	-	60.00	-	-	3.48	226.00
Q4	0001200625;0001178262	female	1944	70	186	80	4.11	0	87	0	0	0	0	#DIV/0!	2	0	87	0	87	0	87	0	87	0	87	1	0	0	0	1	44531	87	Single-vessel coronary angiography	2014-08-29	5.80	0.34	13.70	1.36	8.30	129.00	15.90	207	3.96	-	46.00	170.40	24.00	3.96	218.00
Q4	0001243665	male	1963	52			4.96	0	77	0	0	167	75	26.8923	2	0	77	0	77	0	77	0	77	0	77	1	0	0	0	1	44531	77	Single-vessel coronary angiography+支架植入术	2015-06-23	5.31	0.35	11.90	1.66	12.60	136.00	16.40	152	3.19	177.97	46.00	-	-	3.87	288.50
Q4	0001145868	male	1947	67	138	80	5.61	0	91	0	0	0	0	#DIV/0!	2	0	91	0	91	0	91	0	91	0	91	1	0	0	0	1	44531	91	Single-vessel coronary angiography	2014-04-10	9.48	0.11	13.70	6.71	10.20	143.00	10.90	149	2.49	-	69.70	-	-	3.43	307.78
Q4	0001191024	male	1955	59	140	80	3.19	0	85	0	0	172	140	47.3229	2	0	85	0	85	0	85	0	85	0	85	1	0	0	0	1	44531	85	Single-vessel coronary angiography	2014-10-29	5.38	0.61	13.70	1.12	15.10	151.00	21.70	97	3.58	-	-	-	-	-	-
Q4	0001186990	female	1956	58	130	84	3.49	0	85	0	0	160	55	21.4844	2	0	85	0	85	0	85	0	85	0	85	1	0	0	0	1	44531	85		2014-10-14	-	-	-	-	-	-	-	-	-	-	49.00	-	-	3.26	145.80
Q4	0001187287	male	1962	52	138	104	2.91	0	85	0	0	170	87.5	30.2768	2	0	85	0	85	0	85	0	85	0	85	1	0	0	0	1	44531	85	Coronary artery stent implantation	2014-10-14	5.75	0.49	12.50	1.51	10.10	150.00	10.80	204	3.67	-	58.00	56.80	13.10	2.09	309.00
Q4	0001134743	female	1936	78	130	78	5.33	0	93	0	0	165	60	22.0386	2	0	93	0	93	0	93	0	93	0	93	1	0	0	0	1	44531	93	Single-vessel coronary angiography	2014-02-24	3.84	0.21	12.40	0.64	11.20	113.00	16.30	136	2.84	-	52.00	51.00	9.70	3.40	231.00
Q4	0001210909	male	1947	68	142	80	4.31	0	82	0	0	168	65	23.03	2	0	82	0	82	0	82	0	82	0	82	1	0	0	0	1	44531	82	Single-vessel coronary angiography	2015-01-23	4.94	0.23	12.90	1.98	10.70	145.00	12.70	151	2.67	-	65.00	-	-	3.68	189.80
Q4	0001146640	female	1945	69	130	84	3.73	0	91	0	0	151	48	21.0517	2	0	91	0	91	0	91	0	91	0	91	1	0	0	0	1	44531	91	Single-vessel coronary angiography	2014-04-11	8.09	0.47	12.90	2.25	11.30	124.00	14.20	198	5.23	-	47.30	42.20	9.20	2.56	299.82
Q4	0001166993	male	1946	68			5.41	0	88	0	0	167	62.5	22.4103	2	0	88	0	88	0	88	0	88	0	88	1	0	0	0	1	44531	88	Single-vessel coronary angiography	2014-07-10	9.01	0.68	12.70	2.75	10.80	151.00	12.80	129	5.14	-	88.00	68.00	17.50	3.98	395.20
Q4	0001168342	male	1944	70	142	84	3.46	0	88	0	0	0	0	#DIV/0!	2	0	88	0	88	0	88	0	88	0	88	1	0	0	0	1	44531	88	Single-vessel coronary angiography	2014-07-16	5.17	0.47	13.50	1.28	9.90	138.00	10.40	204	3.14	-	60.00	64.40	8.70	2.60	235.70
Q4	0001219506	female	1957	58	146	86	2.93	0	80	0	0	162	60	22.8624	2	0	80	0	80	0	80	0	80	0	80	1	0	0	0	1	44531	80	Coronary artery stent implantation	2015-03-12	6.47	0.19	14.10	1.85	13.90	153.00	19.40	214	4.38	-	50.00	-	-	2.76	270.90
Q4	0001187847	female	1959	55	140	80	4.25	0	85	0	0	158	60	24.0346	2	0	85	0	85	0	85	0	85	0	85	1	0	0	0	1	44531	85	Single-vessel coronary angiography	2014-10-16	9.02	0.67	12.50	3.78	9.80	133.00	11.20	341	4.47	-	48.00	650.30	64.70	2.25	230.50
Q4	0001364859;0001218592	female	1953	62			3.58	0	80	0	0	155	60	24.974	2	0	80	0	80	0	80	0	80	0	80	1	0	0	0	1	44531	80	Coronary artery stent implantation	2015-03-06	6.59	0.33	12.70	2.33	12.60	108.00	16.20	213	3.77	-	48.00	-	-	3.61	179.90
Q4	0001214583	female	1951	64	120	80	4.6	0	81	0	0	154	65	27.4077	2	0	81	0	81	0	81	0	81	0	81	1	0	0	0	1	44531	81	Single-vessel coronary angiography	2015-02-11	5.40	0.23	12.40	1.78	10.50	146.00	11.50	243	3.36	-	-	-	-	-	-
Q4	0001141876	male	1950	64			3.13	0	92	0	0	170.5	65	22.3596	2	0	92	0	92	0	92	0	92	0	92	1	0	0	0	1	44531	92	Single-vessel coronary angiography	2014-03-24	9.37	0.45	12.80	2.70	10.30	136.00	16.30	183	5.89	-	88.00	-	-	4.13	350.90
Q4	0001180331	male	1955	59	170	100	3.93	0	86	0	0	166	65	23.5883	2	0	86	0	86	0	86	0	86	0	86	1	0	0	0	1	44531	86	Single-vessel coronary angiography	2014-09-11	8.46	0.59	12.20	2.38	11.20	137.00	14.30	156	5.22	-	65.00	-	-	4.00	359.90
Q4	0001207617	female	1940	75	124	60	5.09	0	80	0	0	0	0	#DIV/0!	2	0	80	0	80	0	80	0	80	0	80	1	0	0	0	1	44531	80	Single-vessel coronary angiography	2015-03-26	5.21	0.31	12.40	0.75	9.90	125.00	10.40	194	4.10	95.61	57.00	-	-	4.30	263.90
Q4	0001153763	male	1963	51			4.62	0	90	0	0	169	65	22.7583	2	0	90	0	90	0	90	0	90	0	90	1	0	0	0	1	44531	90	Single-vessel coronary angiography	2014-05-15	9.21	0.63	12.60	1.83	9.60	145.00	11.00	268	6.37	-	-	-	-	-	-
Q4	0001227945	male	1961	54	166	91	2.93	0	79	0	0	166	62	22.4996	2	0	79	0	79	0	79	0	79	0	79	1	0	0	0	1	44531	79	Single-vessel coronary angiography	2015-04-16	5.74	0.38	13.20	2.15	14.30	143.00	16.80	153	3.04	122.38	63.00	71.20	12.00	2.19	325.80
Q4	0001412096;0001228677	female	1944	71	126	60	4.45	0	79	0	0	0	0	#DIV/0!	2	0	79	0	79	0	79	0	79	0	79	1	0	0	0	1	44531	79	Single-vessel coronary angiography	2015-04-20	-	-	-	-	-	-	-	-	-	98.69	56.00	44.70	13.40	3.47	301.60
Q4	0001145071;0001233257	male	1941	73	130	85	3.34	0	91	0	0	0	0	#DIV/0!	2	0	91	0	91	0	91	0	91	0	91	1	0	0	0	1	44531	91	Single-vessel coronary angiography	2014-04-08	6.06	0.48	12.70	2.26	11.40	127.00	16.20	181	3.19	-	85.00	-	-	3.76	292.20
Q4	0001186267;0000925370	female	1964	50	120	70	4.9	0	85	0	0	164	64	23.7954	2	0	85	0	85	0	85	0	85	0	85	1	0	0	0	1	44531	85	Single-vessel coronary angiography	2014-10-10	7.52	0.28	12.60	1.45	11.00	147.00	13.00	226	5.71	-	52.00	50.40	12.00	2.28	220.40
Q4	0001282105;0001164999	male	1938	76	110	70	3.36	0	88	0	0	183	75	22.3954	2	0	88	0	88	0	88	0	88	0	88	1	0	0	0	1	44531	88	Single-vessel coronary angiography	2014-07-02	6.07	0.70	12.60	0.66	13.40	120.00	19.50	87	4.46	-	89.00	-	-	2.85	292.40
Q4	0001164384;0001151856	male	1958	56	100	70	2.96	0	90	0	0	170	65	22.4913	2	0	90	0	90	0	90	0	90	0	90	1	0	0	0	1	44531	90	Coronary artery stent implantation	2014-05-05	8.15	0.62	12.60	1.95	11.50	159.00	16.40	236	5.34	-	58.00	-	-	3.80	255.10
Q4	0001186735	male	1956	58			3.25	0	85	0	0	168	67.5	23.9158	2	0	85	0	85	0	85	0	85	0	85	1	0	0	0	1	44531	85	Coronary artery stent implantation	2014-10-10	11.82	0.42	12.80	1.07	11.60	138.00	14.40	249	10.35	-	52.00	40.90	9.80	4.87	247.60
Q4	0001232992	male	1943	72	133	81	6.66	0	78	0	0	167	75	26.8923	2	0	78	0	78	0	78	0	78	0	78	1	0	0	0	1	44531	78	Single-vessel coronary angiography	2015-05-07	4.88	0.23	12.40	0.92	12.40	138.00	16.70	115	3.64	71.20	96.00	-	-	3.59	302.60
Q4	0001438178;0001142705	male	1939	75			2.9	0	92	0	0	165	65	23.8751	2	0	92	0	92	0	92	0	92	0	92	1	0	0	0	1	44531	92	Coronary artery stent implantation	2014-03-26	6.83	0.35	13.00	1.43	11.00	136.00	12.50	191	4.99	-	88.00	59.20	12.00	5.82	290.40
Q4	0001146585	male	1936	78	120	80	5.29	0	91	0	0	172	65	21.9713	2	0	91	0	91	0	91	0	91	0	91	1	0	0	0	1	44531	91	Single-vessel coronary angiography	2014-04-16	3.73	0.26	14.90	0.99	-----	102.00	-----	68	2.41	-	90.00	-	-	8.05	442.90
Q4	0001125169	female	1953	61	140	90	3.29	0	94	0	0	158	63	25.2363	2	0	94	0	94	0	94	0	94	0	94	1	0	0	0	1	44531	94	Single-vessel coronary angiography	2014-01-03	-	-	-	-	-	-	-	-	-	-	62.40	-	-	4.12	251.20
Q4	0001180771	male	1936	78	128	70	3.12	0	86	0	0	172	65	21.9713	2	0	86	0	86	0	86	0	86	0	86	1	0	0	0	1	44531	86	Single-vessel coronary angiography	2014-09-11	6.51	0.61	12.10	2.38	10.90	136.00	12.90	153	3.31	-	70.00	57.90	16.40	5.31	289.60
Q4	0001156409	male	1942	72	154	80	3.36	0	90	0	0	169	55	19.257	2	0	90	0	90	0	90	0	90	0	90	1	0	0	0	1	44531	90	Single-vessel coronary angiography	2014-05-22	6.08	0.54	13.40	1.59	11.00	133.00	14.60	151	3.87	-	73.00	-	-	3.20	257.30
Q4	0001206700	male	1970	45	106	62	5.78	0	82	0	0	170	65	22.4913	2	0	82	0	82	0	82	0	82	0	82	1	0	0	0	1	44531	82	Coronary artery drug-eluting stent implantation	2015-01-09	-	-	-	-	-	-	-	-	-	-	66.00	-	-	3.50	402.20
Q4	0001186850	female	1948	66	140	80	4.07	0	85	0	0	168	57	20.1956	2	0	85	0	85	0	85	0	85	0	85	1	0	0	0	1	44531	85	Coronary artery stent implantation	2014-10-13	5.42	0.51	12.90	1.48	11.20	100.00	13.50	172	3.31	-	58.00	72.10	13.70	3.13	185.90
Q4	0001227703	female	1949	66	189	79	5.06	0	79	0	0	0	0	#DIV/0!	2	0	79	0	79	0	79	0	79	0	79	1	0	0	0	1	44531	79	Single-vessel coronary angiography	2015-04-15	3.92	0.19	13.00	1.15	11.40	153.00	16.60	140	2.48	125.71	46.00	-	-	2.56	241.70
Q4	0001211162;0001556795	male	1977	38	159	109	3.14	0	82	0	0	178	85	26.8274	2	0	82	0	82	0	82	0	82	0	82	1	0	0	0	1	44541	82	Coronary artery drug-eluting stent implantation	2015-01-26	8.98	0.50	11.70	3.17	11.50	161.00	15.40	239	5.01	-	79.00	-	-	3.02	312.00
Q4	0001211415	male	1942	73	175	90	3.99	0	82	0	0	0	0	#DIV/0!	2	0	82	0	82	0	82	0	82	0	82	1	0	0	0	1	44531	82	Single-vessel coronary angiography	2015-01-27	6.67	0.40	13.50	1.25	13.30	123.00	18.40	148	4.94	-	94.00	86.50	6.60	4.46	409.40
Q4	0001239652	female	1936	79	137	77	5.97	0	77	0	0	155	54	22.4766	2	0	77	0	77	0	77	0	77	0	77	1	0	0	0	1	44531	77	Single-vessel coronary angiography	2015-06-04	4.97	0.33	12.80	1.42	11.40	119.00	13.30	212	3.13	72.05	72.00	38.50	8.60	4.48	263.70
Q4	0001238685	male	1950	65			6.14	0	77	0	0	167	70	25.0995	2	0	77	0	77	0	77	0	77	0	77	1	0	0	0	1	44531	77	Coronary artery stent implantation	2015-06-02	6.88	0.26	13.50	2.03	10.90	157.00	12.70	169	4.51	116.10	64.00	77.10	9.60	3.00	286.80
Q4	0001209941	female	1947	68	169	81	4.14	0	82	0	0	160	70	27.3438	2	0	82	0	82	0	82	0	82	0	82	1	0	0	0	1	44531	82	Single-vessel coronary angiography	2015-01-21	12.23	0.58	12.90	3.76	10.10	116.00	10.80	409	7.61	-	53.00	-	-	4.37	296.90
Q4	0001184836;0001186939	male	1968	46	126	72	3.66	0	85	0	0	170	65	22.4913	2	0	85	0	85	0	85	0	85	0	85	1	0	0	0	1	44531	85	Coronary artery drug-eluting stent implantation	2014-09-29	7.10	0.43	13.00	1.70	13.90	140.00	21.00	182	4.85	-	59.00	-	-	1.90	366.80
Q4	0001144852	female	1957	57	120	70	5.13	0	91	0	0	167	60	21.5139	2	0	91	0	91	0	91	0	91	0	91	1	0	0	0	1	44531	91	Single-vessel coronary angiography	2014-02-03	6.05	0.50	14.00	1.39	-----	121.00	-----	82	4.07	-	48.30	77.70	16.20	4.47	215.95
Q4	0001131433	female	1943	71	135	70	3.15	0	93	0	0	0	0	#DIV/0!	2	0	93	0	93	0	93	0	93	0	93	1	0	0	0	1	44531	93	Single-vessel coronary angiography	2014-02-11	4.15	0.30	12.40	1.18	12.20	102.00	14.20	138.00	2.61	-	96.00	41.90	9.20	7.57	478.70
Q4	0001209629	male	1970	45	131	71	3.15	0	82	0	0	177	72.5	23.1415	2	0	82	0	82	0	82	0	82	0	82	1	0	0	0	1	44531	82	Single-vessel coronary angiography	2015-01-20	6.72	0.26	12.80	1.73	13.00	146.00	18.90	168	4.46	-	59.00	-	-	3.23	382.30
Q4	0001341635	male	1944	72	117	86	3.96	0	62	0	0	180	60	18.5185	2	0	62	0	62	0	62	0	62	0	62	1	0	0	0	1	44531	62	Single-vessel coronary angiography	2016-09-26	5.29	0.23	13.50	1.20	14.10	146	19.60	104	3.82	111.35	65	43	9	3.26	391
Q4	0001356940	female	1952	64	119	69	5.66	0	59	0	0	165	52.5	19.2837	2	0	59	0	59	0	59	0	59	0	59	1	0	0	0	1	44531	59	Coronary artery stent implantation	2016-11-30	5.69	0.19	13.20	1.83	12.60	128	16.50	220	3.50	-	41	114	18	1.83	231
Q4	0001328110	female	1951	65	130	80	4.09	0	64	0	0	160	55	21.4844	2	0	64	0	64	0	64	0	64	0	64	1	0	0	0	1	44531	64	Single-vessel coronary angiography	2016-07-18	-	-	-	-	-	-	-	-	-	94.33	53	63	30	2.81	333
Q4	0001319348	male	1959	57	113	76	3.63	0	65	0	0	180	80	24.6914	2	0	65	0	65	0	65	0	65	0	65	1	0	0	0	1	44531	65	Single-vessel coronary angiography	2016-06-08	9.13	0.64	13.50	3.34	11.40	150	13.50	225	4.75	131.03	59	69	12	3.41	455
Q4	0001312609;0000923725	male	1940	76	133	60	5.56	0	66	0	0	171	60	20.5191	2	0	66	0	66	0	66	0	66	0	66	1	0	0	0	1	44531	66	Single-vessel coronary angiography	2016-05-11	7.38	0.43	13.30	1.13	12.70	142	16.70	166	5.58	-	-	-	-	-	-
Q4	0001269882	male	1960	55	153	74	2.89	0	72	0	0	175	70	22.8571	2	0	72	0	72	0	72	0	72	0	72	1	0	0	0	1	44531	72	Single-vessel coronary angiography	2015-10-26	6.60	0.31	13.20	1.70	11.20	161.00	12.30	171	4.35	128.98	60.00	70.50	13.80	3.21	276.90
Q4	0001275546	male	1967	48	189	94	4.12	0	72	0	0	170	65	22.4913	2	0	72	0	72	0	72	0	72	0	72	1	0	0	0	1	44531	72	Single-vessel coronary angiography	2015-11-19	-	-	-	-	-	-	-	-	-	-	-	133.00	12.20	-	-
Q4	0001359511	male	1960	56	129	80	3.95	0	59	0	0	0	0	#DIV/0!	2	0	59	0	59	0	59	0	59	0	59	1	0	0	0	1	44531	59	Coronary artery stent implantation	2016-12-12	4.35	0.23	12.50	1.31	12.80	145	16.40	189	2.74	151.59	52	130	13	3.13	326
Q4	0001313584	male	1951	65	135	71	5.78	0	66	0	0	176	71	22.921	2	0	66	0	66	0	66	0	66	0	66	1	0	0	0	1	44531	66	Single-vessel coronary angiography	2016-05-11	6.17	0.31	12.60	1.34	13.50	152	17.20	157	4.41	111.70	66	29	14	3.24	177
Q4	0001328953	male	1943	73	138	85	3.35	0	63	0	0	170	50	17.301	2	0	63	0	63	0	63	0	63	0	63	1	0	0	0	1	44531	63	Single-vessel coronary angiography	2016-07-25	2.85	0.14	14.40	0.41	10.30	142	11.80	201	2.24	103.93	69	119	18	6.72	464
Q4	0001354048	male	1957	59	150	80	6.23	0	60	0	0	170	65	22.4913	2	0	60	0	60	0	60	0	60	0	60	1	0	0	0	1	44531	60	Coronary artery stent implantation	2016-11-17	7.25	0.28	12.90	1.52	13.10	132	18.90	193	4.76	103.03	72	64	12	4.38	294
Q4	0001322650	male	1957	59	159	88	3.14	0	65	0	0	0	0	#DIV/0!	2	0	65	0	65	0	65	0	65	0	65	1	0	0	0	1	44531	65	Coronary artery stent implantation	2016-06-22	5.00	0.26	13.20	1.39	10.80	137	13.30	189	3.15	147.24	53	34	8	3.65	268
Q4	0000940788;0001356878	female	1943	73	115	66	3.16	0	60	0	0	163	55	20.7008	2	0	60	0	60	0	60	0	60	0	60	1	0	0	0	1	44531	60	Single-vessel coronary angiography	2016-11-29	8.15	0.73	13.90	2.31	14.00	135	19.60	174	4.95	88.65	61	32	9	2.44	376
Q4	0001307234	male	1946	70	150	76	3.17	0	67	0	0	173	70	23.3887	2	0	67	0	67	0	67	0	67	0	67	1	0	0	0	1	44531	67	Single-vessel coronary angiography	2016-04-14	5.38	0.39	11.80	1.34	10.70	156	12.70	189	3.47	110.03	66	-	-	4.37	343
Q4	0001293272	male	1959	57			5.47	0	69	0	0	170	65	22.4913	2	0	69	0	69	0	69	0	69	0	69	1	0	0	0	1	44531	69	Coronary artery stent implantation	2016-02-16	5.39	0.31	12.20	1.91	13.60	122.00	16.30	122	2.98	125.63	61.00	-	-	2.36	248.10
Q4	0001279231	female	1949	66			5.94	0	71	0	0	158	55	22.0317	2	0	71	0	71	0	71	0	71	0	71	1	0	0	0	1	44531	71	Single-vessel coronary angiography	2015-12-08	4.49	0.20	13.10	1.19	9.10	117.00	8.30	155	3.07	-	-	-	-	-	-
Q4	0001357083	male	1946	70	137	87	2.86	0	59	0	0	172	65	21.9713	2	0	59	0	59	0	59	0	59	0	59	1	0	0	0	1	44531	59	Single-vessel coronary angiography	2016-12-01	4.99	0.24	12.70	0.92	10.50	161	12.00	151	3.77	-	60	33	9	1.87	238
Q4	0001277813	female	1938	77	139	73	3.17	0	71	0	0	160	70	27.3438	2	0	71	0	71	0	71	0	71	0	71	0	0	0	0	0	44531	71	Coronary artery drug-eluting stent implantation	2015-12-07	-	-	-	-	-	-	-	-	-	98.83	55.00	43.90	9.30	2.20	197.90
Q4	0001313528;0001651158	male	1954	62	120	80	6.48	0	66	0	0	172	70	23.6614	2	0	66	0	66	0	66	0	66	0	66	0	0	0	0	0	44531	66	Single-vessel coronary angiography	2016-05-11	4.17	0.24	13.10	1.30	11.90	147	16.50	126	2.54	107.13	69	173	20	3.80	248
Q4	0001363642	male	1949	67	140	90	5.59	0	59	0	0	170	80	27.6817	2	0	59	0	59	0	59	0	59	0	59	1	0	0	0	1	44531	59	Single-vessel coronary angiography	2016-12-27	7.96	0.71	13.70	2.12	10.00	167	16.40	151	5.03	117.13	63	55	7	5.19	391
Q4	0001345429	male	1950	66	141	86	3.43	0	61	0	0	170	70	24.2215	2	0	61	0	61	0	61	0	61	0	61	1	0	0	0	1	44531	61	Single-vessel coronary angiography	2016-10-13	6.61	0.43	13.10	2.03	12.10	138	15.40	164	3.80	79.89	88	-	-	3.35	329
Q4	0001296265	male	1952	64	105	62	3.75	0	68	0	0	168	75	26.5731	2	0	68	0	68	0	68	0	68	0	68	1	0	0	0	1	44531	68	Single-vessel coronary angiography	2016-02-29	6.25	0.46	12.50	1.22	11.10	141.00	16.40	157	4.55	98.50	74.00	-	-	2.38	207.40
Q4	0001288677	female	1956	60			5.06	0	70	0	0	164	65	24.1672	2	0	70	0	70	0	70	0	70	0	70	1	0	0	0	1	44531	70	Single-vessel coronary angiography	2016-01-20	8.54	0.36	12.70	0.89	9.70	113.00	16.60	231	7.28	69.70	78.00	40.40	8.90	5.04	435.90
Q4	0001347404	male	1946	70	152	62	3.82	0	61	0	0	168	57.5	20.3727	2	0	61	0	61	0	61	0	61	0	61	1	0	0	0	1	44531	61	Coronary artery stent implantation	2016-10-21	6.70	0.49	13.30	2.16	13.80	142	17.70	140	3.88	125.23	59	82	11	3.06	241
Q4	0001266261	female	1949	66			3.07	0	73	0	0	168	75	26.5731	2	0	73	0	73	0	73	0	73	0	73	1	0	0	0	1	44531	73	Single-vessel coronary angiography	2015-10-12	-	-	-	-	-	-	-	-	-	-	-	-	-	-	-
Q4	0001284751	female	1945	71			3.97	0	70	0	0	160	60	23.4375	2	0	70	0	70	0	70	0	70	0	70	1	0	0	0	1	44531	70	Coronary artery stent implantation	2016-01-05	6.54	0.35	13.80	0.46	11.30	110.00	17.00	164	5.68	80.24	67.00	-	-	5.39	243.80
Q4	0001352159	female	1957	59	163	94	4.5	0	60	0	0	163	70	26.3465	2	0	60	0	60	0	60	0	60	0	60	1	0	0	0	1	44531	60	Single-vessel coronary angiography	2016-11-09	7.97	0.29	12.60	1.19	13.20	146	20.50	162	6.38	77.69	71	90	14	3.83	299
Q4	0001341456	male	1958	58			3.29	0	62	0	0	171	70	23.939	2	0	62	0	62	0	62	0	62	0	62	1	0	0	0	1	44531	62	Single-vessel coronary angiography	2016-09-20	-	-	-	-	-	-	-	-	-	128.05	60	44	9	3.61	386
Q4	0001285393	male	1950	66			6.49	0	70	0	0	160	67.5	26.3672	2	0	70	0	70	0	70	0	70	0	70	1	0	0	0	1	44531	70	Single-vessel coronary angiography	2016-01-05	6.43	0.17	12.70	1.42	11.10	168.00	12.60	121	4.74	92.11	78.00	72.00	12.50	3.41	450.60
Q4	0001320244	female	1957	59	136	75	3.31	0	65	0	0	159	70	27.6888	2	0	65	0	65	0	65	0	65	0	65	1	0	0	0	1	44531	65	Single-vessel coronary angiography	2016-06-14	8.40	0.49	13.30	0.98	11.40	138	13.20	246	6.77	142.89	42	53	18	2.78	152
Q4	0001168913;0001046152	male	1954	61	167	90	4.12	0	72	0	0	178	71	22.4088	2	0	72	0	72	0	72	0	72	0	72	1	0	0	0	1	44531	72	Single-vessel coronary angiography	2015-11-11	4.99	0.37	12.40	1.72	8.90	135.00	16.10	192	2.84	-	-	-	-	-	-
Q4	0001261622	male	1938	77	148	79	4.55	0	74	0	0	170	65	22.4913	2	0	74	0	74	0	74	0	74	0	74	1	0	0	0	1	44531	74	Single-vessel coronary angiography	2015-09-17	7.37	0.39	14.60	3.50	8.60	155.00	16.10	200	3.27	89.23	78.00	68.40	11.50	4.11	413.20
Q4	0001283855	male	1948	67	139	97	5.82	0	71	0	0	170	65	22.4913	2	0	71	0	71	0	71	0	71	0	71	1	0	0	0	1	44531	71	Single-vessel coronary angiography	2015-12-29	7.35	0.29	12.70	1.64	10.90	150.00	12.40	234	4.08	-	-	-	-	-	-
Q4	0001292856	male	1959	57	142	89	6.59	0	68	0	0	163	55	20.7008	2	0	68	0	68	0	68	0	68	0	68	1	0	0	0	1	44531	68	Single-vessel coronary angiography	2016-02-17	6.47	0.41	12.70	1.78	11.30	143.00	13.10	162	4.17	155.02	51.00	47.00	11.20	5.42	300.50
Q4	0001361289	male	1958	58	144	88	5.36	0	59	0	0	170	71	24.5675	2	0	59	0	59	0	59	0	59	0	59	1	0	0	0	1	44531	59	Single-vessel coronary angiography	2016-12-20	4.34	0.14	12.70	1.82	12.70	132	17.10	141	2.28	114.31	66	66	10	3.21	346
Q4	0001286761	male	1942	74	120	63	2.89	0	70	0	0	165	60	22.0386	2	0	70	0	70	0	70	0	70	0	70	1	0	0	0	1	44531	70	Single-vessel coronary angiography	2016-01-13	8.31	0.40	13.50	3.31	12.30	147.00	15.40	162	4.53	89.97	78.00	-	-	2.99	298.60
Q4	0001300497	male	1957	59	128	80	3.16	0	68	0	0	173	72.5	24.224	2	0	68	0	68	0	68	0	68	0	68	1	0	0	0	1	44531	68	Coronary artery stent implantation	2016-03-16	5.54	0.34	11.90	0.86	9.90	135.00	16.40	167	4.05	101.76	73.00	68.00	14.00	4.35	369.00
Q4	0001342625	male	1947	69	129	64	3.29	0	62	0	0	173	70	23.3887	2	0	62	0	62	0	62	0	62	0	62	1	0	0	0	1	44531	62	Single-vessel coronary angiography	2016-09-27	6.11	0.33	12.20	1.42	11.50	140	13.90	172	4.11	196.68	40	-	-	2.07	184
Q4	0001283189	male	1938	77	149	72	3.52	0	71	0	0	170	80	27.6817	2	0	71	0	71	0	71	0	71	0	71	1	0	0	0	1	44531	71	Single-vessel coronary angiography	2015-12-29	5.39	0.18	13.70	1.25	9.60	128.00	10.50	148	3.87	-	-	-	-	-	-
Q4	0001286712	male	1942	74	135	70	2.9	0	70	0	0	172	72.5	24.5065	2	0	70	0	70	0	70	0	70	0	70	1	0	0	0	1	44531	70	Single-vessel coronary angiography	2016-01-13	9.21	0.46	13.00	3.64	12.10	143.00	15.10	194	4.73	98.67	72.00	63.60	16.20	2.75	253.60
Q4	0001314809	female	1939	77	143	83	3.87	0	66	0	0	160	45	17.5781	2	0	66	0	66	0	66	0	66	0	66	1	0	0	0	1	44531	66	Single-vessel coronary angiography	2016-05-23	-	-	-	-	-	-	-	-	-	96.80	56	43	13	2.64	224
Q4	0001334432	male	1953	63			4.58	0	63	0	0	172	65	21.9713	2	0	63	0	63	0	63	0	63	0	63	1	0	0	0	1	44531	63	Single-vessel coronary angiography	2016-08-18	5.16	0.28	12.20	1.36	10.90	140	12.60	222	3.48	-	-	-	-	-	-
Q4	0001281493	female	1944	71	117	64	3.81	0	71	0	0	160	60	23.4375	2	0	71	0	71	0	71	0	71	0	71	1	0	0	0	1	44531	71	Single-vessel coronary angiography	2015-12-18	7.84	0.23	12.70	1.76	12.00	122.00	16.30	262	5.77	102.62	54.00	43.00	12.90	3.42	302.70
Q4	0001310955	female	1942	74	169	75	5.14	0	67	0	0	160	55	21.4844	2	0	67	0	67	0	67	0	67	0	67	1	0	0	0	1	44531	67	Single-vessel coronary angiography	2016-04-22	4.73	0.31	12.30	0.92	11.70	109	16.20	188	3.28	-	78	55	6	5.93	348
Q4	0001310817	male	1946	70	136	75	3.81	0	67	0	0	170	65	22.4913	2	0	67	0	67	0	67	0	67	0	67	1	0	0	0	1	44531	67	Coronary artery stent implantation	2016-04-28	4.15	0.24	13.80	1.18	13.30	127	19.30	135	2.65	101.43	71	-	-	3.92	393
Q4	0001351473	male	1957	59	146	95	3.12	0	60	0	0	170	75	25.9516	2	0	60	0	60	0	60	0	60	0	60	1	0	0	0	1	44531	60	Single-vessel coronary angiography	2016-11-08	6.80	0.26	12.20	1.59	10.40	153	11.80	223	4.85	106.44	70	-	-	3.13	238
Q4	0001251221	male	1945	70	137	75	6.13	0	75	0	0	175	60	19.5918	2	0	75	0	75	0	75	0	75	0	75	1	0	0	0	1	44531	75	Coronary artery stent implantation	2015-07-30	5.58	0.25	13.90	1.60	12.70	141.00	16.80	154	3.59	141.73	53.00	45.00	11.60	2.82	303.90
Q4	0001355679	female	1941	75	137	67	4.42	0	60	0	0	160	55	21.4844	2	0	60	0	60	0	60	0	60	0	60	1	0	0	0	1	44531	60	Single-vessel coronary angiography	2016-11-23	3.76	0.17	13.10	1.07	13.40	115	20.70	139	2.43	113.53	49	41	8	2.79	270
Q4	0001302174;0001465661	female	1946	70	150	80	5.6	0	68	0	0	160	60	23.4375	2	0	68	0	68	0	68	0	68	0	68	1	0	0	0	1	44531	68	Coronary artery drug-eluting stent implantation	2016-03-23	5.17	0.28	15.70	1.47	11.10	117.00	13.30	230	3.28	115.46	49	59	11	2.08	234
Q4	0001302300;0001315266	female	1943	73	158	64	3.5	0	68	0	0	156	50	20.5457	2	0	68	0	68	0	68	0	68	0	68	1	0	0	0	1	44535	68	Single-vessel coronary angiography	2016-03-25	-	-	-	-	-	-	-	-	-	106.59	52	30	7	2.49	216
Q4	0001277458	male	1975	40			3.92	0	72	0	0	176	75	24.2123	2	0	72	0	72	0	72	0	72	0	72	1	0	0	0	1	44539	72	Single-vessel coronary angiography	2015-12-03	5.85	0.47	13.20	1.76	9.70	166.00	16.50	188	3.49	-	106.00	-	-	4.05	350.00
Q4	0001357291	male	1952	64	81	55	2.91	0	60	0	0	169	70	24.5089	2	0	60	0	60	0	60	0	60	0	60	1	0	0	0	1	44539	60	Single-vessel coronary angiography	2016-12-02	3.69	0.28	14.50	0.99	10.80	101	12.70	130	2.28	-	73	-	-	4.15	245
Q4	0001309722	female	1950	66	139	69	4.25	0	67	0	0	158	70	28.0404	2	0	67	0	67	0	67	0	67	0	67	1	0	0	0	1	44539	67	Coronary artery stent implantation	2016-04-26	4.55	0.30	12.10	1.40	12.00	111	13.90	124	2.79	116.87	49	87	15	2.10	194
Q4	0001295762	female	1941	75	132	77	2.89	0	67	0	0	160	65	25.3906	2	0	67	0	67	0	67	0	67	0	67	1	0	0	0	1	44539	67	Single-vessel coronary angiography	2016-04-18	7.69	0.29	13.50	1.29	11.60	116	16.90	116	6.08	88.17	61	51	7	2.26	317
Q4	0001296769	male	1963	53	138	76	3.36	0	69	0	0	165	62	22.7732	2	0	69	0	69	0	69	0	69	0	69	1	0	0	0	1	44559	69	Single-vessel coronary angiography	2016-03-02	-	-	-	-	-	-	-	-	-	156.77	51.00	87.70	11.20	2.74	188.20
Q4	0001353242	male	1947	69	143	76	4.33	0	60	0	0	172	65	21.9713	2	0	60	0	60	0	60	0	60	0	60	1	0	0	0	1	44541	60	Single-vessel coronary angiography	2016-11-15	8.89	0.96	12.90	1.72	12.00	144	15.20	214	6.15	72.48	95	103	11	4.36	289
Q4	0001330554	male	1959	57	124	82	5	0	64	0	0	168	74	26.2188	2	0	64	0	64	0	64	0	64	0	64	1	0	0	0	1	44540	64	Single-vessel coronary angiography	2016-07-29	-	-	-	-	-	-	-	-	-	128.51	60	-	-	3.23	210
Q4	0001339872	male	1954	62	136	81	5	0	62	0	0	170	75	25.9516	2	0	62	0	62	0	62	0	62	0	62	1	0	0	0	1	44540	62	Coronary artery stent implantation	2016-09-13	9.16	0.46	14.80	1.43	13.70	135	19.00	287	7.03	85.38	84	43	14	5.09	508
Q4	0001327944	female	1946	70	112	62	4.13	0	64	0	0	160	46	17.9688	2	0	64	0	64	0	64	0	64	0	64	1	0	0	0	1	44540	64		2016-07-19	4.31	0.23	11.80	1.31	11.30	113	13.20	216	2.70	170.25	35	619	34	2.01	154
Q4	0001506455;0001336740	male	1950	66	172	84	3.52	0	63	0	0	165	70	25.7117	2	0	63	0	63	0	63	0	63	0	63	1	0	0	0	1	44543	63	Single-vessel coronary angiography	2016-09-01	8.08	0.51	13.60	2.61	11.50	141	13.80	208	4.73	102.67	71	67	12	3.94	287
Q4	0001352309	male	1946	70	130	80	6.13	0	60	0	0	170	76	26.2976	2	0	60	0	60	0	60	0	60	0	60	1	0	0	0	1	44543	60	Single-vessel coronary angiography	2016-11-10	5.32	0.25	13.40	1.76	13.80	126	19.10	112	3.11	73.16	94	-	-	3.85	300
Q4	0001361810	male	1963	53	121	74	3.04	0	59	0	0	177	64	20.4284	2	0	59	0	59	0	59	0	59	0	59	1	0	0	0	1	44543	59	Single-vessel coronary angiography	2016-12-21	6.58	0.42	12.70	2.14	11.60	146	14.40	201	3.88	-	-	-	-	-	-
Q4	0001129571	male	1956	58	150	80	3.99	0	94	0	0	168	80	28.3447	2	0	94	0	94	0	94	0	94	0	94	1	0	0	0	1	44543	94	Single-vessel coronary angiography	2014-01-22	6.90	0.25	12.80	1.41	11.40	156.00	13.80	99.00	5.18	-	69.00	-	-	3.57	300.50
Q4	0001168855	female	1942	72	130	90	5.22	0	88	0	0	156	52	21.3675	2	0	88	0	88	0	88	0	88	0	88	1	0	0	0	1	44545	88	Single-vessel coronary angiography	2014-07-16	6.23	0.32	12.10	2.05	8.60	125.00	15.80	212	3.71	-	102.00	94.90	13.30	5.74	460.40
Q4	0001092126	male	1955	58			2.88	0	99	0	0	170	68	23.5294	2	0	99	0	99	0	99	0	99	0	99	1	0	0	0	1	44545	99	Single-vessel coronary angiography	2013-08-21	-	-	-	-	-	-	-	-	-	-	65.20	122.70	23.10	3.50	285.30
Q4	0001214810;0001178429	male	1935	79	132	72	4.1	0	87	0	0	170	60	20.7612	2	0	87	0	87	0	87	0	87	0	87	1	0	0	0	1	44545	87	Single-vessel coronary angiography	2014-09-03	7.29	0.32	12.90	1.76	12.30	165.00	15.00	139	5.08	-	71.00	-	-	2.78	330.90
Q4	0001163887	male	1936	79			3.76	0	78	0	0	177	75	23.9395	2	0	78	0	78	0	78	0	78	0	78	1	0	0	0	1	44545	78	Coronary artery stent implantation	2015-05-25	6.57	0.64	13.30	1.94	9.70	130.00	10.50	214	3.86	84.76	81.00	71.90	21.40	5.71	285.10
Q4	0001219149	male	1942	73	136	56	3.2	0	81	0	0	175	77	25.1429	2	0	81	0	81	0	81	0	81	0	81	1	0	0	0	1	44545	81	Single-vessel coronary angiography	2015-03-09	10.61	0.76	13.70	2.22	12.60	109.00	18.60	119	7.45	-	68.00	32.20	7.60	3.65	220.80
Q4	0001208458	female	1942	73	136	60	6.15	0	82	0	0	150	45	20	2	0	82	0	82	0	82	0	82	0	82	1	0	0	0	1	44545	82	Single-vessel coronary angiography	2015-01-01	5.55	0.18	12.40	1.52	11.40	88.00	11.40	150	3.72	-	41.80	43.50	8.50	4.59	235.08
Q4	0001209265;0001383758;0001390487	male	1933	82	146	80	5.29	0	82	0	0	168	77	27.2817	2	0	82	0	82	0	82	0	82	0	82	1	0	0	0	1	44545	82	Single-vessel coronary angiography	2015-01-19	-	-	-	-	-	-	-	-	-	-	128.00	-	-	5.82	439.90
Q4	0001212715	male	1944	71	140	80	4.91	0	82	0	0	170	70	24.2215	2	0	82	0	82	0	82	0	82	0	82	1	0	0	0	1	44545	82	Single-vessel coronary angiography	2015-02-04	3.37	0.54	13.10	1.09	10.30	135.00	16.20	184	1.70	-	118.00	-	-	6.12	402.90
Q4	0001134110	female	1950	64	160	80	5.05	0	93	0	0	150	50	22.2222	2	0	93	0	93	0	93	0	93	0	93	1	0	0	0	1	44548	93	Coronary artery stent implantation	2014-02-24	6.49	0.32	13.20	1.96	11.90	136.00	15.00	172.00	4.10	-	48.00	-	-	2.78	201.40
Q4	0001168424	female	1933	81	135	70	5.13	0	88	0	0	168	80	28.3447	2	0	88	0	88	0	88	0	88	0	88	1	0	0	0	1	44548	88	Coronary artery stent implantation	2014-07-16	6.35	0.39	12.80	1.95	12.50	128.00	16.10	174	3.78	-	65.00	39.50	12.40	4.84	411.20
Q4	0001210531	female	1952	63	146	86	5.98	0	82	0	0	150	55	24.4444	2	0	82	0	82	0	82	0	82	0	82	1	0	0	0	1	44559	82	Single-vessel coronary angiography	2015-01-23	5.38	0.30	12.50	1.56	10.20	136.00	16.90	131	3.44	-	55.00	-	-	3.32	203.40
Q4	0001241017	male	1949	66	155	76	4.68	0	78	0	0	168	60	21.2585	2	0	78	0	78	0	78	0	78	0	78	1	0	0	0	1	44549	78	Single-vessel coronary angiography	2015-06-11	7.79	0.31	13.00	2.32	10.60	145.00	12.10	214	4.82	102.67	71.00	-	-	3.65	406.30
Q4	0001149711	female	1939	75			6.06	0	91	0	0	150	51	22.6667	2	0	91	0	91	0	91	0	91	0	91	1	0	0	0	1	44549	91	Single-vessel coronary angiography	2014-04-28	4.56	0.00	12.40	1.98	11.30	101.00	13.30	164	2.51	-	104.00	68.40	11.50	6.90	365.80
Q4	0001185291	male	1953	61	105	60	3.02	0	86	0	0	162	68	25.9107	2	0	86	0	86	0	86	0	86	0	86	1	0	0	0	1	44549	86	Coronary artery stent implantation	2014-09-30	-	-	-	-	-	-	-	-	-	-	71.70	90.10	14.00	6.66	301.44
Q4	0001244180	female	1968	47	114	69	4.28	0	77	0	0	155	60	24.974	2	0	77	0	77	0	77	0	77	0	77	1	0	0	0	1	44549	77	Coronary artery stent implantation	2015-06-24	8.36	0.32	12.90	1.76	11.10	128.00	14.20	252	6.13	145.13	43.00	71.00	23.10	1.72	245.10
Q4	0001173559	male	1969	45	110	80	2.94	0	88	0	0	170	75	25.9516	2	0	88	0	88	0	88	0	88	0	88	1	0	0	0	1	44554	88	Single-vessel coronary angiography	2014-08-11	8.97	0.19	14.10	2.51	13.00	186.00	20.00	157	6.18	-	60.00	-	-	4.03	362.60
Q4	0001249823	male	1956	59			3.01	0	76	0	0	176	79	25.5036	2	0	76	0	76	0	76	0	76	0	76	1	0	0	0	1	44549	76	Single-vessel coronary angiography	2015-07-21	7.62	0.53	13.00	2.48	9.30	133.00	9.90	279	4.29	153.39	51.00	-	-	3.52	283.80
Q4	0001141876	male	1950	64			3.13	0	92	0	0	170.5	65	22.3596	2	0	92	0	92	0	92	0	92	0	92	1	0	0	0	1	44531	92	Single-vessel coronary angiography	2014-03-24	9.37	0.45	12.80	2.70	10.30	136.00	16.30	183	5.89	-	88.00	-	-	4.13	350.90
Q4	0001208283;0001462911;0001435839	male	1945	72	154	73	4.13	0	49	0	0	170	70	24.2215	2	0	49	0	49	0	49	0	49	0	49	1	0	0	0	1	44549	49	Single-vessel coronary angiography	2017-11-14	7.53	0.47	12.60	1.81	12.80	131	17.10	213	5.17	81.70	85	165	15	5.71	338
Q4	0001171370	male	1957	57	120	80	2.89	0	88	0	0	170	70	24.2215	2	0	88	0	88	0	88	0	88	0	88	1	0	0	0	1	44553	88	Single-vessel coronary angiography	2014-07-30	9.29	0.84	13.00	1.59	12.50	159.00	15.80	206	6.75	-	73.00	-	-	4.78	378.70
Q4	0001203719	female	1942	72	120	60	5.9	0	83	0	0	153	57	24.3496	2	0	83	0	83	0	83	0	83	0	83	1	0	0	0	1	44553	83	Coronary artery stent implantation	2014-12-25	4.24	0.48	14.00	1.26	11.70	120.00	14.30	190	2.47	-	80.00	-	-	3.87	514.40
Q4	0001157788	male	1964	50	150	102	4.39	0	90	0	0	167	65	23.3067	2	0	90	0	90	0	90	0	90	0	90	1	0	0	0	1	44553	90	Coronary artery stent implantation	2014-05-29	4.05	0.42	13.30	1.72	12.40	140.00	16.70	176	1.65	-	74.00	-	-	3.79	246.90
Q4	0001198873	male	1950	64	126	80	5.28	0	84	0	0	176	76	24.5351	2	0	84	0	84	0	84	0	84	0	84	1	0	0	0	1	44553	84	Single-vessel coronary angiography	2014-12-05	12.77	0.40	12.90	0.60	10.00	130.00	16.40	170	11.75	-	57.00	46.00	13.00	2.99	268.60
Q4	0001486657;0001225899	female	1944	71			4.62	0	80	0	0	164	74	27.5134	2	0	80	0	80	0	80	0	80	0	80	1	0	0	0	1	44554	80	Coronary artery stent implantation	2015-04-08	8.08	0.48	13.00	2.01	9.00	130.00	16.20	231	5.48	66.34	79.00	-	-	6.46	294.10
Q4	0001227491	female	1952	63	130	80	2.95	0	80	0	0	154	56	23.6128	2	0	80	0	80	0	80	0	80	0	80	1	0	0	0	1	44554	80	Single-vessel coronary angiography	2015-04-15	6.08	0.22	13.70	1.39	11.40	130.00	14.00	252	4.42	102.94	55.00	-	-	1.92	168.30
Q4	0001175665	male	1929	85	117	60	4.98	0	87	0	0	165	70	25.7117	2	0	87	0	87	0	87	0	87	0	87	1	0	0	0	1	44554	87	Single-vessel coronary angiography	2014-08-20	5.56	0.42	13.40	1.17	12.40	136.00	15.20	231	3.84	-	71.00	-	-	4.61	293.80
Q4	0001152318	female	1946	68	148	86	6.69	0	91	0	0	155	55	22.8928	2	0	91	0	91	0	91	0	91	0	91	1	0		0	1	44559	91	Single-vessel coronary angiography	2014-05-06	5.55	0.51	12.60	0.90	11.50	145.00	14.10	253	4.11	-	46.00	73.70	11.30	2.78	218.50
Q4	0001149581	male	1957	57	127	71	4.01	0	91	0	0	173	82	27.3982	2	0	91	0	91	0	91	0	91	0	91	1	0	0	0	1	44554	91	Single-vessel coronary angiography	2014-04-23	6.04	0.40	13.40	2.27	11.90	132.00	16.30	162	3.21	-	52.00	64.30	11.80	4.28	360.60
Q4	0001189332	female	1963	51	110	70	5.94	0	86	0	0	160	80	31.25	2	0	86	0	86	0	86	0	86	0	86	1	0	0	0	1	44554	86	Coronary artery stent implantation	2014-10-21	6.70	0.49	12.00	1.61	9.90	136.00	16.20	216	4.53	-	163.00	135.30	15.20	8.94	295.40
Q4	0001228333	female	1952	63	133	64	3.22	0	80	0	0	160	61	23.8281	2	0	80	0	80	0	80	0	80	0	80	1	0	0	0	1	44554	80	Single-vessel coronary angiography	2015-04-20	8.81	0.34	12.90	3.62	12.70	128.00	16.40	235	4.73	101.15	56.00	-	-	2.80	266.30
Q4	0001153297	male	1948	66			3.33	0	91	0	0	170	71	24.5675	2	0	91	0	91	0	91	0	91	0	91	1	0	0	0	1	44554	91	Single-vessel coronary angiography	0008-05-07	5.46	0.51	13.50	1.55	11.80	153.00	14.80	122	3.39	-	78.00	231.10	16.10	8.86	230.96
Q4	0001198100	female	1950	68	131	58	3.69	0	45	0	0	165	70	25.7117	2	0	45	0	45	0	45	0	45	0	45	1	0	0	0	1	44554	45		2018-03-21	8.49	0.40	12.20	2.65	11.40	128	13.50	206	5.31	80.95	67	54	11	4.08	267
Q4	0001203142	male	1947	67	175	120	3.19	0	84	0	0	164	60	22.3081	2	0	84	0	84	0	84	0	84	0	84	1	0	0	0	1	44555	84	Single-vessel coronary angiography	2014-12-19	-	-	-	-	-	-	-	-	-	-	62.00	-	-	3.88	204.60
Q4	0001162291	male	1950	64	106	64	6.62	0	90	0	0	165	70	25.7117	2	0	90	0	90	0	90	0	90	0	90	1	0	0	0	1	44555	90	Single-vessel coronary angiography	2014-06-18	10.80	0.76	12.80	2.84	13.60	140.00	17.90	213	7.10	-	91.00	96.10	11.90	3.43	335.50
Q4	0001226952	male	1953	62			3.28	0	80	0	0	168	70	24.8016	2	0	80	0	80	0	80	0	80	0	80	1	0	0	0	1	44559	80	Single-vessel coronary angiography	2015-04-13	6.66	0.29	13.50	1.61	11.00	151.00	12.30	174	4.60	111.20	67.00	-	-	3.34	332.90
Q4	0001165364	female	1946	68	120	78	3.47	0	89	0	0	155	56	23.3091	2	0	89	0	89	0	89	0	89	0	89	1	0	0	0	1	44559	89	Single-vessel coronary angiography	2014-07-02	3.80	0.21	14.20	1.22	12.60	116.00	16.30	233	2.33	-	57.00	151.30	22.90	3.56	245.00
Q4	0001247817	male	1966	49	148	98	5.02	0	77	0	0	165	62	22.7732	2	0	77	0	77	0	77	0	77	0	77	1	0	0	0	1	44559	77	Coronary artery stent implantation	2015-07-13	4.13	0.39	12.20	1.12	10.20	146.00	16.70	213	2.50	130.09	61.00	137.00	23.90	3.55	334.10
Q4	0001194659	female	1952	62			2.88	0	84	0	0	162	57	21.7193	2	0	84	0	84	0	84	0	84	0	84	1	0	0	0	1	44559	84	Single-vessel coronary angiography	2014-11-17	6.44	0.33	12.50	1.26	10.80	122.00	16.30	315	4.79	-	44.00	38.40	8.70	2.16	168.00
Q4	0001181049	female	1940	74	150	90	5.63	0	87	0	0	167	84	30.1194	2	0	87	0	87	0	87	0	87	0	87	1	0	0	0	1	44559	87	Single-vessel coronary angiography	2014-09-11	7.56	0.63	13.40	2.51	10.50	129.00	12.10	138	4.24	-	76.00	45.20	8.10	5.37	331.30
Q4	0001165953	male	1955	59	90	60	2.96	0	88	0	0	183	90	26.8745	2	0	88	0	88	0	88	0	88	0	88	1	0	0	0	0	44526	88	Coronary artery stent implantation	2014-07-09	6.86	0.50	12.80	1.57	11.50	152.00	14.00	211	4.54	-	71.00	58.10	10.90	4.27	369.20
Q4	0001241303	female	1956	59	122	61	4.12	0	77	0	0	155	65	27.0552	2	0	77	0	77	0	77	0	77	0	77	1	0	0	0	0	44531	77	Single-vessel coronary angiography	2015-06-11	-	-	-	-	-	-	-	-	-	-	-	-	-	-	-
Q4	0001183758	male	1942	72			4.81	0	86	0	0	170	45	15.5709	2	0	86	0	86	0	86	0	86	0	86	1	0	0	0	0	44528	86	Coronary artery stent implantation	2014-09-23	6.12	0.44	13.20	1.33	10.90	146.00	13.70	149	3.99	-	50.00	-	-	2.41	163.80
Q4	0001163214	male	1949	65	120	80	3.56	0	89	0	0	173	75	25.0593	2	0	89	0	89	0	89	0	89	0	89	1	0	0	0	0	44537	89	Single-vessel coronary angiography	2014-06-23	5.06	0.39	12.10	1.68	13.10	141.00	18.70	148	2.77	-	81.00	-	-	3.24	288.90
Q4	0001224073	male	1967	48			6.3	0	80	0	0	0	0	#DIV/0!	2	0	80	0	80	0	80	0	80	0	80	1	0	0	0	0	44537	80	Single-vessel coronary angiography	2015-03-30	-	-	-	-	-	-	-	-	-	109.19	71.00	-	-	3.42	300.20
Q4	0001219704	male	1950	65	128	77	3.04	0	80	0	0	172	70	23.6614	2	0	80	0	80	0	80	0	80	0	80	1	0	0	0	0	44529	80	Coronary artery stent implantation	2015-03-11	5.84	0.37	12.70	1.80	11.00	150.00	13.50	171	3.45	-	70.00	-	-	3.46	289.70
Q4	0001096478	male	1962	51	120	90	3.88	0	99	0	0	165	60	22.0386	2	0	99	0	99	0	99	0	99	0	99	1	0	0	0	0	44537	99	Single-vessel coronary angiography	2013-01-26	4.29	0.35	14.20	1.21	12.50	135.00	18.00	162.00	2.64	-	56.61	99.30	17.30	2.15	347.09
Q4	0001158944	male	1939	75	140	80	5.8	0	89	0	0	170	70	24.2215	2	0	89	0	89	0	89	0	89	0	89	1	0	0	0	0	44529	89	Single-vessel coronary angiography	2014-06-03	5.87	0.47	12.90	1.10	12.00	137.00	18.50	57	4.25	-	67.10	26.40	9.60	4.63	299.04
Q4	0001194218	male	1946	68	157	88	5.88	0	84	0	0	171	80	27.3588	2	0	84	0	84	0	84	0	84	0	84	1	0	0	0	0	44530	84	Single-vessel coronary angiography	2014-11-13	7.82	0.82	13.60	2.11	12.40	171.00	18.90	128	4.82	-	77.00	49.60	10.50	3.00	333.30
Q4	0001213860;0001173803	male	1950	64			3.6	0	87	0	0	172	75	25.3515	2	0	87	0	87	0	87	0	87	0	87	1	0	0	0	0	44538	87	Coronary artery stent implantation	2014-08-08	8.03	0.69	13.50	2.04	10.40	114.00	12.10	239	5.21	-	81.00	-	-	5.27	302.90
Q4	0001227256	male	1949	66	127	60	5.8	0	79	0	0	168	65	23.03	2	0	79	0	79	0	79	0	79	0	79	1	0	0	0	0	44537	79	Coronary artery stent implantation	2015-04-13	4.80	0.31	12.50	0.79	12.00	134.00	15.40	138	3.48	104.04	70.00	-	-	2.97	263.90
Q4	0001212871	female	1957	58	165	68	3.75	0	81	0	0	160	60	23.4375	2	0	81	0	81	0	81	0	81	0	81	1	0	0	0	0	44530	81	Coronary artery stent implantation	2015-02-02	8.54	0.08	12.70	1.41	11.30	118.00	13.90	227	7.03	-	50.00	68.40	20.10	3.41	222.50
Q4	0001230316	male	1952	63	108	62	2.85	0	79	0	0	176	65	20.984	2	0	79	0	79	0	79	0	79	0	79	1	0	0	0	0	44530	79	Single-vessel coronary angiography	2015-04-23	7.98	0.45	12.70	1.23	13.90	134.00	20.30	115	6.16	142.16	54.00	59.00	8.20	5.90	370.00
Q4	0001221115	female	1964	51	166	66	2.89	0	80	0	0	160	62	24.2188	2	0	80	0	80	0	80	0	80	0	80	1	0	0	0	0	44530	80	Coronary artery drug-eluting stent implantation	2015-03-17	7.84	0.52	16.60	1.31	9.80	81.00	10.70	258	5.99	143.32	43.00	-	-	2.06	153.20
Q4	0001176551	male	1953	61	132	86	5.88	0	87	0	0	175	80	26.1224	2	0	87	0	87	0	87	0	87	0	87	1	0	0	0	0	44531	87	Coronary artery stent implantation	2014-08-25	-	-	-	-	-	-	-	-	-	-	80.00	93.00	16.90	3.20	404.60
Q4	0001147975	female	1941	73	120	80	4.69	0	91	0	0	160	70	27.3438	2	0	91	0	91	0	91	0	91	0	91	1	0	0	0	0	44531	91	Single-vessel coronary angiography	2014-04-17	7.31	0.51	13.60	1.70	11.30	144.00	13.90	192	4.99	-	55.00	-	-	4.32	324.10
Q4	0001190176;0001451549	female	1958	56	124	80	6.72	0	84	0	0	160	60	23.4375	2	0	84	0	84	0	84	0	84	0	84	1	0	0	0	0	44531	84	Single-vessel coronary angiography	2014-10-28	4.80	0.42	12.30	0.92	10.90	120.00	11.70	202	3.26	-	57.00	44.00	8.30	1.76	195.10
Q4	0001323091	male	1962	54	122	74	6.03	0	65	0	0	172	65	21.9713	2	0	65	0	65	0	65	0	65	0	65	1	0	0	0	0	44538	65	Coronary artery drug-eluting stent implantation	2016-06-23	9.48	0.40	13.00	1.59	11.60	160	15.00	274	7.31	134.63	58	48	18	3.74	208
Q4	0001319374	male	1952	64	132	73	3.2	0	65	0	0	168	83	29.4076	2	0	65	0	65	0	65	0	65	0	65	1	0	0	0	0	44530	65	Single-vessel coronary angiography	2016-06-07	5.55	0.32	12.80	1.43	10.30	140	16.40	181	3.66	122.71	61	89	10	3.29	270
Q4	0001269882	male	1960	55	153	74	2.89	0	72	0	0	175	70	22.8571	2	0	72	0	72	0	72	0	72	0	72	1	0	0	0	1	44531	72	Single-vessel coronary angiography	2015-10-26	6.60	0.31	13.20	1.70	11.20	161.00	12.30	171	4.35	128.98	60.00	70.50	13.80	3.21	276.90
Q4	0001356918	male	1947	69	161	84	5.18	0	59	0	0	170	80	27.6817	2	0	59	0	59	0	59	0	59	0	59	1	0	0	0	0	44531	59	Coronary artery drug-eluting stent implantation	2016-11-30	4.12	0.20	14.20	1.59	10.70	117	12.40	140	2.28	62.51	108	421	57	7.21	521
Q4	0001297941	female	1943	73	141	60	4.22	0	68	0	0	160	55	21.4844	2	0	68	0	68	0	68	0	68	0	68	1	0	0	0	0	44531	68	Coronary artery stent implantation	2016-03-10	4.97	0.19	12.40	1.60	10.90	122.00	12.70	111	3.04	111.83	50.00	-	-	1.89	234.30
Q4	0001341538	male	1962	54	136	98	5.34	0	62	0	0	167	57	20.4382	2	0	62	0	62	0	62	0	62	0	62	1	0	0	0	0	44531	62	Coronary artery stent implantation	2016-09-20	7.27	0.48	13.20	1.62	12.00	143	15.00	166	5.07	84.64	76	74	8	3.97	395
Q4	0001318392;0001147939	female	1948	68	129	65	3.57	0	65	0	0	160	62	24.2188	2	0	65	0	65	0	65	0	65	0	65	1	0	0	0	0	44531	65	Single-vessel coronary angiography	2016-06-01	4.47	0.27	13.40	1.35	9.90	135	16.10	235	2.78	99.57	56	122	13	4.72	207
Q4	0001349502;0001050144	male	1931	85	172	66	5.4	0	60	0	0	160	75	29.2969	2	0	60	0	60	0	60	0	60	0	60	1	0	0	0	0	44531	60	Coronary artery stent implantation	2016-10-31	7.70	0.44	13.70	1.81	12.60	131	16.40	155	5.34	103.96	67	168	24	2.21	277
Q4	0001263567	female	1956	59	127	68	3.33	0	74	0	0	156	67	27.5312	2	0	74	0	74	0	74	0	74	0	74	1	0	0	0	0	44531	74	Single-vessel coronary angiography	2015-09-25	-	-	-	-	-	-	-	-	-	96.20	59.00	61.30	14.50	2.14	252.50
Q4	0001349222	female	1961	55	120	80	2.93	0	61	0	0	160	55	21.4844	2	0	61	0	61	0	61	0	61	0	61	1	0	0	0	0	44531	61	Coronary artery stent implantation	2016-10-26	5.10	0.19	12.40	2.16	10.40	144	12.00	247	2.64	-	33	72	23	5.07	227
Q4	0001276881	male	1955	60	146	88	4.8	0	72	0	0	165	80	29.3848	2	0	72	0	72	0	72	0	72	0	72	1	0	0	0	0	44531	72	Single-vessel coronary angiography	2015-11-26	6.19	0.32	12.80	1.76	10.10	152.00	11.50	252	4.04	102.68	72.00	129.40	28.90	4.72	330.00
Q4	0001276827	male	1942	73	176	89	4.26	0	72	0	0	170	80	27.6817	2	0	72	0	72	0	72	0	72	0	72	1	0	0	0	0	44531	72	Single-vessel coronary angiography	2015-11-04	-	-	-	-	-	-	-	-	-	107.22	67.00	142.60	14.40	2.09	267.30
Q4	0001297183	female	1949	67	159	60	4.9	0	68	0	0	150	60	26.6667	2	0	68	0	68	0	68	0	68	0	68	1	0	0	0	0	44531	68	Coronary artery drug-eluting stent implantation	2016-03-02	-	-	-	-	-	-	-	-	-	135.47	43.00	191.40	26.80	2.71	187.10
Q4	0001276839	male	1943	72	168	91	3.9	0	72	0	0	172	80	27.0416	2	0	72	0	72	0	72	0	72	0	72	1	0	0	0	0	44535	72	Single-vessel coronary angiography	2015-11-30	5.06	0.33	12.00	1.02	15.20	144.00	22.90	117	3.51	71.86	95.00	146.60	20.20	3.59	322.20
Q4	0001324968;0001293952	male	1965	51	168	90	4	0	64	0	0	160	70	27.3438	2	0	64	0	64	0	64	0	64	0	64	1	0	0	0	0	44531	64	Coronary artery stent implantation	2016-07-05	-	-	-	-	-	-	-	-	-	98.61	77	74	11	3.98	378
Q4	0001333455	male	1944	72			3.15	0	63	0	0	170	70	24.2215	2	0	63	0	63	0	63	0	63	0	63	1	0	0	0	0	44531	63	Single-vessel coronary angiography	2016-08-10	5.61	0.35	13.50	1.06	12.80	137	19.60	130	4.11	71.00	96	-	-	4.23	356
Q4	0001289214	male	1942	74	146	60	3.77	0	68	0	0	167	69	24.7409	2	0	68	0	68	0	68	0	68	0	68	1	0	0	0	0	44531	68	Single-vessel coronary angiography	2016-03-30	5.49	0.34	12.80	1.20	12.20	117	16.20	129	3.79	91.07	77	59	10	4.49	261
Q4	0001347863	male	1956	60	159	96	5.34	0	61	0	0	179	65	20.2865	2	0	61	0	61	0	61	0	61	0	61	1	0	0	0	0	44531	61	Coronary artery stent implantation	2016-10-21	5.01	0.27	13.90	1.28	12.50	141	16.80	142	3.42	140.11	55	41	10	3.51	232
Q4	0001257193;0000952666;0001040461;0001390888	female	1946	69	141	81	4.49	0	75	0	0	159	70	27.6888	2	0	75	0	75	0	75	0	75	0	75	1	0	0	0	1	44531	75	Single-vessel coronary angiography	2015-08-25	6.43	0.26	12.30	1.34	9.90	131.00	10.80	277	4.76	91.67	60.00	-	-	3.55	385.00
Q4	0001328740	male	1949	67	151	73	3.37	0	64	0	0	178	70	22.0932	2	0	64	0	64	0	64	0	64	0	64	1	0	0	0	0	44535	64	Coronary artery stent implantation	2016-07-20	6.77	0.41	14.00	1.80	12.80	121	17.40	247	4.47	87.65	81	110	10	2.82	285
Q4	0001268342	male	1981	34	104	64	2.97	0	73	0	0	180	100	30.8642	2	0	73	0	73	0	73	0	73	0	73	1	0	0	0	0	44531	73	Coronary artery stent implantation	2015-10-19	11.14	0.66	12.80	2.68	10.10	137.00	11.20	452	6.78	108.26	76.00	68.50	10.70	2.73	412.60
Q4	0001330159	female	1949	67	130	80	3.35	0	63	0	0	160	50	19.5312	2	0	63	0	63	0	63	0	63	0	63	1	0	0	0	0	44531	63	Coronary artery drug-eluting stent implantation	2016-07-29	8.73	0.24	12.90	1.94	11.20	125	14.10	182	6.44	142.68	41	85	19	1.89	211
Q4	0001326377	male	1979	37	149	88	5.8	0	64	0	0	172	68	22.9854	2	0	64	0	64	0	64	0	64	0	64	1	0	0	0	0	44531	64	Coronary artery stent implantation	2016-07-08	6.50	0.22	13.00	1.66	11.80	146	14.80	169	4.51	117.66	70	89	11	2.07	250
Q4	0001296790	male	1941	75	128	70	4.69	0	68	0	0	175	70	22.8571	2	0	68	0	68	0	68	0	68	0	68	1	0	0	0	0	44531	68	Coronary artery stent implantation	2016-03-01	5.06	0.40	14.20	0.64	11.10	131.00	16.50	153	3.38	83.51	83.00	-	-	4.43	309.80
Q4	0001312410	female	1950	66	131	62	3.84	0	66	0	0	160	60	23.4375	2	0	66	0	66	0	66	0	66	0	66	1	0	0	0	0	44531	66	Single-vessel coronary angiography	2016-05-06	3.20	0.14	15.80	0.69	12.50	105	16.60	144	2.29	81.18	66	41	9	4.63	225
Q4	0001359875	male	1954	62	153	89	3.09	0	59	0	0	160	70	27.3438	2	0	59	0	59	0	59	0	59	0	59	1	0	0	0	0	44531	59	Coronary artery stent implantation	2016-12-14	9.25	0.40	13.10	2.07	11.50	139	13.60	188	6.34	-	-	-	-	-	-
Q4	0001352492	female	1948	68	166	85	5.08	0	60	0	0	158	102	40.8588	2	0	60	0	60	0	60	0	60	0	60	1	0	0	0	0	44531	60	Coronary artery stent implantation	2016-11-10	5.03	0.27	13.10	2.09	13.90	132	20.30	174	2.42	116.16	49	86	13	3.27	230
Q4	0001201788	female	1934	82	166	66	3.78	0	66	0	0	155	46	19.1467	2	0	66	0	66	0	66	0	66	0	66	1	0	0	0	0	44531	66	Coronary artery stent implantation	2016-05-04	8.11	0.41	13.20	1.91	10.70	110	11.90	197	5.64	88.47	60	308	296	3.77	216
Q4	0001325343	female	1963	53	137	77	5.43	0	64	0	0	163	61	22.9591	2	0	64	0	64	0	64	0	64	0	64	1	0	0	0	0	44538	64	Single-vessel coronary angiography	2016-07-06	5.52	0.17	12.60	1.64	12.30	121	16.40	190	3.58	92.85	62	45	18	2.40	251
Q4	0001283398	male	1954	61	137	76	2.96	0	71	0	0	172	70	23.6614	2	0	71	0	71	0	71	0	71	0	71	1	0	0	0	0	44531	71	Single-vessel coronary angiography	2015-12-29	7.09	0.24	12.20	1.57	10.50	161.00	11.60	201	5.25	-	-	-	-	-	-
Q4	0001312051	male	1946	70	123	74	3.25	0	66	0	0	168	60	21.2585	2	0	66	0	66	0	66	0	66	0	66	1	0	0	0	0	44531	66	Single-vessel coronary angiography	2016-05-11	5.90	0.31	12.40	0.94	10.00	143	16.30	190	4.45	72.48	95	-	-	3.97	445
Q4	0001331731	male	1949	67	139	65	3.39	0	63	0	0	168	70	24.8016	2	0	63	0	63	0	63	0	63	0	63	1	0	0	0	0	44531	63	Single-vessel coronary angiography	2016-08-11	5.60	0.32	12.60	1.71	10.90	140	13.30	183	3.33	72.04	96	156	20	4.75	300
Q4	0001451021;0001332172;0001616922	male	1954	62	153	77	3.01	0	63	0	0	175	60	19.5918	2	0	63	0	63	0	63	0	63	0	63	1	0	0	0	0	44531	63	Single-vessel coronary angiography	2016-08-08	6.75	0.43	13.30	1.80	13.70	121	19.70	213	4.33	118.99	63	49	13	2.28	351
Q4	0001258929	female	1936	79	130	70	3.42	0	74	0	0	155	68	28.3039	2	0	74	0	74	0	74	0	74	0	74	1	0	0	0	0	44538	74	Coronary artery stent implantation	2015-09-07	5.05	0.23	13.60	1.24	10.30	140.00	11.20	129	3.50	146.19	39.00	64.40	16.20	1.56	186.80
Q4	0001281193	male	1950	66	149	78	4.78	0	68	0	0	175	78	25.4694	2	0	68	0	68	0	68	0	68	0	68	1	0	0	0	0	44531	68	Single-vessel coronary angiography	0007-03-07	6.41	0.41	12.40	1.38	11.10	143.00	14.60	186	4.51	115.73	64.00	167.00	18.90	3.95	410.00
Q4	0001649640;0001314671	male	1947	69	120	80	3.99	0	66	0	0	178	67	21.1463	2	0	66	0	66	0	66	0	66	0	66	1	0	0	0	0	44531	66	Coronary artery stent implantation	2016-05-18	5.78	0.26	13.20	1.08	13.70	117	17.30	114	4.38	51.38	128	62	19	5.68	317
Q4	0001291666	female	1938	78	144	66	5.71	0	69	0	0	161	45	17.3604	2	0	69	0	69	0	69	0	69	0	69	1	0	0	0	0	44538	69	Single-vessel coronary angiography	2016-02-15	8.45	0.43	13.50	1.07	10.20	81.00	11.10	361	6.81	102.88	53.00	56.80	9.00	1.90	259.30
Q4	0001328401	male	1965	51	114	89	3.88	0	64	0	0	175	72	23.5102	2	0	64	0	64	0	64	0	64	0	64	1	0	0	0	0	44538	64	Coronary artery stent implantation	2016-07-19	6.67	0.32	13.20	1.73	15.70	173	16.30	154	4.58	107.85	71	76	16	3.32	370
Q4	0001288199	male	1956	60	166	90	3.59	0	70	0	0	172	55	18.5911	2	0	70	0	70	0	70	0	70	0	70	1	0	0	0	1	44541	70	Single-vessel coronary angiography	2016-01-18	5.68	0.31	13.30	1.34	12.00	161.00	17.00	146	3.96	115.94	65.00	40.80	12.80	4.48	298.30
Q4	0001272384	female	1956	59			4.49	0	72	0	0	160	60	23.4375	2	0	72	0	72	0	72	0	72	0	72	1	0	0	0	0	44531	72	Coronary artery stent implantation	2015-11-04	-	-	-	-	-	-	-	-	-	128.21	46.00	40.00	7.20	2.65	217.00
Q4	0001351398	male	1955	61	174	87	3.15	0	60	0	0	175	77	25.1429	2	0	60	0	60	0	60	0	60	0	60	1	0	0	0	0	44538	60	Coronary artery stent implantation	2016-11-09	6.31	0.35	13.20	1.57	14.30	147	22.60	113	4.13	105.72	70	105	9	3.03	403
Q4	0001354637	male	1948	68			2.86	0	60	0	0	167	55	19.721	2	0	60	0	60	0	60	0	60	0	60	1	0	0	0	0	44531	60	Single-vessel coronary angiography	2016-11-22	4.74	0.36	12.20	1.23	9.10	142	16.00	201	2.62	125.97	59	65	16	3.27	236
Q4	0001284549	male	1946	70	132	85	4.24	0	70	0	0	172	75	25.3515	2	0	70	0	70	0	70	0	70	0	70	1	0	0	0	0	44531	70	Single-vessel coronary angiography	2016-01-04	16.16	1.05	13.00	1.15	11.60	162.00	16.60	235	13.95	-	-	-	-	-	-
Q4	0001291379	male	1949	67	136	82	4.82	0	69	0	0	165	65	23.8751	2	0	69	0	69	0	69	0	69	0	69	1	0	0	0	0	44531	69	Coronary artery stent implantation	2016-02-02	6.11	0.40	14.40	2.41	12.90	142.00	16.60	165	2.77	-	-	-	-	-	-
Q4	0001353819	male	1955	61	150	87	3.81	0	60	0	0	170	70	24.2215	2	0	60	0	60	0	60	0	60	0	60	1	0	0	0	0	44531	60	Single-vessel coronary angiography	2016-11-16	4.51	0.30	12.30	1.30	11.60	137	16.50	115	2.78	77.12	92	75	19	4.21	344
Q4	0001312241	male	1940	76	177	65	3.76	0	66	0	0	172	70	23.6614	2	0	66	0	66	0	66	0	66	0	66	1	0	0	0	0	44531	66		2016-05-06	5.59	0.35	13.30	0.99	12.80	130	16.80	105	4.18	123.49	59	79	14	3.28	309
Q4	0001352394	female	1936	80	125	83	3.23	0	60	0	0	155	55	22.8928	2	0	60	0	60	0	60	0	60	0	60	1	0	0	0	0	44531	60	Single-vessel coronary angiography	2016-11-11	5.19	0.27	14.00	1.26	12.00	126	16.00	175	3.51	90.43	59	54	10	5.46	325
Q4	0001359727	female	1948	68	162	60	3.67	0	59	0	0	150	52	23.1111	2	0	59	0	59	0	59	0	59	0	59	1	0	0	0	1	44542	59	Coronary artery stent implantation	2016-12-12	6.42	0.27	12.30	2.10	11.30	144	13.70	276	3.93	121.51	47	147	30	3.04	134
Q4	0001355327	male	1967	49	129	82	3.26	0	60	0	0	175	70	22.8571	2	0	60	0	60	0	60	0	60	0	60	1	0	0	0	0	44531	60	Coronary artery stent implantation	2016-11-23	7.77	0.49	14.70	1.72	-----	125	-----	116	5.33	112.38	69	-	-	3.11	344
Q4	0001338994	male	1944	72	165	67	2.96	0	62	0	0	166	60	21.7738	2	0	62	0	62	0	62	0	62	0	62	1	0	0	0	0	44538	62	Single-vessel coronary angiography	2016-09-12	4.13	0.30	13.00	1.33	14.30	136	24.70	100	2.34	-	-	-	-	-	-
Q4	0001295633	female	1963	53	133	68	2.92	0	68	0	0	165	95	34.8944	2	0	68	0	68	0	68	0	68	0	68	1	0	0	0	0	44531	68	Coronary artery stent implantation	2016-02-29	7.35	0.34	13.00	2.08	12.30	137.00	16.10	209	4.82	106.61	55.00	71.40	32.20	2.64	240.80
Q4	0001287044;0001363776	male	1948	68	160	82	5.85	0	70	0	0	170	65	22.4913	2	0	70	0	70	0	70	0	70	0	70	1	0	0	0	0	44531	70	Single-vessel coronary angiography	2016-01-14	7.30	0.44	12.30	2.25	11.60	141.00	16.10	283	4.53	-	79.00	36.20	8.20	4.01	307.30
Q4	0001259768	male	1952	64	136	66	5.18	0	69	0	0	165	60	22.0386	2	0	69	0	69	0	69	0	69	0	69	1	0	0	0	0	44531	69	Coronary artery stent implantation	2016-02-22	4.74	0.36	13.90	0.86	-----	144.00	-----	107	3.40	81.72	87.00	53.20	11.20	3.45	303.50
Q4	0001282371	male	1942	73			3.3	0	71	0	0	175	75	24.4898	2	0	71	0	71	0	71	0	71	0	71	1	0	0	0	0	44531	71	Single-vessel coronary angiography	2015-12-23	-	-	-	-	-	-	-	-	-	121.78	60.00	98.00	9.00	2.64	341.70
Q4	0001120558;0001360426	male	1958	58	120	77	4.05	0	59	0	0	172	55	18.5911	2	0	59	0	59	0	59	0	59	0	59	1	0	0	0	1	44541	59	Single-vessel coronary angiography	2016-12-14	4.35	0.19	13.30	1.24	10.40	155	12.30	150	2.70	114.31	66	69	8	2.58	285
Q4	0001256327	female	1958	57			4.06	0	75	0	0	158	50	20.0288	2	0	75	0	75	0	75	0	75	0	75	1	0	0	0	1	44531	75	Single-vessel coronary angiography	2015-08-20	7.98	0.40	12.10	1.86	12.20	140.00	15.90	183	5.51	107.30	54.00	44.00	14.60	3.77	406.80
Q4	0001318218	male	1945	71			4.5	0	65	0	0	172	60	20.2812	2	0	65	0	65	0	65	0	65	0	65	1	0	0	0	0	44537	65	Single-vessel coronary angiography	2016-06-06	5.77	0.23	12.00	0.91	12.00	137	13.40	135	4.42	127.35	58	36	13	2.25	287
Q4	0001002428;0001300421	female	1946	70	134	79	3.79	0	68	0	0	155	60	24.974	2	0	68	0	68	0	68	0	68	0	68	1	0	0	0	0	44531	68	Single-vessel coronary angiography	2016-03-17	6.09	0.34	13.00	1.78	10.30	125.00	11.20	229	3.90	89.67	61.00	52.70	14.90	2.95	191.70
Q4	0001349881	male	1941	75	185	84	3.72	0	61	0	0	162	60	22.8624	2	0	61	0	61	0	61	0	61	0	61	1	0	0	0	0	44537	61	Coronary artery stent implantation	2016-10-31	7.51	0.60	13.30	2.04	11.90	134	15.30	229	4.80	112.42	64	87	18	3.00	185
Q4	0001263084	male	1944	71	149	88	3.35	0	74	0	0	165	75	27.5482	2	0	74	0	74	0	74	0	74	0	74	1	0	0	0	0	44531	74	Coronary artery stent implantation	2015-09-23	-	-	-	-	-	-	-	-	-	-	-	-	-	-	-
Q4	0001293888	male	1950	66	172	93	3	0	69	0	0	0	0	#DIV/0!	2	0	69	0	69	0	69	0	69	0	69	1	0	0	0	0	44531	69	Single-vessel coronary angiography	2016-02-22	15.45	0.97	15.10	1.41	13.20	158.00	18.70	160	13.01	120.05	62.00	28.50	18.80	2.56	293.10
Q4	0001077408;0001317631;0001380227	male	1951	66	148	68	5.17	0	56	0	0	170	65	22.4913	2	0	56	0	56	0	56	0	56	0	56	1	0	0	0	1	44531	56	Single-vessel coronary angiography	2017-03-17	4.76	0.31	13.30	0.83	11.60	102	14.20	202	3.51	73.37	95	79	8	6.00	337
Q4	0001354316	female	1942	74	130	80	5.15	0	59	0	0	158	70	28.0404	2	0	59	0	59	0	59	0	59	0	59	1	0	0	0	1	44494	59	Single-vessel coronary angiography	2016-11-17	7.88	0.31	14.60	1.72	-----	124	-----	136	5.73	76.69	69	79	9	5.47	390
Q4	0001328048	male	1949	67			4.98	0	62	0	0	163	60	22.5827	2	0	62	0	62	0	62	0	62	0	62	1	0	0	0	1	44494	62	Coronary artery stent implantation	2016-07-18	7.13	0.33	12.60	1.78	10.50	128	16.60	191	4.96	123.92	60	95	16	2.68	227
Q4	0001255903	male	1955	60	150	100	4.97	0	75	0	0	165	65	23.8751	2	0	75	0	75	0	75	0	75	0	75	1	0	0	0	1	44531	75	Coronary artery stent implantation	2015-08-19	5.15	0.21	12.30	0.89	10.10	150.00	16.50	162	4.00	126.73	60.00	64.90	7.70	3.18	218.50
Q4	0001283154	female	1938	77	140	60	5.29	0	69	0	0	160	55	21.4844	2	0	69	0	69	0	69	0	69	0	69	1	0	0	0	1	44494	69	Single-vessel coronary angiography	2015-12-28	7.51	0.49	13.00	1.44	11.60	107.00	13.50	165	5.51	69.09	75.00	45.60	9.50	3.96	225.20
Q4	0001286095;0001647053	male	1951	65	126	81	2.92	0	70	0	0	165	55	20.202	2	0	70	0	70	0	70	0	70	0	70	1	0	0	0	1	44519	70	Single-vessel coronary angiography	2016-01-07	7.09	0.46	12.30	1.45	9.80	119.00	10.50	148	5.00	110.12	67.00	-	-	3.19	374.80
Q4	0001164991	male	1940	74			4.36	0	88	0	0	168	80	28.3447	2	0	88	0	88	0	88	0	88	0	88	1	0	0	0	1	44519	88	Coronary artery stent implantation	2014-07-02	5.49	0.48	14.10	0.76	11.40	119.00	13.10	208	4.07	-	97.00	53.10	7.80	5.54	367.30
Q4	0001239497;0001017627	male	1938	77	127	71	6.23	0	77	0	0	172	65	21.9713	2	0	77	0	77	0	77	0	77	0	77	1	0	0	0	1	44519	77	Single-vessel coronary angiography	2015-06-04	6.23	0.44	12.70	2.01	10.60	133.00	12.40	174	3.41	77.64	88.00	73.60	8.20	3.48	363.50
Q4	0001240698	male	1971	44	127	84	3.99	0	77	0	0	170	72	24.9135	2	0	77	0	77	0	77	0	77	0	77	1	0	0	0	1	44519	77	Coronary artery stent implantation	2015-06-12	6.51	0.43	11.90	2.09	10.20	155.00	11.70	192	3.76	95.46	81.00	-	-	2.35	388.00
Q4	0001146606	female	1962	52	90	70	4.67	0	91	0	0	160	57	22.2656	2	0	91	0	91	0	91	0	91	0	91	1	0	0	0	1	44519	91	Single-vessel coronary angiography	2014-04-11	8.34	0.69	12.30	1.95	11.20	128.00	14.20	237	5.48	-	51.00	-	-	2.80	209.80
Q4	0001093606	male	1938	75			5.08	0	98	0	0	170	55	19.0311	2	0	98	0	98	0	98	0	98	0	98	1	0	0	0	1	44519	98	Coronary artery stent implantation	2013-08-21	10.95	1.06	12.90	1.47	13.80	146.00	19.60	148.00	8.41	-	60.20	548.70	48.40	1.94	228.30
Q4	0001156347	male	1954	60	135	80	3.78	0	90	0	0	175	82	26.7755	2	0	90	0	90	0	90	0	90	0	90	1	0	0	0	1	44531	90	Single-vessel coronary angiography	2014-05-22	7.44	0.73	12.80	2.92	11.60	143.00	14.70	181	3.62	-	73.00	-	-	4.55	444.50
Q4	0001163323	male	1955	59	150	100	4.48	0	88	0	0	178	75	23.6713	2	0	88	0	88	0	88	0	88	0	88	1	0	0	0	1	44519	88	Coronary artery stent implantation	2014-06-24	4.92	0.34	14.20	1.16	-----	155.00	-----	61	3.31	-	42.00	118.00	10.50	3.27	306.50
Q4	0001225420	male	1962	53	132	71	3.66	0	79	0	0	167	78	27.968	2	0	79	0	79	0	79	0	79	0	79	1	0	0	0	1	44519	79	Coronary artery stent implantation	2015-04-03	-	-	-	-	-	-	-	-	-	144.24	55.00	-	-	3.00	227.60
Q4	0001143309	female	1958	56	162	82	5.47	0	91	0	0	155	55	22.8928	2	0	91	0	91	0	91	0	91	0	91	1	0	0	0	1	44519	91	Single-vessel coronary angiography	2014-03-28	6.74	0.39	12.70	1.90	11.70	123.00	13.70	187	4.32	-	42.00	31.80	12.70	2.61	231.30
Q4	0001227787	male	1948	67	176	103	3.01	0	78	0	0	185	97	28.3419	2	0	78	0	78	0	78	0	78	0	78	1	0	0	0	1	44519	78	Single-vessel coronary angiography	2015-04-15	4.54	0.39	14.70	0.53	10.20	127.00	11.40	121	3.51	117.13	63.00	80.20	11.80	1.91	376.40
Q4	0001244717;0001137205	male	1961	53			3.1	0	92	0	0	168	75	26.5731	2	0	92	0	92	0	92	0	92	0	92	1	0	0	0	1	44531	92	Single-vessel coronary angiography	2014-03-03	6.12	0.49	12.60	1.47	11.60	142.00	12.80	161	4.11	-	62.00	74.90	12.80	4.28	287.70
Q4	0001179269	male	1941	73	140	90	4.24	0	86	0	0	175	80	26.1224	2	0	86	0	86	0	86	0	86	0	86	1	0	0	0	1	44531	86	Coronary artery stent implantation	2014-09-02	-	-	-	-	-	-	-	-	-	-	94.00	153.20	21.60	6.48	341.10
Q4	0001221933;0001160168	female	1963	51	128	80	3.15	0	89	0	0	159	68	26.8977	2	0	89	0	89	0	89	0	89	0	89	1	0	0	0	1	44519	89	Single-vessel coronary angiography	2014-06-12	6.69	0.45	12.90	2.02	11.70	135.00	15.10	205	4.13	-	45.00	79.50	13.90	3.22	223.80
Q4	0001192876	male	1969	45	132	83	4.09	0	84	0	0	170	82	28.3737	2	0	84	0	84	0	84	0	84	0	84	1	0	0	0	2	44519	84	Single-vessel coronary angiography	2014-11-06	7.60	0.36	14.00	1.16	10.20	151.00	16.20	182	5.99	-	51.00	60.10	12.70	3.13	229.80
Q4	0001128705	female	1956	58	115	80	5.15	0	93	0	0	158	63	25.2363	2	0	93	0	93	0	93	0	93	0	93	1	0	0	0	1	44519	93	Single-vessel coronary angiography	2014-01-20	-	-	-	-	-	-	-	-	-	-	-	-	-	-	-
Q4	0001243847	male	1953	62			3.6	0	76	0	0	160	60	23.4375	2	0	76	0	76	0	76	0	76	0	76	1	0	0	0	1	44519	76	Single-vessel coronary angiography	2015-06-25	7.48	0.37	11.90	1.08	10.80	162.00	13.10	254	5.92	-	-	-	-	-	-
Q4	0001095781	male	1944	69	120	76	2.91	0	98	0	0	160	55	21.4844	2	0	98	0	98	0	98	0	98	0	98	1	0	0	0	1	44531	98	Coronary artery stent implantation	2013-09-06	5.63	0.56	14.50	1.50	11.30	105.00	13.80	207.00	3.47	-	120.90	-	-	3.81	426.10
Q4	0001299299;0001218531	male	1945	70	113	50	3.93	0	80	0	0	166	75	27.2173	2	0	80	0	80	0	80	0	80	0	80	1	0	0	0	1	44519	80	Single-vessel coronary angiography	2015-03-05	4.58	0.18	14.50	1.30	12.40	104.00	14.90	127	2.77	-	85.00	63.30	19.90	7.87	362.20
Q4	0001098040	female	1941	72			4.45	0	98	0	0	160	61	23.8281	2	0	98	0	98	0	98	0	98	0	98	1	0	0	0	1	44519	98	Single-vessel coronary angiography	2013-09-10	4.59	0.01	13.40	2.07	9.70	110.00	9.90	203.00	2.45	-	49.00	-	-	3.43	182.60
Q4	0001091885	female	1957	56			5.2	0	98	0	0	165	55	20.202	2	0	98	0	98	0	98	0	98	0	98	1	0	0	0	1	44519	98	Coronary artery stent implantation	2013-08-30	7.93	0.47	12.70	1.66	12.50	142.00	15.70	152.00	5.77	-	86.00	112.40	14.50	4.20	294.70
Q4	0001235885	female	1954	61	120	80	5.88	0	77	0	0	168	60	21.2585	2	0	77	0	77	0	77	0	77	0	77	1	0	0	0	1	44519	77	Single-vessel coronary angiography	0005-05-04	-	-	-	-	-	-	-	-	-	110.54	56.00	46.00	7.50	4.45	266.00
Q4	0001242730	male	1963	52	128	88	3.09	0	76	0	0	165	68	24.977	2	0	76	0	76	0	76	0	76	0	76	1	0	0	0	1	44519	76	Coronary artery stent implantation	2015-06-17	5.88	0.25	12.60	1.45	8.10	164.00	15.90	233	3.99	97.83	77.00	56.80	7.40	4.80	430.90
Q4	0001142157	male	1957	57	135	88	5	0	92	0	0	168	85	30.1162	2	0	92	0	92	0	92	0	92	0	92	1	0	0	0	1	44531	92	Coronary artery stent implantation	2014-03-25	5.07	0.63	12.70	1.96	13.10	121.00	16.80	145	1.94	-	-	-	-	-	-
Q4	0001133111	male	1942	72			5.17	0	92	0	0	168	70	24.8016	2	0	92	0	92	0	92	0	92	0	92	1	0	0	0	1	44519	92	Coronary artery stent implantation	2014-02-20	3.29	0.12	14.90	0.52	15.70	103.00	16.40	70.00	2.60	-	112.70	-	-	7.31	396.84
Q4	0001087429	male	1930	83	120	80	3.57	0	99	0	0	178	85	26.8274	2	0	99	0	99	0	99	0	99	0	99	1	0	0	0	1	44519	99	Coronary artery stent implantation	2013-07-31	5.45	0.54	13.70	1.01	11.90	148.00	15.20	118.00	3.87	-	97.40	118.00	9.40	4.10	710.90
Q4	0001145636	male	1951	63	120	68	3.3	0	91	0	0	172	75	25.3515	2	0	91	0	91	0	91	0	91	0	91	1	0	0	0	1	44519	91	Single-vessel coronary angiography	2014-04-09	3.64	0.23	12.10	1.19	11.70	132.00	14.20	117	2.17	-	62.00	-	-	3.81	266.00
Q4	0001341640	male	1952	64	162	80	2.96	0	61	0	0	173	63	21.0498	2	0	61	0	61	0	61	0	61	0	61	1	0	0	0	1	44519	61	Single-vessel coronary angiography	2016-09-21	3.57	0.16	13.80	0.96	-----	146	-----	69	2.42	144.33	53	54	18	2.39	271
Q4	0001338439	male	1963	53	126	91	4.03	0	62	0	0	175	80	26.1224	2	0	62	0	62	0	62	0	62	0	62	1	0	0	0	1	44519	62	Single-vessel coronary angiography	2016-09-06	5.97	0.24	12.40	1.45	10.10	134	11.40	236	4.14	114.42	67	108	23	2.38	339
Q4	0001332976	female	1951	65	130	76	4.24	0	63	0	0	158	52	20.83	2	0	63	0	63	0	63	0	63	0	63	1	0	0	0	1	44519	63	Single-vessel coronary angiography	2016-08-09	5.53	0.25	13.50	1.92	12.60	130	15.90	213	3.28	87.73	63	60	<3	3.47	287
Q4	0001313148	female	1963	53			3.22	0	66	0	0	160	65	25.3906	2	0	66	0	66	0	66	0	66	0	66	1	0	0	0	1	44519	66	Coronary artery stent implantation	2016-05-13	6.32	0.40	12.90	1.63	13.20	137	19.10	234	4.19	91.15	63	67	19	5.78	272
Q4	0001344184	female	1958	58	115	73	3.09	0	61	0	0	160	70	27.3438	2	0	61	0	61	0	61	0	61	0	61	1	0	0	0	1	44519	61	Coronary artery drug-eluting stent implantation	2016-10-10	3.93	0.21	12.90	1.25	9.60	137	10.30	193	2.30	111.68	52	35	8	3.62	190
Q4	0001317302;0001415826	male	1956	60	150	70	5.85	0	65	0	0	168	75	26.5731	2	0	65	0	65	0	65	0	65	0	65	1	0	0	0	1	44530	65	Single-vessel coronary angiography	2016-05-30	6.42	0.24	12.10	1.52	9.20	151	15.80	254	4.45	73.67	96	62	20	2.29	293
Q4	0001298774;0001446532	male	1966	50	180	98	5.8	0	68	0	0	173	80	26.7299	2	0	68	0	68	0	68	0	68	0	68	1	0	0	0	1	44530	68	Single-vessel coronary angiography	2016-03-09	8.67	0.54	12.30	2.54	11.20	171.00	14.40	224	5.24	-	-	-	-	-	-
Q4	0001346219	male	1954	62	143	67	4.12	0	61	0	0	170	70	24.2215	2	0	61	0	61	0	61	0	61	0	61	1	0	0	0	1	44530	61	Single-vessel coronary angiography	2016-10-14	5.05	0.34	13.20	1.62	11.90	120	14.70	206	2.99	74.32	96	106	17	6.19	492
Q4	0001295406	male	1961	55			3.55	0	69	0	0	172	80	27.0416	2	0	69	0	69	0	69	0	69	0	69	1	0	0	0	0	44537	69	Coronary artery stent implantation	2016-02-24	-	-	-	-	-	-	-	-	-	126.55	61.00	163.80	24.80	5.06	316.20
Q4	0001298235	male	1949	67	140	80	3.11	0	68	0	0	160	68	26.5625	2	0	68	0	68	0	68	0	68	0	68	1	0	0	0	1	44530	68	Coronary artery stent implantation	2016-03-07	7.10	0.58	12.20	2.95	11.20	156.00	16.50	212	3.49	62.41	109.00	159.90	16.50	4.09	493.10
Q4	0001327987	female	1944	72	149	92	3.04	0	64	0	0	162	62	23.6244	2	0	64	0	64	0	64	0	64	0	64	1	2	20200325	5	1	44530	64	Single-vessel coronary angiography	2016-07-18	6.63	0.26	13.30	2.25	12.10	147	15.60	151	4.02	109.31	51	65	21	2.79	418
Q4	0001356583	male	1946	70			3.2	0	59	0	0	165	62	22.7732	2	0	59	0	59	0	59	0	59	0	59	1	0	0	0	1	44530	59	Coronary artery stent implantation	2016-12-01	5.49	0.24	12.20	0.82	12.50	136	17.70	124	4.37	-	78	112	22	5.62	251
Q4	0001277706	male	1955	60	120	80	3.25	0	71	0	0	178	92	29.0367	2	0	71	0	71	0	71	0	71	0	71	1	0	0	0	1	44530	71	Coronary artery stent implantation	2015-12-02	5.91	0.39	12.60	2.46	10.30	167.00	12.60	133	2.89	122.02	62.00	-	-	2.65	278.00
Q4	0001261701	male	1954	61	113	60	4.9	0	74	0	0	169	60	21.0077	2	0	74	0	74	0	74	0	74	0	74	1	0	0	0	1	44530	74	Single-vessel coronary angiography	2015-09-18	6.78	0.38	15.00	1.57	13.10	140.00	16.90	96	4.63	89.33	81.00	40.40	12.40	4.22	416.10
Q4	0001283477	female	1943	72	130	80	4.64	0	71	0	0	158	60	24.0346	2	0	71	0	71	0	71	0	71	0	71	1	0	0	0	1	44530	71	Single-vessel coronary angiography	2015-12-25	4.76	0.21	12.70	1.09	12.20	122.00	16.90	113	3.39	90.61	60.00	171.40	11.80	2.51	233.10
Q4	0001286639	female	1940	76	164	74	4.62	0	70	0	0	170	65	22.4913	2	0	70	0	70	0	70	0	70	0	70	1	0	0	0	1	44531	70	Single-vessel coronary angiography	2016-01-12	5.67	0.35	11.80	1.27	9.30	108.00	16.30	188	3.97	95.35	57.00	47.90	17.00	2.36	284.60
Q4	0001278650	male	1943	72	154	80	3.21	0	71	0	0	167	70	25.0995	2	0	71	0	71	0	71	0	71	0	71	1	0	0	0	1	44530	71	Single-vessel coronary angiography	2015-12-03	6.69	0.48	12.50	2.08	10.90	132.00	12.30	206	3.96	87.62	80.00	165.60	18.00	5.48	339.70
Q4	0001312869;0001156370	male	1963	51			6.31	0	90	0	0	180	85	26.2346	2	0	90	0	90	0	90	0	90	0	90	1	0	0	0	1	44530	90		2014-05-21	6.66	0.37	13.60	2.72	11.90	154.00	15.60	175	3.51	-	60.00	-	-	3.88	339.50
Q4	0001268444	male	1952	63	106	95	2.93	0	73	0	0	0	0	#DIV/0!	2	0	73	0	73	0	73	0	73	0	73	1	0	0	0	1	44530	73	Single-vessel coronary angiography	2015-10-20	6.70	0.56	12.60	1.44	9.70	135.00	10.10	210	4.60	148.01	52.00	88.80	21.10	2.76	258.90
Q4	0001288424	male	1958	58	115	76	3.03	0	70	0	0	162	58	22.1003	2	0	70	0	70	0	70	0	70	0	70	1	0	0	0	1	44531	70	Coronary artery stent implantation	2016-01-20	7.50	0.41	12.40	1.88	13.70	130.00	20.30	157	4.87	130.56	59.00	69.60	8.60	3.55	365.10
Q4	0001262883	female	1960	55	125	83	5.54	0	74	0	0	165	55	20.202	2	0	74	0	74	0	74	0	74	0	74	1	0	0	0	1	44531	74	Single-vessel coronary angiography	2015-09-21	6.03	0.51	11.90	1.42	10.90	118.00	16.40	143	4.00	123.82	48.00	-	-	2.61	213.30
Q4	0001257348	female	1955	60			3.39	0	75	0	0	156	60	24.6548	2	0	75	0	75	0	75	0	75	0	75	1	0	0	0	1	44530	75	Coronary artery stent implantation	2015-08-25	7.21	0.40	16.10	0.87	12.60	158.00	16.10	146	5.55	56.71	93.00	-	-	6.61	471.00
Q4	0001286919	female	1953	63			3.06	0	70	0	0	160	55	21.4844	2	0	70	0	70	0	70	0	70	0	70	1	0	0	0	1	44530	70	Coronary artery stent implantation	2016-01-13	4.94	0.33	12.60	2.12	11.40	121.00	13.40	215	2.44	105.48	54.00	60.60	34.10	3.31	200.20
Q4	0001257803	male	1955	60	163	95	5.81	0	74	0	0	167	60	21.5139	2	0	74	0	74	0	74	0	74	0	74	1	0	0	0	1	44530	74	Coronary artery stent implantation	2015-08-26	6.03	0.35	11.60	2.23	10.70	155.00	12.70	183	3.26	134.45	57.00	53.80	11.40	3.83	313.70
Q4	0001363994	male	1964	52	119	67	3.51	0	59	0	0	165	55	20.202	2	0	59	0	59	0	59	0	59	0	59	1	0	0	0	1	44530	59	Single-vessel coronary angiography	2016-12-28	5.25	0.39	11.60	1.59	9.80	158	11.00	193	3.20	128.00	61	80	12	4.18	251
Q4	0001279944	female	1950	65			3.3	0	71	0	0	158	58	23.2335	2	0	71	0	71	0	71	0	71	0	71	1	0	0	0	1	44530	71	Coronary artery stent implantation	2015-12-09	-	-	-	-	-	-	-	-	-	122.63	47.00	-	-	3.66	334.80
Q4	0001362027	female	1952	64	137	70	3.92	0	59	0	0	155	57	23.7253	2	0	59	0	59	0	59	0	59	0	59	1	0	0	0	1	44531	59	Single-vessel coronary angiography	2016-12-22	9.20	0.71	11.90	2.19	9.90	131	10.40	326	6.17	111.95	51	108	28	2.92	274
Q4	0001348957	female	1957	59	138	80	5.14	0	60	0	0	153	62	26.4855	2	0	60	0	60	0	60	0	60	0	60	1	0	0	0	1	44530	60	Single-vessel coronary angiography	2016-10-26	6.61	0.28	13.00	1.94	14.50	117	25.10	113	4.36	106.55	54	75	13	3.15	325
Q4	0001356811	male	1947	69	210	89	5.3	0	60	0	0	165	63	23.1405	2	0	60	0	60	0	60	0	60	0	60	1	0	0	0	1	44530	60	Coronary artery stent implantation	2016-11-29	4.13	0.15	14.20	0.65	12.40	89	18.00	96	3.25	27.65	219	65	18	9.01	242
Q4	0001345043	male	1938	78	135	82	6.23	0	61	0	0	165	63	23.1405	2	0	61	0	61	0	61	0	61	0	61	1	0	0	0	1	44531	61	Single-vessel coronary angiography	2016-10-11	5.90	0.21	14.70	0.86	10.20	134	10.70	156	4.73	90.10	77	89	18	3.59	205
Q4	0001307823	male	1958	58	160	90	5.8	0	67	0	0	180	90	27.7778	2	0	67	0	67	0	67	0	67	0	67	1	0	0	0	1	44531	67		2016-04-18	5.93	0.26	12.90	2.08	12.90	138	17.90	110	3.40	112.74	67	81	14	3.44	286
Q4	0001344488	male	1945	71			3.2	0	61	0	0	173	70	23.3887	2	0	61	0	61	0	61	0	61	0	61	1	0	0	0	1	44531	61	Coronary artery stent implantation	2016-10-11	4.26	0.30	13.00	0.93	11.10	163	13.50	174	2.91	106.00	68	99	10	2.06	316
Q4	0001318361	female	1962	54	129	78	4.58	0	65	0	0	160	55	21.4844	2	0	65	0	65	0	65	0	65	0	65	1	0	0	0	1	44531	65	Single-vessel coronary angiography	2016-06-02	7.66	0.34	14.00	2.01	13.90	126	16.40	148	5.10	96.43	60	38	11	4.50	241
Q4	0001571808;0001289754	male	1948	68	120	80	2.98	0	70	0	0	175	55	17.9592	2	0	70	0	70	0	70	0	70	0	70	1	0	0	0	1	44531	70	Coronary artery stent implantation	2016-01-25	6.51	0.40	12.50	1.24	8.80	133.00	16.10	209	4.54	139.94	54.00	45.60	11.80	3.49	275.10
Q4	0001284714	female	1946	70	153	89	6.22	0	70	0	0	160	52	20.3125	2	0	70	0	70	0	70	0	70	0	70	1	0	0	0	1	44531	70	Coronary artery stent implantation	2016-01-04	6.06	0.26	13.50	1.27	11.30	149.00	13.50	175	4.50	80.47	67.00	64.70	7.00	4.38	247.00
Q4	0001336546	female	1955	61	165	90	5.67	0	62	0	0	168	80	28.3447	2	0	62	0	62	0	62	0	62	0	62	1	0	0	0	1	44531	62	Single-vessel coronary angiography	2016-09-01	4.10	0.26	12.90	1.31	11.50	123	15.00	197	2.37	93.72	60	50	12	2.77	388
Q4	0001347593	male	1961	55			5.34	0	61	0	0	178	80	25.2493	2	0	61	0	61	0	61	0	61	0	61	1	0	0	0	1	44531	61	Single-vessel coronary angiography	2016-10-20	6.20	0.27	12.80	2.01	11.70	161	14.00	191	3.77	95.65	78	65	12	3.22	338
Q4	0001332668	female	1942	74	147	71	5.32	0	63	0	0	160	60	23.4375	2	0	63	0	63	0	63	0	63	0	63	1	0	0	0	1	44531	63	Single-vessel coronary angiography	2016-08-05	6.76	0.43	13.30	1.27	13.60	124	21.80	154	4.74	60.45	85	47	8	5.87	346
Q4	0001079749;0001421719	male	1943	70	120	80	3.55	1	70	1	5	168	59	20.9042	1	43617	70	0	100		100	0	100	0	100	0	0	0	0	0	44531	100	Single-vessel coronary angiography	2013-07-12	6.93	0.40	12.00	1.88	11.60	144.00	13.50	210.00	4.48	-	75.70	-	-	2.51	288.40
Q4	0001204624	male	1951	64	150	100	3.98	1	28	1	1	183	80	23.8884	1	42887	28	0	82		82	0	82	0	82	2	1	20210504	6（腹部动脉问题）	1	44531	82	Single-vessel coronary angiography	2015-01-04	11.90	0.65	13.20	1.46	13.10	141.00	18.50	135	9.72	-	65.00	185.30	11.40	1.99	239.40
Q4	0001355021	male	1975	41	158	114	3.15	1	37	1	1	0	0	#DIV/0!	1	43831	37	0	60		60	0	60	0	60	1	0	0	0	1	44531	60	Coronary artery stent implantation	2016-11-20	11.40	0.52	12.70	0.96	11.70	140	14.70	249	9.88	-	58	1617	205	4.17	324
Q4	0001320069	male	1939	77			4.78	1	59	1	5	0	0	#DIV/0!	1	44348	59	0	65		65	0	65	0	65	0	0	0	0	0	44531	65	Single-vessel coronary angiography	2016-06-13	7.10	0.44	13.20	1.75	10.50	129	12.70	197	4.88	74.49	91	77	14	2.90	245
Q4	0001082928	male	1938	78	123	74	5.58	1	47	1	1	168	76	26.9274	1	43965	47	0	67		67	0	67	0	67	0	2	0	0		44566	67	Single-vessel coronary angiography	2016-05-20	6.70	0.25	12.60	1.08	11.90	132	16.20	171	5.31	87.70	79	76	14	4.11	369
Q4	0001253262	male	1940	75	140	80	5.73	1	57	1	5	0	0	#DIV/0!	1	43983	57	0	75		75	0	75	0	75	0	0			0	44535	75	Single-vessel coronary angiography	2015-08-06	3.22	0.27	14.60	0.96	11.90	116.00	13.60	200	1.93	103.07	69.00	117.40	29.00	3.17	348.80
Q4	0001294108	female	1938	78	120	80	3.02	1	27	1	0	0	0	#DIV/0!	1	43252	27	0	69		69	0	69	0	69	0	0			0	44531	69		2016-02-18	8.97	0.19	12.70	1.03	10.00	77.00	11.00	166	7.74	53.24	41.00	1113.00	118.70	5.65	237.00
Q4	0001355078	male	1935	81			5.3	1	1	1	1	163	65	24.4646	1	42750	1	0	60		60	0	60	0	60	0	0			0	44535	60	Single-vessel coronary angiography	2016-11-21	12.00	0.28	13.30	0.91	9.90	145	10.20	226	10.76	37.36	117	361	50	7.32	505
Q4	0001363359	male	1936	80	117	73	5.33	1	12	1	5	175	70	22.8571	1	43115	12	0	59		59	0	59	0	59	0	0			0	44531	59	Single-vessel coronary angiography	2016-12-25	8.70	0.51	14.50	0.63	11.90	152	15.30	162	7.46	48.98	140	195	25	7.78	542
Q4	0001270936	male	1936	79	162	82	3.46	1	29	1	5	0	0	#DIV/0!	1	43205	29	0	72		72	0	72	0	72	0	0			0	44538	72	Single-vessel coronary angiography	2015-11-06	8.63	0.62	13.70	3.26	9.40	146.00	16.40	209	4.51	74.11	91.00	76.20	15.10	3.99	430.00
Q4	0001317402	male	1938	78	150	80	4.88	1	1	1	1	170	55	19.0311	1	42566	1	0	66		66	0	66	0	66	0	0			0	44531	66		2016-05-27	7.56	0.20	12.40	1.91	10.70	150	11.80	229	5.41	-	77	65	16	4.69	269
Q4	0001282198	male	1930	85	132	69	3.61	1	30	1	1	160	55	21.4844	1	43296	30	0	71		71	0	71	0	71	0	0			0	44537	71	Coronary artery stent implantation	2015-12-18	2.73	0.30	14.60	0.52	14.20	97.00	20.90	67	1.85	103.96	60.00	399.00	44.30	7.45	222.00
Q4	0001327260;0001318500	male	1936	80	127	80	4.36	1	42	1	0	0	0	#DIV/0!	1	43831	42	0	65		65	0	65	0	65	0	0			0	44531	65	Single-vessel coronary angiography	2016-06-02	14.68	0.35	13.10	0.60	10.90	141	13.00	127	13.70	55.45	117	612	45	6.90	343
Q4	0001317506	male	1930	86	128	61	6.05	1	25	1	5	0	0	#DIV/0!	1	43296	25	0	65		65	0	65	0	65	1	0			0	44531	65	Single-vessel coronary angiography	2016-05-30	7.05	0.41	14.00	2.61	8.60	108	16.20	234	3.79	30.12	196	103	16	10.04	606
Q4	0001350505;0001503071	male	1948	68	145	84	6.18	1	23	1	5	180	80	24.6914	1	43388	23	0	59		59	0	59	0	59	0	0			0	44494	59	Coronary artery stent implantation	2016-11-01	-	-	-	-	-	-	-	-	-	105.14	69	4745	552	6.47	350
Q4	0001195220	male	1947	67	147	74	4.23	1	68	1	1	173	71	23.7228	1	44042	68	0	83		83	0	83	0	83	0	0			0	44519	83	Single-vessel coronary angiography	2014-11-18	-	-	-	-	-	-	-	-	-	-	71.00	38.60	8.70	2.86	261.80
Q4	0001163091	male	1940	74	147	74	4.52	1	84	1	1	166	75	27.2173	1	44392	84	0	88		88	0	88	0	88	0	0			0	44519	88	Coronary artery stent implantation	2014-07-01	3.73	0.23	13.70	0.58	11.00	114.00	12.50	97	2.89	-	69.00	109.60	11.20	2.97	242.30
Q4	0001362271	male	1957	59	119	81	3.43	1	50	1	1	170	75	25.9516	1	44270	50	0	58		58	0	58	0	58	0	0			0	44519	58	Coronary artery stent implantation	2016-12-23	7.32	0.59	12.40	1.35	13.80	147	18.90	187	5.19	132.23	58	212	10	2.83	227
Q4	0001203603	male	1951	63	166	78	4.12	1	41	1	1	172	74	25.0135	1	43252	41	0	83		83	0	83	0	83	1	0	0	0	2	44542	83	Single-vessel coronary angiography	2014-12-24	-	-	-	-	-	-	-	-	-	-	-	-	-	-	-
Q4	0001127767;0001216478	male	1944	71	116	65	3.08	1	72	1	4	178	59	18.6214	1	44287	72	0	80		80	0	80	0	80	1	0	0	0	1	44521	80	Coronary artery stent implantation	2015-03-02	5.07	0.25	13.30	1.18	11.20	124.00	13.20	174	3.58	-	63.00	-	-	3.56	341.00
Q4	0001161439	male	1940	74	146	88	3.26	1	23	1	1	171	71	24.281	1	42552	23	0	88		88	0	88	0	88	1	0	0	0	2	44521	88	Single-vessel coronary angiography	2014-06-16	7.46	0.56	13.00	2.38	13.80	141.00	18.60	174	4.42	-	84.00	-	-	4.46	291.90
Q4	0001270610	female	1936	79	179	80	5.04	1	50	1	1	152	54	23.3726	1	43862	50	0	72		72	0	72	0	72	1	0	0	0	2	44521	72	Single-vessel coronary angiography	2015-09-22	-	-	-	-	-	-	-	-	-	46.11	106.00	33.00	5.00	6.75	386.40
Q4	0001281182	male	1944	71			3.35	1	27	1	5	178	75	23.6713	1	43191	27	0	71		71	0	71	0	71	1	0	0	0	1	44522	71	Coronary artery stent implantation	2015-12-15	7.80	0.74	12.90	1.31	11.50	156.00	14.20	194	5.69	122.12	60.00	82.00	11.40	4.09	303.00
Q4	0001360683	male	1962	54			3.34	1	4	1	1	176	72	23.2438	1	42856	4	0	59		59	0	59	0	59	1	0	0	0	2	44522	59	Single-vessel coronary angiography	2016-12-14	6.33	0.25	13.90	2.08	12.50	155	16.30	173	3.73	132.00	59	70	19	4.03	384
Q4	0001353076	male	1934	82			2.85	1	30	1	1	170	65	22.4913	1	43617	30	0	60		60	0	60	0	60	1	0	0	0	1	44531	60	Single-vessel coronary angiography	2016-11-21	5.39	0.54	12.50	0.85	12.90	135	16.70	120	3.93	91.94	75	47	13	4.02	258
Q4	0001359073	female	1962	54	120	80	5.9	1	23	1	1	0	0	#DIV/0!	1	43435	23	0	59		59	0	59	0	59	1	0	0	0	1	44531	59	Single-vessel coronary angiography	2016-12-09	8.03	0.32	13.10	2.59	14.60	135	24.60	169	4.99	-	-	13	9	-	-
Q4	0001194477	male	1972	42	133	85	3.36	1	54	1	1	172	75	25.3515	1	43617	54	0	84		84	0	84	0	84	1	0	0	0	1	44531	84	Single-vessel coronary angiography	2014-11-13	9.54	0.74	12.70	3.07	11.00	161.00	13.40	285	5.53	-	-	-	-	-	-
Q4	0001127890	male	1946	68	126	80	4.96	1	76	1	5	170	67.5	23.3564	1	43983	76	0	94		94	0	94	0	94	1	0	0	0	1	44531	94	Coronary artery stent implantation	2014-01-15	6.52	0.46	12.90	1.63	12.10	148.00	14.90	195.00	4.41	-	65.90	-	-	3.79	273.00
Q4	0001089800	female	1954	59	115	80	3.99	1	83	1	5	155	35	14.5682	1	44027	83	0	99		99	0	99	0	99	0	0			0	44519	99	Coronary artery stent implantation	2013-08-09	-	-	-	-	-	-	-	-	-	-	54.40	18.70	13.70	4.30	306.50
Q4	0001205373	female	1946	69			5.02	1	40	1	0	160	57.5	22.4609	1	43252	40	0	82		82	0	82	0	82	1	0	0	0	1	44531	82	Coronary artery stent implantation	2015-01-06	4.97	0.48	12.70	1.06	9.90	117.00	16.10	173	3.29	-	58.00	-	-	2.88	206.10
Q4	0001338902	female	1949	67	154	78	4	1	21	1	1	0	0	#DIV/0!	1	43282	21	0	62		62	0	62	0	62	1	0	0	0	1	44531	62	Single-vessel coronary angiography	2016-09-08	5.29	0.33	12.40	1.03	11.20	138	17.00	238	3.76	86.91	63	46	8	2.92	166
Q4	0001260696	male	1935	82	138	68	3.74	1	24	1	5	0	0	#DIV/0!	1	43647	24	0	53		53	0	53	0	53	1	0	0	0	1	44531	53		2017-06-28	7.86	0.34	13.50	1.30	11.40	162	16.40	164	5.96	-	-	-	-	-	-
Q4	0001315119	male	1968	48	130	75	2.99	1	42	1	5	170	90	31.1419	1	43800	42	0	67		67	0	67	0	67	0	1	43798	喝酒	0	44562	67	Single-vessel coronary angiography	2016-05-18	4.73	0.30	13.70	1.51	16.50	139	16.30	74	2.81	115.26	68	82	12	4.05	357
Q4	0001310236	male	1955	61	121	88	6.68	1	13	1	5	175	90	29.3878	1	42887	13	0	67		67	0	67	0	67	2	0	0	0	1	44543	67	Single-vessel coronary angiography	2016-04-26	7.27	0.44	12.60	2.91	9.80	147	16.20	225	3.75	84.78	85	108	13	4.84	470
Q4	0001096201	female	1962	51	130	90	3.01	1	90	1	2	160	48	18.75	1	44287	90	0	99		99	0	99	0	99	2	2	0	0	1	44549	99	Single-vessel coronary angiography	2013-09-09	-	-	-	-	-	-	-	-	-	-	61.98	-	-	4.33	339.64
Q4	0001128005;0001429866	female	1959	55	130	80	5.27	1	26	1	2	150	55	24.4444	1	42461	26	0	94		94	0	94	0	94	1	0	0	0	1	44549	94	Coronary artery stent implantation	2014-01-15	7.05	0.48	12.20	1.72	11.00	137.00	12.40	172.00	4.78	-	50.20	-	-	3.85	233.90
Q4	0001098293	male	1938	75	120	60	3.99	1	56	1	2	170	85	29.4118	1	43252	56	0	99		99	0	99	0	99	0	0	0	0		44564	99	Coronary artery stent implantation	2013-09-04	-	-	-	-	-	-	-	-	-	-	61.60	-	-	3.90	269.00
Q4	0001157041	male	1965	49	120	84	5.73	1	54	1	1	171	70	23.939	1	43449	54	0	90		90	0	90	0	90	心梗	0	0	0	1	44553	90	Coronary artery stent implantation	2014-05-26	7.37	0.42	13.00	1.60	12.50	152.00	15.60	196	5.32	-	71.00	69.50	12.60	2.69	232.90
Q4	0001216812	male	1949	66	158	88	3.9	1	50	1	0	0	0	#DIV/0!	1	43617	50	0	81		81	0	81	0	81	0	0			0	44535	81	Single-vessel coronary angiography	2015-02-27	-	-	-	-	-	-	-	-	-	-	80.00	92.50	11.50	4.50	364.90
Q4	0001199805	male	1949	65	117	70	4.08	1	65	1	0	170	90	31.1419	1	43983	65	0	83		83	0	83	0	83	0	0			0	44525	83	Coronary artery stent implantation	2014-12-12	7.24	0.46	13.00	1.40	8.60	117.00	15.80	338	5.27	-	65.00	-	-	4.71	343.80
Q4	0001133532	female	1941	73	120	80	4.04	1	17	1	1	162	62	23.6244	1	42217	17	0	93		93	0	93	0	93	1	0	0	0	1	44542	93	Coronary artery stent implantation	2014-02-19	6.66	0.69	13.90	1.89	10.60	105.00	12.40	221.00	4.00	-	54.00	59.70	9.00	4.75	231.10
Q4	0001154370	female	1929	85	130	80	5.69	1	47	1	0	0	0	#DIV/0!	1	43252	47	0	89		89	0	89	0	89	0	0			0	44529	89	Coronary artery stent implantation	2014-06-06	6.44	0.45	14.20	1.63	12.80	110.00	17.50	216	4.33	-	96.50	21.70	12.30	8.52	319.08
Q4	0000961859;0001210378;0000990422	male	1942	73	118	70	2.98	1	46	1	5	0	0	#DIV/0!	1	43449	46	0	82		82	0	82	0	82	0	0			0	44538	82	Single-vessel coronary angiography	2015-01-23	8.22	0.50	12.60	1.03	12.10	149.00	15.20	158	6.53	-	61.00	-	-	3.52	300.20
Q4	0001196675	male	1938	76	160	80	5.52	1	66	1	1	0	0	#DIV/0!	1	43997	66	0	84		84	0	84	0	84	0	0			0	44538	84	Single-vessel coronary angiography	2014-11-27	5.76	0.43	12.00	0.70	8.30	88.00	15.80	240	4.54	-	171.40	-	-	7.04	378.55
Q4	0001461876;0001305359	female	1950	66	132	80	3.54	1	30	1	5	160	55	21.4844	1	43388	30	0	67		67	0	67	0	67	0	0			0	44530	67	Single-vessel coronary angiography	0012-09-08	6.60	0.28	14.50	1.54	9.90	118	11.40	192	4.69	132.33	38	48	11	4.02	219
Q4	0001270380;0001085236;0001533552;0001086906	female	1952	63	134	100	4.3	1	62	1	1	167	74	26.5338	1	44211	62	0	72		72	0	72	0	72	0	0			0	44530	72	Coronary artery stent implantation	2015-11-02	4.99	0.28	13.10	1.55	14.10	124.00	16.60	232	2.86	46.75	109.00	-	-	10.98	666.70
Q4	0001296824	female	1935	81	176	81	5.16	1	60	1	1	160	60	23.4375	1	44270	60	0	68		68	0	68	0	68	0	0			0	44531	68	Coronary artery stent implantation	2016-03-04	-	-	-	-	-	-	-	-	-	93.87	57.00	30.30	15.20	4.22	153.00
Q4	0001361358	female	1956	60	150	60	5.75	1	55	1	1	158	60	24.0346	1	44423	55	0	59		59	0	59	0	59	0	0			0	44531	59	Single-vessel coronary angiography	2016-12-19	5.12	0.17	12.70	1.90	13.00	119	17.30	169	2.97	124.64	47	-	-	3.23	255
Q4	0001296533	male	1941	75	132	83	3.08	1	38	1	0	0	0	#DIV/0!	1	43617	38	0	69		69	0	69	0	69	0	0			0	44538	69	Single-vessel coronary angiography	2016-03-02	4.95	0.28	13.00	1.08	9.70	158.00	16.60	130	3.56	80.16	86.00	-	-	4.12	319.90
Q4	0001319185	female	1952	64	160	85	4.34	1	47	1	0	0	0	#DIV/0!	1	43983	47	0	65		65	0	65	0	65	0	0			0	44531	65	Coronary artery stent implantation	2016-06-07	6.48	0.35	13.00	1.68	13.20	130	18.00	151	4.17	136.32	43	44	13	1.61	159
Q4	0001316415	male	1947	69	148	75	5.33	1	46	1	5	0	0	#DIV/0!	1	43936	46	0	66		66	0	66	0	66	0	0			0	44531	66	Single-vessel coronary angiography	2016-05-25	12.59	0.69	13.40	1.70	11.30	141	13.00	255	10.05	125.97	59	381	42	2.34	267
Q4	0001348774	female	1939	77	133	75	2.94	1	18	1	0	0	0	#DIV/0!	1	43252	18	0	60		60	0	60	0	60	1	0			0	44531	60	Single-vessel coronary angiography	2016-10-28	3.86	0.31	14.80	1.36	11.90	130	13.80	206	2.12	94.84	42	48	9	4.81	456
Q4	0001324005	male	1945	71	148	81	4.68	1	18	1	1	0	0	#DIV/0!	1	43115	18	0	65		65	0	65	0	65	0	0			0	44531	65	Single-vessel coronary angiography	2016-06-29	5.93	0.34	13.20	1.65	13.70	172	18.60	190	3.75	88.12	80	70	14	5.30	380
Q4	0001268697	female	1940	75	190	90	4.66	1	44	1	1	0	0	#DIV/0!	1	43661	44	0	73		73	0	73	0	73	0	0			0	44531	73	Single-vessel coronary angiography	2015-10-21	6.62	0.28	15.00	1.56	10.30	110.00	11.30	294	4.64	22.02	203.00	90.30	18.70	6.09	377.40
Q4	0001262176	female	1935	80	120	80	2.92	1	44	1	0	0	0	#DIV/0!	1	43617	44	0	74		74	0	74	0	74	0	0			0	44531	74	Single-vessel coronary angiography	2015-09-17	5.40	0.16	14.40	1.16	13.50	140.00	19.20	113	3.96	79.66	66.00	-	-	3.38	413.90
Q4	0001362381	female	1942	74	153	88	3.48	1	25	1	1	0	0	#DIV/0!	1	43511	25	0	59		59	0	59	0	59	0	0			0	44531	59	Single-vessel coronary angiography	2016-12-23	5.91	0.30	13.40	0.82	9.90	87	9.20	247	4.70	61.97	83	37	7	8.50	515
Q4	0001420883;0001318302	female	1943	73	121	67	4.9	1	25	1	1	0	0	#DIV/0!	1	43296	25	0	65		65	0	65	0	65	0	0			0	44531	65	Coronary artery stent implantation	2016-06-01	5.74	0.35	12.50	2.56	10.80	116	13.80	242	2.66	-	64	41	11	3.78	237
Q4	0001353932;0001270018	male	1943	73	142	80	4.83	1	34	1	1	175	90	29.3878	1	43753	34	0	59		59	0	59	0	59	0	0			0	44494	59	Single-vessel coronary angiography	2016-11-16	5.99	0.19	13.10	1.50	11.90	161	15.40	117	4.16	86.13	81	33	13	3.07	292
Q4	0001146694	male	1956	58			2.91	1	3	1	1	0	0	#DIV/0!	1	41835	3	0	91		91	0	91	0	91	0	0			0	44519	91	Single-vessel coronary angiography	2014-04-11	7.26	0.64	13.50	2.24	9.40	121.00	10.40	266	4.17	-	66.00	-	-	4.47	247.90
Q4	0001182499	female	1944	70			5.63	1	21	1	5	155	60	24.974	1	42566	21	0	85		85	0	85	0	85	0	0			0	44519	85	Coronary artery stent implantation	2014-09-02	-	-	-	-	-	-	-	-	-	-	40.00	68.80	11.20	3.88	231.30
Q4	0001340303	female	1939	77	145	70	5.03	1	33	1	1	0	0	#DIV/0!	1	43661	33	0	62		62	0	62	0	62	0	0			0	44530	62	Coronary artery stent implantation	2016-09-19	5.22	0.48	15.10	1.57	11.60	128	14.50	295	3.09	110.61	50	55	39	3.68	410
Q4	0001311608	male	1935	81	140	80	4.7	1	48	1	0	0	0	#DIV/0!	1	43983	48	0	66		66	0	66	0	66	0	0			0	44530	66	Single-vessel coronary angiography	2016-05-03	6.50	0.47	14.40	1.58	10.60	145	11.70	154	4.38	98.43	68	65	6	3.75	379
Q3	0001230064	male	1963	52			2.84	1	3	1	1	160	70	27.3438	1	44027	62	0	78	1	27	1	3	1	3	2	1	2015.7 2016.7 2017.7	3、3、1	0	44530	78	Single-vessel coronary angiography	2015-04-22	4.79	0.34	13.10	1.03	16.90	145.00	16.30	79	3.21	116.87	64.00	73.00	7.80	2.97	368.00
Q3	0001275951	male	1967	48	146	76	2.84	1	24	0	0	175	65	21.2245	2	0	71	0	71	0	71	1	24	1	24	2	1	43070	3	1	44521	71	Single-vessel coronary angiography	2015-11-23	-	-	-	-	-	-	-	-	-	112.85	69.00	-	-	3.01	299.20
Q3	0001352040;0001222465	male	1939	77	112	60	2.64	1	11	0	0	165	70	25.7117	2	0	60	0	60	0	60	1	11	1	11	2	1	43040	3	1	44531	60	Coronary artery stent implantation	2016-11-14	5.90	0.42	14.20	1.78	-----	155	-----	108	3.62	78.67	87	67	12	4.39	366
Q3	0001201000	female	1960	54	132	74	1.94	1	19	0	0	165	60	22.0386	2	0	83	0	83	0	83	1	19	1	19	2	1	42583	3	1	44522	83		2014-12-12	11.61	0.31	17.40	2.16	11.30	125.00	13.10	545	8.86	-	56.00	50.90	11.30	2.78	236.00
Q3	0001074422;0001206696	male	1960	55			1.98	1	26	0	0	160	68	26.5625	2	0	82	0	82	0	82	1	26	1	26	2	5	42826	3	1	44542	82	Single-vessel coronary angiography	2015-01-09	3.78	0.20	12.80	1.67	14.10	146.00	21.90	135	1.89	-	46.00	-	-	2.67	276.70
Q3	0001179663;0001309624;0001499378	female	1956	60	146	92	2.69	1	9	0	0	158	55	22.0317	2	0	67	0	67	0	67	1	9	1	9	2	1	42767	3	1	44531	67	Single-vessel coronary angiography	2016-04-26	5.04	0.31	13.20	1.91	10.80	130	12.70	223	2.60	-	-	-	-	-	-
Q3	0001196402;0000988237;0001345232	male	1955	59			2.06	1	32	0	0	170	80	27.6817	2	0	83	0	83	0	83	1	32	1	32	2	1	42948	3	1	44521	83	Single-vessel coronary angiography	2014-11-24	5.64	0.40	12.70	1.78	9.80	152.00	10.70	269	3.36	-	-	-	-	-	-
Q3	0001341939	male	1941	75	143	83	2.4	1	40	0	0	170	65	22.4913	2	0	61	0	61	0	61	1	40	1	40	2	1	43862	3	1	44522	61	Single-vessel coronary angiography	2016-09-27	5.96	0.30	12.60	0.65	10.50	137	12.40	100	4.82	79.94	86	110	16	5.71	369
Q3	0001147689	male	1938	76	130	80	1.75	1	50	0	0	165	60	22.0386	2	0	91	0	91	0	91	1	50	1	50	2	1	43296	3	0	44529	91	Coronary artery stent implantation	2014-04-16	7.98	0.56	13.70	1.96	11.30	137.00	13.60	258	5.14	-	93.00	99.40	13.90	6.00	326.60
Q3	0001238767	male	1964	51			2.79	1	67	0	0	182	90	27.1706	2	0	77	0	77	0	77	0	77	1	67	2	2	44228	3	1	44510	77	Single-vessel coronary angiography	2015-05-29	11.93	0.21	12.50	1.33	11.20	145.00	12.50	216	10.34	109.63	76.00	128.00	15.10	6.81	415.00
Q3	0001210018	male	1941	74	140	80	1.83	1	61	0	0	178	75	23.6713	2	0	82	0	82	0	82	0	82	1	61	2	1	43891	3（脑淤血）	1	44531	82	Single-vessel coronary angiography	2015-01-23	11.25	0.31	15.00	0.59	11.50	131.00	13.50	229	10.33	-	101.00	82.90	12.60	3.31	205.40
Q3	0001242417	male	1944	71			2.58	1	58	0	0	168	65	23.03	2	0	77	0	77	0	77	0	77	1	58	2	1	43952	3	1	44531	77	Single-vessel coronary angiography	2015-06-16	6.91	0.48	12.80	1.18	10.90	137.00	13.20	279	5.15	125.23	59.00	182.80	23.90	2.24	241.90
Q3	0001312092	male	1958	58	115	75	2.41	1	13	0	0	170	54	18.6851	2	0	67	0	67	0	67	0	67	1	13	2	4	42917	3	1	44542	67		2016-05-06	8.81	0.49	12.90	1.23	11.90	153	16.40	265	6.87	83.40	87	-	-	4.89	354
Q3	0001349071;0001411132	male	1954	62	127	81	1.86	1	54	0	0	166	78	28.306	2	0	60	0	60	0	60	0	60	1	54	2	1	44348	脑梗	1	44531	60	Single-vessel coronary angiography	2016-10-31	-	-	-	-	-	-	-	-	-	184.90	43	47	14	3.23	220
Q3	0001210104	male	1962	53	110	70	2.44	1	38	0	0	171	74	25.3069	2	0	81	0	81	0	81	0	81	1	38	2	1	43191	3	1	44521	81	Coronary artery stent implantation	2015-01-21	6.96	0.28	12.00	1.81	12.00	161.00	16.80	169	4.66	-	73.00	-	-	3.07	309.10
Q3	0001087198	male	1971	42	110	74	1.82	1	72	0	0	173	82	27.3982	2	0	99	0	99	0	99	0	99	1	72	2	1	43678	3	1	44522	99	Single-vessel coronary angiography	2013-07-31	-	-	-	-	-	-	-	-	-	-	-	-	-	-	-
Q3	0001272427;0001156472	male	1968	46	120	80	1.79	1	15	0	0	168	72	25.5102	2	0	89	0	89	0	89	0	89	1	15	2	7	42248	3	1	44522	89	Single-vessel coronary angiography	2014-05-23	-	-	-	-	-	-	-	-	-	-	64.00	106.50	12.70	3.78	289.50
Q3	0001248820	male	1939	76			2.09	1	35	0	0	163	55	20.7008	2	0	76	0	76	0	76	0	76	1	35	2	1	43282	3	1	44530	76	Coronary artery stent implantation	2015-07-16	5.11	0.24	13.00	1.09	8.50	127.00	15.80	232	3.65	-	95.00	69.00	10.10	6.43	245.00
Q3	0001088848	female	1956	57	140	90	1.74	1	28	0	0	165	62	22.7732	2	0	99	0	99	0	99	0	99	1	28	2	2	42370	3	1	44542	99	Single-vessel coronary angiography	2013-08-07	4.23	0.23	13.00	1.41	14.30	117.00	19.70	136.00	2.55	-	37.80	-	-	3.00	178.40
Q3	0001198760	male	1964	50	131	69	1.79	1	17	0	0	158	50	20.0288	2	0	83	0	83	0	83	0	83	1	17	2	1	42522	3	1	44532	83	Single-vessel coronary angiography	2014-12-09	5.05	0.13	17.50	1.09	12.00	75.00	18.20	160	3.77	-	66.00	16.10	12.00	2.72	365.10
Q3	0001239549	female	1945	70	121	63	1.93	1	61	0	0	158	50	20.0288	2	0	77	0	77	0	77	0	77	1	61	2	1	44044	3	1	44532	77	Single-vessel coronary angiography	2015-06-04	4.43	0.27	13.20	1.66	10.10	124.00	16.30	216	2.41	109.93	51.00	39.50	10.50	3.05	181.50
Q3	0001476658;0001358009;0001165849	male	1959	55	106	64	2.24	1	44	0	0	160	58	22.6562	2	0	88	0	88	0	88	0	88	1	44	2	1	43191	3	1	44532	88	Single-vessel coronary angiography	2014-07-07	9.32	0.32	11.40	1.08	10.50	143.00	11.30	116	7.87	-	46.00	-	-	1.84	232.70
Q3	0001148933	male	1962	52			2.24	1	23	0	0	170	65	22.4913	2	0	91	0	91	0	91	0	91	1	23	2	1	42461	3	1	44532	91	Coronary artery stent implantation	2014-04-23	5.82	0.32	13.40	2.36	-----	125.00	-----	63	2.96	-	57.00	46.80	16.80	4.35	368.20
Q3	0001211517;0001271047	female	1944	71	138	74	2.54	1	44	0	0	166	74	26.8544	2	0	73	0	73	0	73	0	73	1	44	2	1	43678	3	1	44537	73	Single-vessel coronary angiography	2015-11-02	7.63	0.49	12.70	1.18	9.50	121.00	16.00	213	5.88	-	71.00	57.30	15.00	3.28	240.00
Q3	0001186005	female	1954	60	140	80	2.32	1	4	0	0	165	65	23.8751	2	0	84	0	84	0	84	0	84	1	4	2	3	42064	3	1	44510	84	Coronary artery stent implantation	2014-10-09	2.79	0.23	12.70	1.56	10.70	121.00	11.30	154	0.95	-	44.00	58.00	12.00	3.00	205.70
Q3	0001102702	female	1967	46	110	60	2.6	1	82	0	0	160	70	27.3438	2	0	97	0	97	0	97	0	97	1	82	2	1	44044	3	1	44510	97	Coronary artery stent implantation	2013-09-29	5.67	0.25	12.00	1.45	11.50	146.00	15.10	198.00	3.92	-	48.00	37.40	8.90	3.30	287.10
Q3	0001207343	male	1937	78	158	65	1.76	1	19	0	0	175	77	25.1429	2	0	81	0	81	0	81	0	81	1	19	2	3	42614	3	1	44510	81	Single-vessel coronary angiography	2015-01-09	7.67	0.60	13.30	1.86	8.90	154.00	15.80	267	5.05	-	70.00	-	-	3.68	295.80
Q3	0001184847;0001023772	male	1944	70	106	63	2.32	1	77	0	0	164	64	23.7954	2	0	85	0	85	0	85	0	85	1	77	2	2	44287	3	1	44521	85	Single-vessel coronary angiography	2014-09-28	6.24	0.20	14.60	2.03	12.20	84.00	12.60	84	3.96	-	98.00	-	-	3.85	321.00
Q3	0001124510	female	1954	60	140	60	1.83	1	52	0	0	162	67	25.5296	2	0	88	0	88	0	88	0	88	1	52	2	1	43435	3	1	44542	88	Single-vessel coronary angiography	2014-07-30	9.65	0.28	12.30	5.38	10.50	128.00	16.50	211	3.82	-	55.00	-	-	2.98	235.90
Q3	0001301559;0000980907;0001188742;0001054876	female	1954	61	133	66	2.59	1	37	0	0	164	62	23.0518	2	0	81	0	81	0	81	0	81	1	37	2	3	43191	3	1	44521	81	Single-vessel coronary angiography	2015-02-09	-	-	-	-	-	-	-	-	-	-	44.00	-	-	2.02	157.30
Q3	0001350306	male	1959	57	123	69	2.57	1	24	0	0	170	62	21.4533	2	0	61	0	61	0	61	0	61	1	24	2	2	43435	3	1	44542	61		2016-11-02	-	-	-	-	-	-	-	-	-	81.53	89	84	10	3.54	481
Q3	0000967707;0001288394;0001358496	female	1954	62	120	70	2.74	1	31	0	0	160	67	26.1719	2	0	60	0	60	0	60	0	60	1	31	2	1	43678	3	1	44541	60	Single-vessel coronary angiography	2016-12-07	5.25	0.18	12.10	1.49	11.90	121	14.50	166	3.55	130.18	45	66	8	2.03	231
Q3	0001276425;0001294972	female	1946	69	156	63	1.79	1	36	0	0	160	60	23.4375	2	0	71	0	71	0	71	0	71	1	36	2	1	43435	3	1	44521	71		2015-11-27	-	-	-	-	-	-	-	-	-	79.11	68.00	19.90	8.00	3.65	219.70
Q3	0001274743	female	1945	70	120	80	2.6	1	70	0	0	154	55	23.1911	2	0	71	0	71	0	71	0	71	1	70	2	2	44470	3	1	44521	71		2015-11-20	4.79	0.20	18.60	0.55	-----	95.00	-----	174	4.01	54.28	94.00	30.50	10.90	4.50	416.20
Q3	0001342179;0001352321	male	1955	61	139	99	1.91	1	5	0	0	176	83	26.7949	2	0	62	0	62	0	62	0	62	1	5	2	1	42795	3	1	44541	62	Single-vessel coronary angiography	2016-09-27	7.29	0.38	12.40	1.53	11.40	162	14.60	233	5.19	106.07	70	56	13	4.00	385
Q3	0001326781	male	1962	54	146	100	2.36	1	58	0	0	164	75	27.8852	2	0	64	0	64	0	64	0	64	1	58	2	1	44348	3	1	44521	64	Single-vessel coronary angiography	2016-07-12	3.31	0.12	13.50	1.08	-----	163	-----	67	2.04	-	-	-	-	-	-
Q3	0001296752	male	1957	59	139	88	2.69	1	59	0	0	170	60	20.7612	2	0	68	0	68	0	68	0	68	1	59	2	1	44256	3	1	44521	68	Single-vessel coronary angiography	2016-03-02	9.25	0.31	12.70	1.32	9.50	133.00	16.10	333	7.59	138.18	56.00	96.60	8.90	3.77	228.20
Q3	0001350748	female	1957	59	126	65	2.33	1	27	0	0	155	55	22.8928	2	0	60	0	60	0	60	0	60	1	27	2	1	43525	3	1	44522	60	Single-vessel coronary angiography	2016-11-04	5.97	0.33	13.40	2.47	10.60	142	12.90	237	3.03	142.40	42	-	-	1.67	149
Q3	0001069481	male	1953	60	132	80	2.4	1	71	0	0	170	80	27.6817	2	0	101	0	101	0	101	0	101	1	71	2	1	43617	3	1	44531	101	Coronary artery stent implantation	2013-05-29	5.02	0.61	13.40	2.17	10.20	140.00	11.40	140.00	2.13	-	53.10	64.60	15.10	2.43	243.70
Q3	0001348507	male	1958	58	156	89	2.62	1	26	0	0	168	65	23.03	2	0	61	0	61	0	61	0	61	1	26	2	2	43466	3	1	44531	61	Single-vessel coronary angiography	2016-10-25	12.08	0.82	13.40	3.37	10.50	141	12.20	317	7.57	100.17	74	52	10	3.00	244
Q3	0001192563	female	1949	65			2.67	1	60	0	0	155	50	20.8117	2	0	84	1	60	1	60	1	60	0	84	2	2	43800	1-1 2-1	1	44519	84	Single-vessel coronary angiography	2014-11-06	7.07	0.41	12.20	1.90	11.60	136.00	14.40	240	4.70	-	56.00	83.20	18.30	3.15	312.60
Q3	0001240923	male	1960	55	123	73	1.77	1	11	0	0	170	70	24.2215	2	0	77	0	77	1	11	1	11	0	77	2	2	42522	1-2锁骨堵塞	1	44519	77	Single-vessel coronary angiography	2015-06-11	15.52	0.81	13.20	1.86	10.40	162.00	11.90	187	12.77	140.19	56.00	104.00	24.50	2.56	238.80
Q3	0001161352	female	1938	76	130	60	2.28	1	35	0	0	168	70	24.8016	2	0	89	0	89	1	35	1	35	0	89	2	2	42901	1	0	44529	89	Single-vessel coronary angiography	2014-06-13	4.56	0.26	13.70	0.88	11.30	95.00	16.70	178	3.31	-	62.00	32.90	4.90	2.27	252.10
Q3	0001258690	female	1938	77	133	78	2.14	1	61	0	0	162	50	19.052	2	0	74	0	74	1	61	1	61	0	74	2	3	44136	1	0	44531	74	Coronary artery stent implantation	2015-09-02	5.52	0.21	13.40	1.79	11.50	116.00	12.40	131	3.48	75.02	70.00	45.10	9.20	4.92	324.00
Q3	0001294154;0001229787	female	1942	74	200	80	1.92	1	59	0	0	166	45	16.3304	2	0	67	0	67	1	59	1	59	0	67	2	1	44228	1-4 晚上胸口疼1-2小时	1	44494	67	Coronary artery stent implantation	2016-02-22	8.16	0.31	12.30	1.43	11.90	132.00	15.10	225	6.32	-	75.00	123.50	21.50	4.10	251.50
Q3	0001336780	male	1958	58	146	90	1.77	1	34	0	0	170	75	25.9516	2	0	63	1	34	0	63	1	34	0	63	2	2	43647	2	0	44530	63	Single-vessel coronary angiography	2016-08-27	15.06	0.23	13.20	1.02	9.80	150	11.40	225	13.78	106.81	71	474	43	4.51	359
Q3	0001340098	male	1983	33	124	70	2.11	1	50	0	0	168	80	28.3447	2	0	62	1	50	0	62	1	50	0	62	2	2	44166	2	0	44531	62	Coronary artery stent implantation	2016-09-14	12.73	0.55	12.60	2.58	10.90	139	11.50	302	9.39	117.82	71	76	15	3.80	426
Q3	0001318566	male	1951	65	144	84	2.51	1	12	0	0	0	0	#DIV/0!	2	0	65	1	12	0	65	1	12	0	65	2	5	42893	2	0	44531	65	Single-vessel coronary angiography	2016-06-07	7.29	0.58	12.50	1.64	11.90	153	14.70	206	4.86	120.05	70	125	18	8.56	233
Q3	0001193798;0001419675	male	1958	56	129	97	1.96	1	49	0	0	173	88	29.4029	2	0	84	1	49	0	84	1	49	0	84	2	1	43466	2	1	44519	84	Single-vessel coronary angiography	2014-11-09	5.98	0.48	12.00	0.92	10.60	128.00	16.50	165	4.53	-	77.10	301.40	32.70	7.94	207.50
Q3	0001151128	male	1964	50	120	80	2.15	1	18	0	0	165	70	25.7117	2	0	90	1	18	0	90	1	19	0	90	2	1	42339	2	1	44519	90	Coronary artery stent implantation	2014-04-30	5.76	0.70	13.90	1.36	13.00	136.00	20.30	156	3.46	-	71.80	59.00	13.90	4.74	330.06
Q3	0001070787;0001202949	male	1957	57	131	74	2.06	1	13	0	0	175	78.5	25.6327	2	0	83	1	13	0	83	1	13	0	83	2	4	42401	2	1	44542	83	Single-vessel coronary angiography	2014-12-18	8.02	0.39	13.20	1.96	11.00	175.00	13.80	147	5.57	-	75.00	-	-	3.76	275.70
Q3	0001179568	female	1957	57	140	80	2.14	1	10	0	0	165	75	27.5482	2	0	86	1	10	0	86	1	10	0	86	2	3	42217	2	1	44510	86	Coronary artery stent implantation	2014-09-04	6.73	0.44	12.40	1.54	10.50	140.00	11.80	216	4.68	-	53.00	129.40	122.60	2.60	376.70
Q3	0001243029	female	1962	53	133	87	1.8	1	24	0	0	151	70	30.7004	2	0	76	1	24	0	76	1	24	0	76	2	2	42917	2	1	44517	76	Single-vessel coronary angiography	2015-06-18	7.41	0.25	14.20	1.40	8.80	123.00	15.60	230	5.66	125.23	48.00	36.10	17.90	5.18	313.90
Q3	0001259429	male	1972	43	110	72	1.95	1	68	0	0	170	72	24.9135	2	0	75	1	68	0	75	1	68	0	75	2	4	44317	2	1	44531	75	Single-vessel coronary angiography	2015-08-24	4.59	0.22	12.10	1.11	10.80	143.00	16.80	170	3.14	102.16	77.00	43.80	12.40	2.78	364.50
Q3	0001355705;0001544368	male	1959	57	154	92	2.65	1	37	0	0	166	75	27.2173	2	0	60	1	37	0	60	1	37	0	60	2	2	43831	2	1	44531	60	Single-vessel coronary angiography	2016-11-25	5.49	0.21	14.10	1.26	12.10	146	16.70	118	3.99	96.02	77	56	13	3.08	251
Q3	0001220384	male	1942	74	87	72	2.08	1	11	0	0	165	80	29.3848	2	0	70	1	11	0	70	1	12	0	70	2	2	42736	2,6（换瓣膜）	1	44531	70	Single-vessel coronary angiography	2016-01-05	8.03	0.42	13.70	2.27	10.30	127.00	11.90	211	5.15	113.04	64.00	69.50	15.10	3.11	235.20
Q3	0001018475;0001055756;0001097487	male	1930	86	132	58	2.27	1	47	0	1	170	65	22.4913	2	2021	65	1	47	0	65	1	47	0	65	2	1	43983	2	1	44531	65	Single-vessel coronary angiography	2016-06-14	7.16	0.35	13.00	2.89	12.90	97	18.40	83	3.64	63.14	103	77	10	5.57	228
Q3	0001270150	female	1948	67	140	80	2.65	1	0	0	0	164	65	24.1672	2	0	72	1	0	0	72	1	1	0	72	2	1	42339	2	1	44531	72	Coronary artery stent implantation	2015-10-28	5.63	0.27	12.30	1.53	11.80	134.00	14.60	157	3.79	88.53	62.00	65.60	11.00	2.68	241.70
Q3	0001298206	male	1946	70			2.61	1	49	0	0	170	55	19.0311	2	0	68	1	49	0	68	1	49	0	68	2	1	43952	2	1	44531	68	Single-vessel coronary angiography	2016-03-08	7.73	0.36	11.90	3.66	10.30	118.00	16.30	166	3.67	110.03	66.00	-	-	2.20	310.60
Q3	0001502997;0001336939	female	1953	63	129	76	2.2	1	53	0	0	167	60	21.5139	2	0	62	1	53	0	62	1	54	0	62	2	1	44256	2	1	44531	62	Single-vessel coronary angiography	2016-08-31	3.85	0.23	13.20	0.95	10.30	124	11.80	188	2.64	120.45	48	63	12	2.80	344
Q3	0001126915	male	1944	70	110	70	2.62	1	87	0	0	180	77	23.7654	2	0	94	1	87	0	94	1	87	0	94	2	2	44317	2	0	44537	94	Single-vessel coronary angiography	2014-01-14	-	-	-	-	-	-	-	-	-	-	73.50	-	-	3.12	324.20
Q3	0001320881	male	1952	64	141	78	2.58	1	26	0	0	175	70	22.8571	2	0	65	1	26	0	65	1	26	0	65	2	1	43344	2	0	44531	65	Single-vessel coronary angiography	2016-06-17	4.80	0.24	12.20	1.26	13.50	141	18.60	102	3.16	138.73	55	114	17	2.27	216
Q3	0001276400;0001523978	male	1932	83	136	68	1.98	1	65	0	0	176	70	22.5981	2	0	72	1	65	0	72	1	65	0	72	2	1	44317	2	0	44535	72	Coronary artery stent implantation	2015-11-24	3.77	0.31	12.60	1.66	11.80	124.00	15.10	144	1.58	112.15	63.00	62.60	14.30	3.01	321.80
Q3	0001294689	male	1950	66	107	60	2.46	1	39	0	0	172	60	20.2812	2	0	68	1	39	0	68	1	40	0	68	2	2	43647	2	0	44531	68	Single-vessel coronary angiography	2016-02-24	7.43	0.32	13.20	1.31	10.60	128.00	13.00	149	5.66	129.66	58.00	74.70	18.70	4.32	214.40
Q3	0001329392	male	1938	78	126	60	1.74	1	23	0	0	162	60	22.8624	2	0	64	1	23	0	64	1	23	0	64	2	1	43282	2	0	44531	64	Single-vessel coronary angiography	2016-07-25	5.47	0.34	13.00	1.14	9.80	86	11.50	165	4.24	69.02	97	106	13	5.52	418
Q3	0001252845	male	1946	69	152	73	1.89	1	74	0	0	173	70	23.3887	2	0	75	1	74	0	75	1	74	0	75	2	5	44501	2	0	44531	75	Single-vessel coronary angiography	2015-08-04	-	-	-	-	-	-	-	-	-	98.23	73.00	-	-	4.62	329.30
Q3	0001352313	female	1954	62	158	77	2.35	1	36	0	0	160	75	29.2969	2	0	60	1	36	0	60	1	36	0	60	2	1	43800	2	0	44531	60	Coronary artery stent implantation	2016-11-10	7.28	0.30	12.10	2.13	12.40	115	14.80	266	4.78	76.92	71	101	13	4.71	373
Q3	0001364284;0000939463	female	1965	52	128	88	2.4	1	11	0	0	165	67	24.6097	2	0	47	1	11	0	47	1	11	0	47	2	5	43435	2	0	44531	47	Single-vessel coronary angiography	2017-12-20	5.92	0.56	12.10	1.81	11.20	127	14.40	216	3.46	122.29	49	63	11	3.20	222
Q3	0001136255	male	1940	74	120	80	2.01	1	20	0	0	176	70	22.5981	2	0	92	1	20	0	92	1	21	0	92	2	2	42339	2	1	44519	92	Single-vessel coronary angiography	2014-02-26	7.18	0.64	12.60	3.38	9.60	147.00	10.50	191	3.00	-	66.00	154.90	17.60	5.63	350.60
Q3	0001143654	female	1952	62	140	90	2.61	1	42	0	0	155	82	34.1311	2	0	92	1	42	0	92	1	43	0	92	2	4	43040	2	1	44542	92	Single-vessel coronary angiography	2014-03-31	5.30	0.36	12.20	1.70	12.20	128.00	16.10	213	3.18	-	54.00	39.50	16.30	3.03	214.30
Q3	0001235777	male	1975	40	120	80	2.83	1	55	0	0	165	80	29.3848	2	0	78	0	78	0	78	1	55	0	78	2	1	43831	6（桥堵塞）	1	44531	78	Single-vessel coronary angiography	2015-05-20	7.43	0.50	13.70	2.16	10.80	153.00	12.80	260	4.28	162.30	52.00	56.00	16.70	2.44	267.40
Q3	0001518498	male	1958	57	162	87	2.3	1	52	0	0	172	76	25.6896	2	0	71	0	71	0	71	1	52	0	71	2	1	43952	5	0	44531	71	Coronary artery stent implantation	2015-12-15	-	-	-	-	-	-	-	-	-	128.05	60.00	178.40	26.40	3.13	489.20
Q3	0001355546	male	1969	47	112	74	2.17	1	1	0	0	172	75	25.3515	2	0	60	0	60	0	60	1	1	0	60	2	1	42736	4	1	44531	60	Coronary artery stent implantation	2016-11-23	6.63	0.27	13.40	1.90	12.00	156	14.60	177	4.35	109.66	71	243	15	3.19	291
Q3	0001331065	male	1970	46	110	77	2.31	1	45	0	0	172	67.5	22.8164	2	0	64	0	64	0	64	1	45	0	64	2	1	43956	4	1	44531	64	Coronary artery stent implantation	2016-07-28	7.22	0.45	11.70	2.00	9.70	120	10.60	198	4.69	173.03	44	194	7	3.92	213
Q3	0001318103	female	1947	69	119	69	2.7	1	55	0	0	158	55	22.0317	2	0	65	0	65	0	65	1	55	0	65	2	1	44228	5	0	44531	65	Single-vessel coronary angiography	2016-06-03	10.85	0.51	12.40	0.51	9.90	128	16.50	243	9.81	101.35	55	81	17	2.16	183
Q3	0001154922	male	1962	52	94	64	2.09	1	86	0	0	175	65	21.2245	2	0	90	0	90	0	90	1	86	0	90	2	1	44423	支架	1	44531	90	Single-vessel coronary angiography	2014-05-19	-	-	-	-	-	-	-	-	-	-	56.00	71.70	18.80	2.53	232.60
Q3	0001144205	male	1959	55	125	73	1.82	1	55	0	0	180	75	23.1481	2	0	91	0	91	0	91	1	55	0	91	2	1	43435	胸闷	1	44519	91	Single-vessel coronary angiography	2014-04-03	7.14	0.01	13.00	2.94	10.60	131.00	11.20	164	4.15	-	74.00	-	-	3.42	252.70
Q3	0001363194	male	1955	61	154	88	1.85	1	16	0	0	162	61	23.2434	2	0	59	0	59	0	59	1	16	0	59	2	1	43221	胸闷气短胸痛	1	44530	59		2016-12-23	7.01	0.29	13.70	2.92	12.70	168	17.30	155	3.77	128.78	48	47	7	3.07	295
Q3	0001289940	male	1954	62	136	82	1.87	1	47	0	0	173	60	20.0474	2	0	70	0	70	0	70	1	47	0	70	2	1	43831		1	44530	70	Coronary artery stent implantation	2016-01-26	5.92	0.33	12.70	1.70	11.50	158.00	16.60	144	3.63	88.08	82.00	46.40	12.40	3.57	357.50
Q3	0001313079	male	1938	78	160	89	2.83	1	43	0	0	175	60	19.5918	2	0	66	0	66	0	66	1	43	0	66	2	1	43831	支架，家属不知道原因	1	44531	66	Single-vessel coronary angiography	2016-05-13	4.69	0.31	13.00	1.12	10.80	174	16.50	133	3.21	118.19	61	79	14	3.33	256
Q3	0001237037	male	1955	60	116	60	2.26	1	7	0	0	170	65	22.4913	2	0	78	0	78	0	78	1	7	0	78	2	1	42370	6（忘记）	1	44531	78	Coronary artery stent implantation	2015-05-25	8.28	0.27	13.20	1.43	12.10	132.00	15.40	136	6.44	108.22	69.00	42.90	10.50	6.02	330.10
Q3	0001213619	male	1955	60			2	1	64	0	0	178	85	26.8274	2	0	81	0	81	0	81	1	64	0	81	2	1	44013	4	1	44531	81	Single-vessel coronary angiography	2015-02-06	6.20	0.39	13.00	2.13	12.60	154.00	17.80	126	3.44	-	60.00	51.00	10.50	2.26	272.10
Q3	0001159909;0001214808	male	1944	70	126	86	2.54	1	6	0	0	174	75	24.7721	2	0	89	0	89	0	89	1	6	0	89	2	5	42005	4	1	44531	89	Coronary artery stent implantation	2014-06-12	5.14	0.36	13.80	0.71	10.80	136.00	12.10	186	3.76	-	74.00	46.20	8.50	3.52	308.20
Q3	0001329994	male	1950	66	157	84	2.26	1	20	0	0	165	55	20.202	2	0	64	0	64	0	64	1	20	0	64	2	1	43191	4,6（食管癌）	1	44531	64	Single-vessel coronary angiography	2016-07-28	6.01	0.34	12.20	1.03	9.70	174	16.60	132	4.48	-	-	-	-	-	-
Q3	0001474384;0001134874	male	1956	58			2.43	1	38	0	0	170	75	25.9516	2	0	93	0	93	0	93	1	38	0	93	2	4	42887	0	1	44548	93	Single-vessel coronary angiography	2014-02-24	7.49	0.81	13.40	2.22	11.70	135.00	15.50	261	4.31	-	79.00	-	-	4.87	404.10
Q3	0001202449;0001549406	male	1944	70	140	66	2.4	1	29	0	0	175	75	24.4898	2	0	83	0	83	0	83	1	29	0	83	2	6	42887	0	1	44549	83	Single-vessel coronary angiography	2014-12-17	7.16	0.28	13.50	1.13	-----	131.00	-----	72	5.64	-	137.50	-	-	7.44	361.46
Q3	0001237846	male	1960	55	140	80	2.35	1	10	0	0	165	60	22.0386	2	0	77	0	77	0	77	1	10	0	77	2	5	42491	4	0	44528	77	Single-vessel coronary angiography	2015-05-29	7.41	0.48	12.60	1.81	11.30	159.00	16.70	219	4.77	101.64	74.00	60.70	12.10	3.09	257.40
Q3	0001352507;0001267518;0001082429;0001615547;0001449420;0001057011	male	1960	55	126	66	1.87	1	12	0	0	170	75	25.9516	2	0	73	0	73	0	73	1	12	0	73	2	5	42675	4	0	44537	73	Single-vessel coronary angiography	2015-10-19	-	-	-	-	-	-	-	-	-	89.95	82.00	-	-	5.81	366.50
Q3	0001182925	male	1956	58	132	86	2.77	1	71	0	0	168	75	26.5731	2	0	86	0	86	0	86	1	71	0	86	2	2	44075	5	0	44530	86	Coronary artery stent implantation	2014-09-23	8.12	0.68	12.30	1.85	11.00	147.00	13.30	245	5.38	-	74.00	-	-	5.68	387.80
Q3	0001227546;0001276055	male	1943	72	130	60	2.34	1	14	0	0	168	55	19.487	2	0	79	0	79	0	79	1	14	0	79	2	1	42552	4	0	44537	79	Coronary artery stent implantation	2015-04-16	4.60	0.25	13.40	1.03	11.50	158.00	16.60	121	3.22	117.59	62.00	-	-	3.41	303.30
Q3	0001318652	male	1946	70	112	65	2.03	1	64	0	0	172	65	21.9713	2	0	65	0	65	0	65	1	64	0	65	2	1	44501	4	0	44530	65	Single-vessel coronary angiography	2016-06-02	4.80	0.39	12.70	1.02	12.00	134	17.00	120	3.24	90.74	78	110	21	3.27	265
Q3	0001349291	female	1955	61	145	89	2.56	1	44	0	0	163	65	24.4646	2	0	61	0	61	0	61	1	44	0	61	2	1	44013	4	0	44531	61	Coronary artery stent implantation	2016-10-28	3.87	0.16	12.40	1.21	10.90	122	12.60	235	2.38	82.51	67	55	12	1.74	264
Q3	0001358503	male	1962	54	145	76	2.04	1	40	0	0	165	65	23.8751	2	0	59	0	59	0	59	1	40	0	59	2	2	43952	4	0	44531	59	Coronary artery stent implantation	2016-12-07	7.06	0.52	12.60	1.35	10.90	145	13.50	194	5.05	87.81	84	59	11	3.97	376
Q3	0001459779;0001320913	male	1942	74	137	56	2.51	1	26	0	0	170	60	20.7612	2	0	65	0	65	0	65	1	26	0	65	2	1	43344	4	0	44531	65	Single-vessel coronary angiography	2016-06-13	3.19	0.26	13.00	0.88	14.20	133	23.00	78	2.03	73.24	91	82	6	3.49	458
Q3	0001361516	male	1954	62	130	72	1.91	1	4	0	0	178	82	25.8806	2	0	59	0	59	0	59	1	4	0	59	2	0	42856		0	44531	59	Single-vessel coronary angiography	2016-12-19	10.91	0.53	12.10	1.37	11.90	158	15.40	143	8.86	128.35	59	242	14	2.96	210
Q3	0001346079	male	1957	59	111	79	2.79	1	60	0	0	165	67	24.6097	2	0	61	0	61	0	61	1	60	0	61	2	1	44501	5	0	44531	61	Coronary artery stent implantation	2016-10-14	-	-	-	-	-	-	-	-	-	110.06	72	78	11	5.52	315
Q3	0001287146	male	1941	75	154	79	2.17	1	48	0	0	174	60	19.8177	2	0	70	0	70	0	70	1	48	0	70	2	1	43862	4	0	44535	70	Single-vessel coronary angiography	2016-01-12	5.57	0.29	13.20	0.76	13.80	152.00	19.40	135	4.43	108.80	66.00	96.20	15.30	3.98	287.90
Q3	0001254154	male	1958	57	118	72	1.8	1	70	0	0	170	75	25.9516	2	0	75	0	75	0	75	1	70	0	75	2	1	44378	4	0	44531	75	Single-vessel coronary angiography	2015-08-11	-	-	-	-	-	-	-	-	-	114.72	66.00	-	-	3.65	318.40
Q3	0001357000	female	1953	63	138	80	2.55	1	43	0	0	164	74	27.5134	2	0	60	0	60	0	60	1	43	0	60	2	1	44013	5	0	44531	60	Coronary artery stent implantation	2016-11-29	5.31	0.21	12.70	1.73	12.40	140	16.70	174	3.31	-	-	-	-	-	-
Q3	0001323303	male	1963	53	120	74	2.06	1	46	0	0	172	76	25.6896	2	0	65	0	65	0	65	1	46	0	65	2	1	43952	5	0	44531	65	Coronary artery drug-eluting stent implantation	2016-06-24	6.29	0.35	13.60	1.55	12.90	134	17.10	189	4.27	130.46	60	80	13	2.39	306
Q3	0001167258	male	1951	63			1.85	1	5	0	0	178	70	22.0932	2	0	88	0	88	0	88	1	5	0	88	2	5	42005	4	1	44519	88	Single-vessel coronary angiography	2014-07-11	7.10	0.61	12.80	1.26	8.70	150.00	16.30	232	5.06	-	63.00	120.50	16.80	3.16	233.30
Q3	0001174532	male	1955	59	142	72	2.11	1	50	0	0	172	90	30.4218	2	0	87	0	87	0	87	1	50	0	87	2	1	43405	胸闷不疼	1	44519	87	Coronary artery stent implantation	2014-08-14	6.26	0.43	13.60	1.55	13.00	157.00	16.80	117	4.21	-	68.00	-	-	2.86	494.20
Q3	0001214524	male	1974	41	110	72	1.85	1	45	0	0	174	65	21.4692	2	0	81	0	81	0	81	1	45	0	81	2	3	43435	4支架里面在狭窄	1	44519	81	Single-vessel coronary angiography	2015-02-12	-	-	-	-	-	-	-	-	-	-	-	-	-	-	-
Q3	0001156496;0001094738	female	1946	67			1.75	1	3	0	0	168	95	33.6593	2	0	98	0	98	0	98	1	3	0	98	2	1	41640	支架	1	44531	98	Single-vessel coronary angiography	0001-08-28	7.17	0.45	12.60	3.38	12.50	150.00	15.80	183.00	3.18	-	46.49	48.10	12.20	5.41	276.95
Q3	0001362742	male	1969	47			2.84	1	0	0	0	168	80	28.3447	2	0	59	0	59	0	59	1	0	0	59	2	6	42736	胸闷	1	44530	59	Single-vessel coronary angiography	2016-12-22	5.12	0.33	12.80	1.09	14.30	162	24.10	126	3.64	144.20	56	65	10	2.82	285
Q3	0001328665	male	1956	60	148	95	2.46	1	11	0	0	0	0	#DIV/0!	2	0	64	0	64	0	64	1	11	0	64	2	5	42917	5	1	44530	64	Coronary artery stent implantation	2016-07-20	3.36	0.40	13.00	0.89	11.70	154	14.30	180	1.99	156.94	50	159	22	2.95	220
Q3	0001296572	male	1958	58	102	58	2.53	1	65	0	0	161	65	25.0762	2	0	68	0	68	0	68	1	65	0	68	2	1	44440		1	44530	68	Coronary artery stent implantation	2016-03-01	-	-	-	-	-	-	-	-	-	-	-	-	-	-	-
Q3	0001353816;0001321436;0001262297	male	1965	50	135	80	2.24	1	63	0	0	165	70	25.7117	2	0	74	0	74	0	74	1	63	0	74	2	1	44197	4	1	44531	74	Coronary artery stent implantation	2015-09-22	5.56	0.22	12.40	1.56	8.00	151.00	15.60	265	3.73	129.55	61.00	-	-	2.66	278.40
Q3	0001233440	male	1958	57	141	79	2.6	1	43	0	0	170	70	24.2215	2	0	79	0	79	0	79	1	43	0	79	2	4	43466	4	1	44554	79	Coronary artery drug-eluting stent implantation	2015-05-08	6.43	0.23	12.70	1.43	14.00	130.00	16.50	118	4.35	-	-	-	-	-	-
Q3	0001222742	female	1942	73	154	72	1.73	1	23	1	1?	160	75	29.2969	1	43172	35	0	81		81	1	23	0	81	0	1	42795	4		44562	81	Coronary artery stent implantation	2015-03-24	-	-	-	-	-	-	-	-	-	109.00	51.00	-	-	4.37	262.50
Q3	0001147847	female	1954	60			1.92	1	47	0	0	152	60	25.9695	2	0	90	1	47	1	47	0	90	0	90	2	2	43191	1-2、2-2	1	44519	90	Coronary artery stent implantation	2014-04-21	5.24	0.36	12.50	1.29	9.00	127.00	9.80	280	3.54	-	42.00	-	-	1.39	326.40
Q3	0001102450	male	1959	54			2.67	1	15	0	0	179	75	23.4075	2	0	98	0	98	1	15	0	98	0	98	2	1	42036	1	1	44545	98	Single-vessel coronary angiography	2013-09-27	6.03	0.50	14.10	1.78	12.20	144.00	16.90	200.00	3.64	-	60.20	349.00	75.50	2.72	310.80
Q3	0001226367	female	1962	53	127	68	1.93	1	53	0	0	158	60	24.0346	2	0	80	0	80	1	53	0	80	0	80	2	1	43739	1	1	44548	80	Coronary artery stent implantation	2015-04-07	11.05	1.04	14.20	0.99	10.70	120.00	15.90	277	9.01	69.19	33.00	126.00	31.70	3.34	190.00
Q3	0001126108	male	1957	57	160	100	2.32	1	30	0	0	180	77	23.7654	2	0	95	0	95	1	30	0	95	0	95	2	1	42583	1	1	44549	95	Single-vessel coronary angiography	2014-01-09	8.44	0.84	13.90	1.68	-----	147.00	-----	59.00	5.87	-	51.00	-	-	6.05	239.80
Q3	0001185542	male	1952	62			2	1	53	0	0	180	80	24.6914	2	0	86	0	86	1	53	0	86	0	86	2	1	43556	1	1	44555	86	Single-vessel coronary angiography	2014-10-09	9.08	0.75	15.50	1.65	10.70	131.00	12.00	332	6.64	-	118.00	-	-	6.23	496.80
Q3	0001166004	male	1945	69	113	60	2.19	1	22	0	0	165	67	24.6097	2	0	89	0	89	1	22	0	89	0	89	2	3	42522	1	1	44559	89	Single-vessel coronary angiography	2014-07-02	8.11	0.38	13.50	1.95	13.10	150.00	18.80	206	5.69	-	69.20	171.00	30.00	5.75	382.00
Q3	0001166316;0001307929	female	1944	70	140	90	2.1	1	11	0	0	160	60	23.4375	2	0	88	0	88	1	11	0	88	0	88	2	4	42186	1	1	44515	88	Coronary artery stent implantation	0007-11-10 09:34:00	4.16	0.30	12.60	1.23	10.00	135.00	10.80	176.00	2.61	-	57.40	70.80	17.00	4.95	327.50
Q3	0001232726	female	1959	56	110	70	2.36	1	11	0	0	165	62	22.7732	2	0	78	0	78	1	11	0	78	0	78	2	6	42491	1	1	44522	78	Single-vessel coronary angiography	2015-05-06	4.05	0.23	12.90	2.21	12.40	120.00	15.30	188	1.52	108.08	54.00	74.90	30.70	2.39	166.60
Q3	0001205308	male	1962	53			2.12	1	38	0	0	168	70	24.8016	2	0	82	0	82	1	38	0	82	0	82	2	2	43191	1	1	44510	82	Single-vessel coronary angiography	2014-12-31	7.16	0.47	11.80	1.29	7.40	141.00	15.50	290	5.28	-	72.00	45.40	15.50	2.76	274.20
Q3	0001222209	female	1943	72	162	66	2.5	1	43	0	0	150	65	28.8889	2	0	79	0	79	1	43	0	79	0	79	2	1	43405	1	1	44521	79	Single-vessel coronary angiography	2015-03-23	5.23	0.33	13.60	1.75	10.50	135.00	12.60	199	3.07	96.41	57.00	-	-	3.08	272.20
Q3	0001239110;0001364766	female	1958	57			2.49	1	51	0	0	164	55	20.4491	2	0	77	0	77	1	51	0	77	0	77	2	2	43739	1	1	44521	77	Single-vessel coronary angiography	2015-06-03	-	-	-	-	-	-	-	-	-	112.48	52.00	-	-	3.56	294.80
Q3	0001362514	male	1952	64	182	78	1.84	1	39	0	0	178	80	25.2493	2	0	58	0	58	1	39	0	58	0	58	2	1	43922	1	1	44521	58	Single-vessel coronary angiography	2016-12-22	4.01	0.53	12.10	0.31	12.70	142	16.10	117	3.14	114.04	65	-	-	3.74	247
Q3	0001192169;0001206937;0001152313	male	1959	57	134	85	2.54	1	39	0	0	174	90	29.7265	2	0	68	0	68	1	39	0	68	0	68	2	2	43678	1	1	44541	68	Single-vessel coronary angiography	2016-03-31	6.40	0.38	13.00	1.82	10.40	147	11.30	212	4.12	110.83	68	109	19	2.55	303
Q3	0001348826	male	1956	60	139	95	2.56	1	58	0	0	168	84	29.7619	2	0	61	0	61	1	58	0	61	0	61	2	1	44440	1	1	44531	61	Single-vessel coronary angiography	2016-10-26	7.71	0.33	11.90	2.48	12.00	154	15.70	168	4.73	97.96	75	237	18	2.90	518
Q3	0001259150	male	1937	78	102	60	2.49	1	1	0	0	160	65	25.3906	2	0	75	0	75	1	1	0	75	0	75	2	1	42309	1	1	44540	75	Coronary artery stent implantation	2015-09-07	5.82	0.51	13.10	1.65	11.80	149.00	14.00	202	3.25	59.08	111.00	35.40	9.40	6.36	485.80
Q3	0001076109;0001221736	male	1971	44	168	105	2.02	1	27	0	0	170	70	24.2215	2	0	80	0	80	1	27	0	80	0	80	2	2	42917	1	1	44545	80	Single-vessel coronary angiography	2015-03-19	7.27	0.40	12.20	1.41	8.50	136.00	15.80	215	5.30	40.85	169.00	110.30	12.70	5.16	383.90
Q3	0001326047;0001161170	female	1936	78			2.03	1	38	0	0	160	60	23.4375	2	0	89	0	89	1	38	0	89	0	89	2	1	42979	1	1	44554	89	Coronary artery stent implantation	2014-06-24	3.41	0.28	13.30	0.64	11.40	125.00	13.30	128	2.42	-	40.00	63.10	16.50	2.25	147.80
Q3	0001155819	female	1952	62	128	84	2.02	1	31	0	0	160	60	23.4375	2	0	91	0	91	1	31	0	91	0	91	2	1	42736	1	1	44555	91	Single-vessel coronary angiography	2014-05-21	8.59	0.42	12.90	2.71	10.00	106.00	11.40	216	5.28	-	62.00	58.20	8.20	3.19	205.60
Q3	0001224839	male	1948	67	130	86	1.78	1	11	0	0	174	72	23.7812	2	0	80	0	80	1	11	0	80	0	80	2	1	42461	1	1	44559	80	Single-vessel coronary angiography	2015-04-03	6.45	0.30	12.50	2.01	10.30	150.00	15.90	216	3.84	124.30	60.00	65.40	14.30	3.18	270.20
Q3	0001332505	male	1955	61	130	73	2.07	1	4	0	0	170	70	24.2215	2	0	64	0	64	1	4	0	64	0	64	2	2	42736	1	1	44545	64	Single-vessel coronary angiography	2016-08-05	8.10	0.35	12.40	2.14	11.90	113	14.60	215	5.40	113.53	66	74	13	2.49	239
Q3	0001338688	female	1932	84	151	90	2.14	1	44	0	0	160	72	28.125	2	0	62	0	62	1	44	0	62	0	62	2	2	43983	1	1	44530	62	Single-vessel coronary angiography	2016-09-14	7.82	0.49	12.10	2.78	9.80	129	11.10	270	4.47	144.73	39	61	11	2.85	221
Q3	0001232019	male	1969	46	108	75	2.34	1	5	1	1	170	80	27.6817	1	42309	5	0	79	1	5	0	79	0	79	心梗	1	42309	1	2	44549	79	Single-vessel coronary angiography	2015-05-06	8.51	0.33	12.30	2.39	11.20	141.00	13.40	198	5.63	124.15	64.00	77.60	19.80	3.67	285.30
Q3	0001147750	male	1938	76	120	70	2.5	1	26	1	1	187	80	22.8774	1	44440	88	0	91	1	26	0	91	0	91	2	4	42552	1	1	44549	91	Coronary artery stent implantation	2014-04-18	12.47	0.94	12.60	1.04	9.90	127.00	10.70	197	10.50	-	64.00	102.90	25.70	4.14	335.60
Q3	0001349176	female	1966	50			2.36	1	8	0	0	158	60	24.0346	2	0	61	0	61	1	8	0	61	0	61	2	1	42948	0	1	44540	61	Coronary artery stent implantation	2016-11-01	8.53	0.39	13.90	1.50	13.30	126	19.40	205	6.51	73.17	77	37	8	4.76	360
Q3	0001246167	female	1965	50	170	106	2.5	1	49	0	0	160	72	28.125	2	0	77	0	77	1	49	0	77	0	77	2	1	43709	0	1	44543	77	Coronary artery drug-eluting stent implantation	2015-07-06	6.35	0.23	12.40	1.67	11.90	156.00	14.80	178	4.31	99.49	59.00	-	-	3.87	294.60
Q3	0001199182	male	1940	74			1.94	1	30	0	0	172	75	25.3515	2	0	84	0	84	1	30	0	84	0	84	2	3	42917	0	1	44545	84	Single-vessel coronary angiography	2014-12-09	8.76	0.43	14.70	1.76	10.10	108.00	11.30	246	6.46	-	49.00	74.20	16.90	2.61	280.30
Q3	0001149836	female	1943	71	120	80	2.65	1	44	0	0	150	50	22.2222	2	0	91	0	91	1	44	0	91	0	91	2	2	43132	0	1	44548	91	Single-vessel coronary angiography	2014-04-23	11.92	0.21	13.00	1.36	10.20	136.00	11.90	261	10.35	-	60.10	172.70	35.60	6.03	243.71
Q3	0001215804	male	1945	70	145	95	2.06	1	11	0	0	172	60	20.2812	2	0	81	0	81	1	11	0	81	0	81	2	1	42430	0	1	44549	81	Coronary artery stent implantation	2015-02-26	10.68	0.58	12.60	1.95	13.00	160.00	18.50	166	8.02	-	78.00	-	-	4.36	333.20
Q3	0001096321	male	1958	55	101	62	2.48	1	29	0	0	164	72	26.7698	2	0	99	0	99	1	29	0	99	0	99	2	1	42430	0	1	44549	99	Coronary artery stent implantation	2013-09-03	6.87	0.44	12.50	1.33	10.90	152.00	16.40	270.00	4.15	-	87.40	125.50	22.30	3.90	410.50
Q3	0001207077	male	1958	57			1.76	1	19	0	0	174	70	23.1206	2	0	83	0	83	1	19	0	83	0	83	2	1	42614	0	1	44549	83	Single-vessel coronary angiography	2015-01-08	9.06	0.85	12.10	1.42	10.20	134.00	16.00	241	6.75	-	75.00	-	-	3.43	300.90
Q3	0001173938	male	1946	68	107	70	1.78	1	54	0	0	160	65	25.3906	2	0	88	0	88	1	54	0	88	0	88	2	1	43525	0	1	44553	88	Single-vessel coronary angiography	2014-08-08	8.60	0.96	13.20	1.95	11.70	144.00	14.00	164	5.65	-	74.70	216.20	28.00	4.77	385.48
Q3	0001229596	female	1945	70	120	80	2.26	1	44	0	0	155	51	21.2279	2	0	79	0	79	1	44	0	79	0	79	2	1	43466	0	1	44554	79	Single-vessel coronary angiography	2015-04-23	4.90	0.34	13.10	1.69	12.90	123.00	16.00	193	2.72	101.05	55.00	90.00	14.90	2.31	231.30
Q3	0001226318	male	1929	86	122	57	2.8	1	39	0	0	170	76	26.2976	2	0	80	0	80	1	39	0	80	0	80	2	3	43313	0	1	44554	80	Coronary artery stent implantation	2015-04-15	7.64	0.49	14.80	1.23	12.30	135.00	15.60	124	5.50	107.40	65.00	77.70	14.70	1.97	248.30
Q3	0001161817	male	1955	59	110	66	2.23	1	48	0	0	165	75	27.5482	2	0	89	0	89	1	48	0	89	0	89	2	2	43282	0	1	44554	89	Coronary artery stent implantation	2014-06-16	7.57	0.70	12.30	1.44	9.90	122.00	11.10	234	5.26	-	75.00	50.60	14.40	2.82	304.20
Q3	0001197836;0001414457	male	1949	68	144	69	1.9	1	10	0	0	160	55	21.4844	2	0	52	0	52	1	10	0	52	0	52	2	1	43282	0	1	44554	52	Single-vessel coronary angiography	2017-08-09	-	-	-	-	-	-	-	-	-	78.62	89	293	34	5.11	365
Q3	0001092477	male	1943	70			2.73	1	70	0	0	170	80	27.6817	2	0	99	0	99	1	70	0	99	0	99	2	3	43647	0	1	44554	99	Single-vessel coronary angiography	2013-08-23	8.67	0.71	15.70	3.45	13.60	147.00	19.90	164.00	4.35	-	79.80	55.50	9.80	4.79	332.90
Q3	0001229646	male	1967	48	143	70	2.82	1	25	0	0	165	72	26.4463	2	0	79	0	79	1	25	0	79	0	79	2	4	42917	0	1	44559	79	Coronary artery stent implantation	2015-04-27	7.41	0.53	12.30	1.66	11.40	164.00	16.80	191	5.08	91.57	83.00	47.40	15.00	4.38	420.50
Q3	0001215994	male	1951	64	188	122	2.26	1	51	0	0	178	75	23.6713	2	0	81	0	81	1	51	0	81	0	81	2	1	43647	0	1	44548	81	Single-vessel coronary angiography	2015-03-02	6.77	0.35	12.50	1.28	10.70	149.00	12.40	153	5.08	-	80.00	51.40	13.60	4.79	262.60
Q3	0001361052	male	1963	53	155	82	2.4	1	24	0	0	170	75	25.9516	2	0	59	0	59	1	24	0	59	0	59	2	2	43466	6	1	44531	59	Single-vessel coronary angiography	2016-12-19	6.69	0.44	13.00	2.54	12.50	139	15.20	163	3.37	-	-	-	-	-	-
Q3	0001324435	male	1943	73	117	77	2.51	1	29	0	0	168	62	21.9671	2	0	64	0	64	1	29	0	64	0	64	2	2	43466	0	0	44531	64	Single-vessel coronary angiography	2016-07-01	5.43	0.32	13.00	1.87	11.80	153	15.20	140	2.89	98.67	72	82	17	3.95	331
Q3	0001238204	female	1968	47	111	61	2.21	1	53	0	0	160	65	25.3906	2	0	77	0	77	1	53	0	77	0	77	2	2	43800	6(高血压，心脏病）	1	44531	77	Single-vessel coronary angiography	2015-06-04	7.17	0.27	13.60	2.72	8.60	132.00	15.40	320	4.07	138.32	45.00	38.10	8.80	1.99	190.40
Q3	0001192193	male	1950	64	128	81	2.23	1	72	0	0	172	75	25.3515	2	0	84	0	84	1	72	0	84	0	84	2	1	44166	0	1	44531	84	Single-vessel coronary angiography	2014-11-05	6.73	0.47	12.70	2.18	9.80	157.00	16.30	243	3.98	-	65.00	81.60	15.60	4.69	222.60
Q3	0001237801;0001327596	female	1948	68	130	70	2.47	1	41	0	0	160	55	21.4844	2	0	64	0	64	1	41	0	64	0	64	2	2	43831	6	1	44531	64	Single-vessel coronary angiography	2016-07-18	6.99	0.43	13.80	1.12	12.10	114	16.20	229	4.93	-	-	-	-	-	-
Q3	0001098793	female	1941	72			2.17	1	86	0	0	155	92	38.2934	2	0	98	0	98	1	86	0	98	0	98	2	3	44166	6（糖尿病，高血压）	1	44531	98	Single-vessel coronary angiography	2013-09-13	6.79	0.51	12.20	2.39	11.80	123.00	14.20	207.00	3.74	-	38.20	-	-	2.80	344.50
Q3	0001102138	female	1951	66	140	90	1.95	1	1	0	0	155	56	23.3091	2	0	48	0	48	1	1	0	48	0	48	2	2	43101	6	1	44531	48	Single-vessel coronary angiography	2017-11-01	4.05	0.39	12.50	0.82	9.90	134	11.90	201	2.66	72.40	74	47	10	3.58	325
Q3	0001297229	male	1949	67	171	86	2.18	1	57	0	0	178	70	22.0932	2	0	68	0	68	1	57	0	68	0	68	2	1	44197	5	1	44531	68	Single-vessel coronary angiography	2016-03-02	-	-	-	-	-	-	-	-	-	113.33	65.00	94.00	11.60	4.85	287.30
Q3	0001284465	female	1948	68	115	64	2.67	1	25	0	0	153	55	23.4952	2	0	70	0	70	1	25	0	70	0	70	2	1	43160	0	1	44531	70	Single-vessel coronary angiography	2015-12-31	5.84	0.21	14.50	1.09	15.60	117.00	23.70	90	4.43	83.84	65.00	-	-	3.08	218.70
Q3	0001300279	male	1965	51	130	76	2.28	1	27	0	0	175	90	29.3878	2	0	68	0	68	1	27	0	68	0	68	2	3	43282	0	1	44535	68	Single-vessel coronary angiography	2016-03-16	5.03	0.40	13.20	1.78	12.00	143.00	15.40	189	2.52	84.53	88.00	-	-	2.74	333.10
Q3	0001135759	male	1939	75			1.91	1	57	0	0	160	60	23.4375	2	0	93	0	93	1	57	0	93	0	93	2	1	43466	0	1	44548	93	Single-vessel coronary angiography	2014-02-26	-	-	-	-	-	-	-	-	-	-	-	133.40	19.80	-	-
Q3	0001234902	male	1951	64	130	83	1.72	1	38	0	0	172	88	29.7458	2	0	79	0	79	1	38	0	79	0	79	2	3	43313	0	1	44549	79	Single-vessel coronary angiography	2015-05-14	6.65	0.43	12.90	1.54	13.80	173.00	22.30	99	4.62	125.48	60.00	-	-	3.72	345.90
Q3	0001139622	male	1944	70	150	85	2.14	1	57	0	0	176	76	24.5351	2	0	93	0	93	1	57	0	93	0	93	2	1	43466	0	1	44549	93	Single-vessel coronary angiography	2014-03-12	7.05	0.72	13.90	1.16	11.20	145.00	13.00	191	5.08	-	53.00	223.20	32.20	3.67	316.40
Q3	0001080962;0000998022;0001024300;0001004599;0001156704	male	1944	70	120	80	1.84	1	54	0	0	180	76	23.4568	2	0	92	0	92	1	54	0	92	0	92	2	1	43405	0	1	44549	92	Single-vessel coronary angiography	2014-03-31	5.52	0.61	13.70	1.06	10.50	113.00	11.00	160	3.76	-	58.00	-	-	2.59	267.50
Q3	0001083705	male	1950	63			2.28	1	40	0	0	173	63	21.0498	2	0	100	0	100	1	40	0	100	0	100	2	2	42736	0	1	44549	100	Single-vessel coronary angiography	2013-08-02	-	-	-	-	-	-	-	-	-	-	71.20	-	-	2.70	257.40
Q3	0001207412	male	1965	50	147	94	2.28	1	27	0	0	176	76	24.5351	2	0	83	0	83	1	27	0	83	0	83	2	1	42856	0	1	44549	83	Coronary artery stent implantation	2015-01-09	9.77	0.36	11.60	2.21	9.30	174.00	10.50	344	6.98	-	89.00	-	-	4.29	453.40
Q3	0001128623	female	1947	67	150	70	1.9	1	76	0	0	156	67	27.5312	2	0	94	0	94	1	76	0	94	0	94	2	1	43983	0	1	44553	94	Coronary artery stent implantation	2014-01-20	7.44	0.49	12.90	1.83	10.90	145.00	12.50	184.00	5.01	-	52.00	94.70	18.50	3.71	276.70
Q3	0001173376	male	1952	62	130	70	2.29	1	43	0	0	160	65	25.3906	2	0	88	0	88	1	43	0	88	0	88	2	1	43191	0	1	44554	88	Coronary artery stent implantation	2014-08-07	5.52	0.45	12.90	1.01	10.40	141.00	12.10	166	3.87	-	76.00	125.40	17.60	4.37	350.20
Q3	0001228948	male	1951	64	146	72	2.16	1	44	0	0	165	75	27.5482	2	0	79	0	79	1	44	0	79	0	79	2	1	43466	0	1	44549	79	Single-vessel coronary angiography	2015-04-20	5.39	0.36	11.80	1.72	11.40	144.00	16.60	148	2.91	125.48	60.00	-	-	3.75	352.00
Q3	0001224722	male	1945	70	129	70	2.36	1	10	0	0	160	65	25.3906	2	0	80	0	80	1	10	0	80	0	80	2	1	42430	0	1	44554	80	Single-vessel coronary angiography	2015-04-02	5.39	0.17	13.30	1.15	11.20	133.00	13.50	117	3.98	130.69	57.00	91.20	10.70	3.59	205.50
Q3	0001238058	male	1957	58			1.86	1	8	0	0	168	72	25.5102	2	0	78	0	78	1	8	0	78	0	78	2	1	42430	0	1	44559	78	Single-vessel coronary angiography	2015-05-29	8.00	0.59	13.10	2.42	10.20	152.00	11.50	245	4.76	100.17	74.00	-	-	3.22	294.30
Q3	0001541193;0001139784	female	1954	60	136	66	2.48	1	57	0	0	158	60	24.0346	2	0	93	0	93	1	57	0	93	0	93	2	1	43466	0	1	44559	93	Coronary artery stent implantation	2014-03-13	7.96	0.43	11.60	2.67	12.70	115.00	18.30	213	4.72	-	68.00	164.50	23.70	6.56	480.80
Q3	0001217758	male	1971	44			2.37	1	45	0	0	172	82	27.7177	2	0	81	0	81	1	45	0	81	0	81	2	1	43466	0	1	44559	81	Single-vessel coronary angiography	2015-03-04	7.79	0.29	12.60	1.28	15.00	164.00	24.50	147	6.17	-	63.00	46.00	14.10	2.64	313.50
Q3	0001175562	male	1956	58	120	70	1.82	1	20	0	0	170	60	20.7612	2	0	88	0	88	1	20	0	88	0	88	2	1	42491	0	1	44559	88	Single-vessel coronary angiography	2014-08-18	5.53	0.29	12.80	1.28	7.70	155.00	15.80	217	3.89	-	62.00	60.80	10.70	3.27	375.90
Q3	0001351613	male	1954	62	156	86	1.93	1	44	0	0	167	73	26.1752	2	0	60	0	60	1	44	0	60	0	60	2	1	44044	5	0	44530	60	Single-vessel coronary angiography	2016-11-09	10.42	0.38	12.20	1.17	11.80	123	15.10	170	8.68	112.77	66	-	-	3.38	289
Q3	0001558209;0001280789	female	1957	58			2.05	1	30	0	0	156	65	26.7094	2	0	71	1	30	0	71	0	71	0	71	2	2	43282	2	1	44531	71	Single-vessel coronary angiography	2015-12-14	-	-	-	-	-	-	-	-	-	151.17	42.00	1024.00	106.10	4.04	203.00
Q3	0001184479	female	1938	76	140	80	2.78	1	10	0	0	156	54	22.1893	2	0	86	1	10	0	86	0	86	0	86	2	1	42217	2	1	44555	86	Single-vessel coronary angiography	2014-09-28	7.15	0.45	12.30	1.41	9.30	122.00	15.70	239	5.24	-	-	-	-	-	-
Q3	0001127305	male	1956	58	110	80	2.19	1	59	1	1	169	70	24.5089	1	43480	59	1	94	0	94	0	94	0	94	2	2	43678	2	1	44549	94	Coronary artery stent implantation	2014-01-13	8.63	0.37	13.10	1.03	13.00	148.00	17.60	154.00	6.30	-	52.60	-	-	3.33	234.60
Q3	0001232119	male	1954	61	125	80	2.42	0	78	0	0	174	62	20.4783	2	0	78	0	78	0	78	0	78	0	78	1	0	0	0	1	44510	78	Single-vessel coronary angiography	2015-05-07	5.37	0.26	13.40	1.01	10.70	117.00	11.60	264	3.94	124.33	61.00	61.80	10.20	2.93	245.90
Q3	0001189659	male	1948	66	122	63	2.46	0	84	0		172	75	25.3515	2	0	84	0	84	0	84	0	84	0	84	1	0	0	0	1	44515	84	Single-vessel coronary angiography	2014-10-28	-	-	-	-	-	-	-	-	-	-	86.00	-	-	4.78	295.30
Q3	0001152897	male	1958	56	110	70	1.9	0	90	0	0	167	68	24.3824	2	0	90	0	90	0	90	0	90	0	90	1	0	0	0	1	44530	90	Single-vessel coronary angiography	2014-05-08	12.27	1.09	13.20	1.29	10.90	132.00	12.50	186	9.88	-	67.00	190.10	26.80	3.85	204.80
Q3	0001159912	female	1962	52	110	80	2.41	0	89	0	0	160	55	21.4844	2	0	89	0	89	0	89	0	89	0	89	1	0	0	0	1	44530	89	Single-vessel coronary angiography	2014-06-06	6.20	0.50	13.30	1.34	10.10	124.00	16.10	203	4.33	-	63.00	80.10	15.60	2.65	258.30
Q3	0001229136	female	1960	55	130	90	2.18	0	79	0	0	160	55	21.4844	2	0	79	0	79	0	79	0	79	0	79	1	0	0	0	1	44530	79	Single-vessel coronary angiography	2015-04-18	-	-	-	-	-	-	-	-	-	130.53	46.00	2652.00	243.40	4.70	221.00
Q3	0001166232	male	1967	47	159	107	1.81	0	88	0	0	168	70	24.8016	2	0	88	0	88	0	88	0	88	0	88	1	0	0	0	1	44530	88	Coronary artery stent implantation	2014-07-03	10.10	0.22	12.60	0.65	10.70	158.00	17.10	152	9.21	-	67.70	62.10	11.60	4.76	392.25
Q3	0001245000	male	1969	46			2.07	0	77	0	0	168	70	24.8016	2	0	77	0	77	0	77	0	77	0	77	1	0	0	0	1	44542	77	Single-vessel coronary angiography	2015-07-01	9.43	0.56	13.20	1.22	10.10	158.00	11.60	270	7.59	114.34	69.00	83.90	20.70	2.50	280.50
Q3	0001239828	male	1967	48			1.78	0	77	0	0	170	69	23.8754	2	0	77	0	77	0	77	0	77	0	77	1	0	0	0	1	44532	77	Single-vessel coronary angiography	2015-06-04	6.31	0.39	12.40	1.35	8.50	167.00	15.80	274	4.51	125.88	63.00	-	-	3.20	327.30
Q3	0001210978	female	1944	71	153	77	2.52	0	82	0	0	163	75	28.2284	2	0	82	0	82	0	82	0	82	0	82	1	0	0	0	1	44537	82	Single-vessel coronary angiography	2015-01-26	-	-	-	-	-	-	-	-	-	-	-	-	-	-	-
Q3	0001102259	male	1937	76	130	80	2.43	0	98	0	0	171	76	25.9909	2	0	98	0	98	0	98	0	98	0	98	1	0	0	0	1	44538	98	Coronary artery stent implantation	2013-09-26	6.34	0.48	13.10	1.30	9.70	133.00	10.90	496.00	4.40	-	58.20	26.40	11.90	3.94	381.60
Q3	0001216700	male	1968	47			2.21	0	80	0	0	174	72	23.7812	2	0	80	0	80	0	80	0	80	0	80	1	0	0	0	1	44510	80	Coronary artery stent implantation	2015-03-03	6.12	0.29	13.10	1.80	12.40	161.00	16.70	163	3.91	-	61.00	-	-	3.95	287.70
Q3	0001161337	male	1947	67	95	60	1.97	0	88	0	0	176	48	15.4959	2	0	88	0	88	0	88	0	88	0	88	1	0	0	0	1	44510	88	Single-vessel coronary angiography	2014-06-12	7.86	0.41	14.10	1.11	10.50	133.00	16.50	246	6.16	-	59.00	-	-	3.49	280.90
Q3	0001150360	male	1970	44	100	70	1.78	0	90	0	0	172	72	24.3375	2	0	90	0	90	0	90	0	90	0	90	1	0	0	0	1	44510	90	Coronary artery stent implantation	2014-04-30	9.89	0.73	12.80	2.42	10.80	141.00	13.10	334	6.49	-	60.00	-	-	3.23	338.12
Q3	0001178248	male	1970	44	132	80	2.28	0	86	0	0	170	75	25.9516	2	0	86	0	86	0	86	0	86	0	86	1	0	0	0	1	44510	86	Coronary artery stent implantation	2014-08-29	10.32	0.64	12.60	1.64	8.90	152.00	15.70	278	7.92	-	-	-	-	-	-
Q3	0001191752	male	1967	47	92	60	2.39	0	84	0	0	165	62	22.7732	2	0	84	0	84	0	84	0	84	0	84	1	0	0	0	1	44510	84	Single-vessel coronary angiography	2014-11-03	5.52	0.43	13.40	1.95	10.30	154.00	15.80	230	3.01	-	69.00	68.90	10.40	3.77	378.40
Q3	0001181326	male	1971	43	100	70	2.2	0	85	0	0	169	67	23.4586	2	0	85	0	85	0	85	0	85	0	85	1	0	0	0	1	44517	85	Single-vessel coronary angiography	2014-09-15	9.38	0.34	13.10	1.47	10.70	142.00	12.70	339	7.54	-	90.00	33.60	15.30	2.87	316.90
Q3	0001371008;0001171262	male	1969	45	120	80	2	0	88	0	0	170	75	25.9516	2	0	88	0	88	0	88	0	88	0	88	1	0	0	0	1	44542	88	Coronary artery stent implantation	2014-07-25	6.80	0.44	12.80	1.78	10.20	144.00	11.40	251	4.23	-	119.00	279.30	9.30	6.88	571.06
Q3	0001347221	male	1972	44	165	92	1.76	0	61	0	0	174	80	26.4236	2	0	61	0	61	0	61	0	61	0	61	1	0	0	0	1	44521	61	Single-vessel coronary angiography	2016-10-18	-	-	-	-	-	-	-	-	-	125.28	56	448	43	3.86	429
Q3	0001266157	male	1938	77	189	94	1.84	0	73	0	0	170	72	24.9135	2	0	73	0	73	0	73	0	73	0	73	1	0	0	0	1	44521	73	Single-vessel coronary angiography	2015-10-13	9.28	0.44	13.40	2.38	9.60	138.00	16.00	206	6.36	76.43	89.00	63.10	9.80	3.26	386.60
Q3	0001330822	male	1956	60	119	68	2.76	0	64	0	0	170	75	25.9516	2	0	64	0	64	0	64	0	64	0	64	1	0		0	1	44541	64	Single-vessel coronary angiography	2016-07-29	7.29	0.35	12.60	2.91	11.00	132	14.20	166	3.92	101.06	73	59	16	3.92	352
Q3	0001293923	male	1967	49	97	63	2.47	0	69	0	0	156	54	22.1893	2	0	69	0	69	0	69	0	69	0	69	1	0	0	0	1	44541	69	Coronary artery stent implantation	2016-02-18	6.74	0.40	12.10	1.88	11.90	155.00	14.40	194	4.24	-	-	-	-	-	-
Q3	0001325430	male	1964	52	123	81	2.45	0	65	0	0	172	72	24.3375	2	0	65	0	65	0	65	0	65	0	65	1	0	0	0	1	44541	65	Coronary artery drug-eluting stent implantation	2016-07-06	10.02	0.55	13.90	3.07	11.60	150	15.20	339	5.68	117.33	66	66	12	3.58	395
Q3	0001278359;0001322128	male	1940	76	129	84	1.8	0	65	0	0	166	62	22.4996	2	0	65	0	65	0	65	0	65	0	65	1	0	0	0	1	44541	65	Single-vessel coronary angiography	2016-06-21	3.66	0.27	14.90	0.85	10.10	138	11.10	200	2.49	86.90	80	-	-	3.71	265
Q3	0001317169	male	1954	62	138	78	1.72	0	66	0	0	165	65	23.8751	2	0	66	0	66	0	66	0	66	0	66	1	0	0	0	1	44531	66	Coronary artery stent implantation	2016-05-27	-	-	-	-	-	-	-	-	-	-	-	-	-	-	-
Q3	0001311719	male	1963	53	123	80	2.44	0	66	0	0	170	80	27.6817	2	0	66	0	66	0	66	0	66	0	66	1	0	0	0	1	44531	66	Single-vessel coronary angiography	2016-05-04	5.52	0.24	11.80	1.78	11.10	152	16.70	223	3.37	97.83	77	-	-	4.06	337
Q3	0001257143	male	1967	48	139	98	2.53	0	75	0	1	170	75	25.9516	2	0	75	0	75	0	75	0	75	0	75	1	0	0	0	1	44531	75	Single-vessel coronary angiography	2015-08-22	13.40	1.15	13.70	1.72	13.00	150.00	16.60	166	10.48	135.77	49.00	2755.90	217.10	4.39	258.70
Q3	0001322703	male	1965	51	100	70	2.27	0	64	0	0	0	0	#DIV/0!	2	0	64	0	64	0	64	0	64	0	64	1	0	0	0	1	44531	64	Single-vessel coronary angiography	2016-07-26	4.79	0.26	12.70	1.40	14.60	158	23.30	131	3.03	-	76	87	11	4.55	435
Q3	0001324193	male	1971	45	119	78	2.39	0	65	0	0	170	65	22.4913	2	0	65	0	65	0	65	0	65	0	65	0	0	0	0	0	44531	65	Coronary artery stent implantation	2016-06-30	14.26	0.73	12.60	2.22	13.60	159	18.90	177	11.11	-	-	-	-	-	-
Q3	0001469580;0001343772	female	1951	65	118	72	1.97	1	26	0	0	155	63	26.2227	2	0	61	0	61	1	26	0	61	0	61	2	1	43466	6	1	44531	61	Single-vessel coronary angiography	2016-10-06	9.34	0.30	13.20	0.94	12.40	126	16.70	224	8.03	104.48	54	95	13	2.31	257
Q3	0001335536	male	1987	29	134	81	2.34	0	63	0	0	0	0	#DIV/0!	2	0	63	0	63	0	63	0	63	0	63	1	0	0	0	1	44531	63	Single-vessel coronary angiography	2016-08-23	9.56	0.41	13.30	2.23	11.40	133	14.50	185	6.85	141.43	62	140	14	2.34	461
Q3	0001329576	female	1944	72	130	76	2.49	0	64	0	0	155	55	22.8928	2	0	64	0	64	0	64	0	64	0	64	1	0	0	0	1	44531	64	Coronary artery stent implantation	2016-07-22	8.04	0.23	13.00	1.16	14.00	125	19.50	138	6.61	107.19	48	201	29	5.74	202
Q3	0001327132	male	1958	58	120	85	2.47	0	64	0	0	163	65	24.4646	2	0	64	0	64	0	64	0	64	0	64	1	0	0	0	1	44531	64	Coronary artery stent implantation	2016-07-14	3.43	0.34	13.20	1.06	12.40	130	15.90	197	2.00	138.18	56	53	14	2.85	266
Q3	0001356338	female	1959	57	119	76	2.1	0	60	0	0	155	52.5	21.8522	2	0	60	0	60	0	60	0	60	0	60	1	0	0	0	1	44531	60	Single-vessel coronary angiography	2016-11-24	15.30	0.95	12.20	1.18	12.10	137	16.70	163	13.16	139.56	37	1274	88	2.53	162
Q3	0001275979	male	1958	57	128	80	2.03	0	72	0	0	172	72	24.3375	2	0	72	0	72	0	72	0	72	0	72	1	0	0	0	1	44531	72	Single-vessel coronary angiography	2015-11-24	7.99	0.50	13.00	1.05	9.20	134.00	15.80	329	6.25	81.24	89.00	26.70	7.80	5.56	250.10
Q3	0001234063	male	1964	51	100	66	2.74	0	78	0	0	172	73	24.6755	2	0	78	0	78	0	78	0	78	0	78	1	0	0	0	1	44531	78	Single-vessel coronary angiography	2015-05-13	12.69	0.55	13.70	1.63	11.00	161.00	12.70	274	10.46	222.77	38.00	117.20	19.40	3.06	206.20
Q3	0001244621	female	1946	69	113	71	1.8	0	76	0	0	150	48	21.3333	2	0	76	0	76	0	76	0	76	0	76	1	0	0	0	1	44531	76	Coronary artery stent implantation	2015-06-26	-	-	-	-	-	-	-	-	-	88.01	62.00	81.80	8.50	5.75	424.80
Q3	0001144814	male	1957	57	155	90	1.81	0	91	0	0	168	65	23.03	2	0	91	0	91	0	91	0	91	0	91	1	0	0	0	1	44531	91	Single-vessel coronary angiography	2014-04-02	6.72	0.33	12.30	2.19	10.60	165.00	11.60	232	4.14	-	66.00	158.50	27.60	3.35	251.70
Q3	0001081634	male	1971	42	100	80	2.75	0	100	0	0	174	75	24.7721	2	0	100	0	100	0	100	0	100	0	100	1	0	0	0	1	44531	100	Coronary artery stent implantation	2013-07-13	8.75	0.73	13.20	2.03	13.10	131.00	17.70	158.00	5.97	-	69.30	518.90	30.80	7.20	665.70
Q3	0001196163	female	1955	59	166	100	2.42	0	84	0	0	153	45	19.2234	2	0	84	0	84	0	84	0	84	0	84	1	0	0	0	1	44531	84	Coronary artery stent implantation	2014-11-20	6.44	0.18	13.30	1.12	11.50	139.00	14.00	225	5.10	-	36.00	54.70	14.60	3.76	197.90
Q3	0001093450	male	1967	46	140	82	2.41	0	98	0	0	169	70	24.5089	2	0	98	0	98	0	98	0	98	0	98	1	0	0	0	1	44531	98	Coronary artery stent implantation	2013-09-06	7.57	0.57	13.60	2.19	10.20	146.00	11.40	260.00	4.66	-	62.80	-	-	4.00	281.80
Q3	0001247272	male	1944	71			2.37	0	76	0	0	163	64	24.0882	2	0	76	0	76	0	76	0	76	0	76	1	0	0	0	1	44531	76	Coronary artery stent implantation	2015-07-13	6.25	0.63	12.50	1.26	11.60	138.00	16.30	227	4.13	122.82	60.00	49.50	28.20	4.24	266.90
Q3	0001222094	male	1947	68	125	73	2.3	0	80	0	0	173	60	20.0474	2	0	80	0	80	0	80	0	80	0	80	1	0	0	0	1	44531	80	Coronary artery stent implantation	2015-03-20	6.03	0.40	12.70	1.70	10.50	144.00	16.40	236	3.85	88.64	80.00	-	-	5.08	389.70
Q3	0001227876	female	1944	71	160	70	2.79	0	79	0	0	158	65	26.0375	2	0	79	0	79	0	79	0	79	0	79	1	0	0	0	1	44531	79	Coronary artery stent implantation	2015-04-13	10.28	0.28	12.40	1.34	10.90	130.00	13.30	210	8.66	104.86	54.60	1158.80	74.40	6.55	224.80
Q3	0001162409;0001137201	male	1946	68	110	70	2.83	0	92	0	0	172	60	20.2812	2	0	92	0	92	0	92	0	92	0	92	1	0	0	0	1	44531	92	Single-vessel coronary angiography	1114-04-11	9.78	1.30	13.10	1.39	11.80	140.00	14.60	165	7.08	-	54.90	622.50	46.90	5.17	298.90
Q3	0001205997	male	1948	67	131	83	2.58	0	82	0	0	172	68	22.9854	2	0	82	0	82	0	82	0	82	0	82	1	0	0	0	1	44531	82	Single-vessel coronary angiography	2015-01-03	8.52	0.29	14.00	2.05	10.60	145.00	12.30	231	6.13	-	64.00	476.80	44.50	4.41	232.83
Q3	0001194925	male	1961	53	110	70	2.26	0	84	0	0	171	70	23.939	2	0	84	0	84	0	84	0	84	0	84	1	0	0	0	1	44531	84	Single-vessel coronary angiography	2014-11-17	5.67	0.21	12.90	1.28	10.80	137.00	13.20	344	4.09	-	61.00	63.40	21.90	2.72	318.60
Q3	0001213530	male	1965	50	134	87	2.58	0	81	0	0	175	87.5	28.5714	2	0	81	0	81	0	81	0	81	0	81	1	0	0	0	1	44531	81	Single-vessel coronary angiography	2015-02-05	5.66	0.42	13.10	1.36	9.10	160.00	16.30	270	3.80	-	66.30	75.10	18.70	3.12	305.21
Q3	0001192996	male	1962	52			1.78	0	84	0	0	171	80	27.3588	2	0	84	0	84	0	84	0	84	0	84	1	0	0	0	1	44531	84	Single-vessel coronary angiography	2014-11-06	8.75	0.29	13.20	1.04	12.40	163.00	17.30	142	7.40	-	81.00	1027.60	64.30	6.22	339.60
Q3	0001213769	male	1962	53	158	100	2.39	0	81	0	0	170	68	23.5294	2	0	81	0	81	0	81	0	81	0	81	1	0	0	0	1	44531	81	Coronary artery stent implantation	2015-02-04	-	-	-	-	-	-	-	-	-	-	54.00	525.80	55.30	5.03	257.30
Q3	0001245017	male	1956	59	149	77	1.78	0	76	0	0	172	70	23.6614	2	0	76	0	76	0	76	0	76	0	76	1	0	0	0	1	44531	76	Single-vessel coronary angiography	0059-03-02	-	-	-	-	-	-	-	-	-	122.44	66.00	99.00	35.60	8.01	255.00
Q3	0001211745	male	1954	61			1.72	0	81	0	0	168	60	21.2585	2	0	81	0	81	0	81	0	81	0	81	1	0	0	0	1	44531	81	Single-vessel coronary angiography	2015-02-05	14.06	1.07	12.70	1.36	10.80	170.00	16.60	153	11.59	-	74.00	-	-	4.05	300.20
Q3	0001241306	male	1944	71			2.6	0	77	0	0	176	75	24.2123	2	0	77	0	77	0	77	0	77	0	77	1	0	0	0	1	44531	77	Single-vessel coronary angiography	2015-06-11	4.88	0.20	12.30	1.20	8.10	125.00	15.40	244	3.39	120.50	61.00	-	-	3.56	378.70
Q3	0001163007	male	1962	52			2.6	0	89	0	0	178	65	20.5151	2	0	89	0	89	0	89	0	89	0	89	1	0	0	0	1	44531	89	Single-vessel coronary angiography	2014-06-19	5.99	0.24	13.20	1.00	10.10	153.00	12.10	228	4.73	-	69.40	131.70	42.70	6.53	279.97
Q3	0001230948	female	1938	77	131	71	2.65	0	79	0	0	155	50	20.8117	2	0	79	0	79	0	79	0	79	0	79	1	0	0	0	1	44531	79	Coronary artery stent implantation	2015-04-27	6.56	0.35	12.20	1.02	12.40	99.00	16.50	159	5.17	97.05	43.00	130.00	43.50	5.62	238.00
Q3	0001173920	male	1976	38	120	80	1.93	0	87	0	0	0	0	#DIV/0!	2	0	87	0	87	0	87	0	87	0	87	1	0	0	0	1	44531	87	Single-vessel coronary angiography	2014-08-15	9.89	0.87	12.30	3.14	10.10	144.00	12.10	194	5.82	-	87.00	38.40	11.70	2.87	290.80
Q3	0001178773	male	1952	62	120	70	2.3	0	86	0	0	170	65	22.4913	2	0	86	0	86	0	86	0	86	0	86	1	0	0	0	1	44531	86	Single-vessel coronary angiography	2014-08-30	9.54	1.06	12.90	1.66	10.80	164.00	11.70	252	6.72	-	53.00	716.50	87.50	3.13	445.40
Q3	0001598622;0001619290;0001163804	male	1956	58			2.44	0	89	0	0	165	60	22.0386	2	0	89	0	89	0	89	0	89	0	89	1	0	0	0	1	44531	89	Coronary artery stent implantation	2014-06-25	5.87	0.50	12.70	1.63	10.00	144.00	16.20	287	3.49	-	72.00	130.80	24.30	3.76	304.40
Q3	0001096500	female	1947	66			2.43	0	98	0	0	16091	0	0	2	0	98	0	98	0	98	0	98	0	98	0	0	0	0	0	44531	98	Coronary artery stent implantation	2013-08-25	9.30	0.42	12.30	1.53	9.90	127.00	11.40	262.00	7.34	-	41.55	81.80	34.90	5.67	256.98
Q3	0001187738	male	1957	57			2.46	0	84	0	0	175	65	21.2245	2	0	84	0	84	0	84	0	84	0	84	1	0	0	0	1	44531	84	Single-vessel coronary angiography	2014-11-17	10.50	1.13	15.90	1.84	13.10	161.00	15.40	170	7.40	-	88.00	71.00	30.90	5.69	316.30
Q3	0001255847;0001246626	female	1954	61	124	71	2.37	0	76	0	0	0	0	#DIV/0!	2	0	76	0	76	0	76	0	76	0	76	1	0	0	0	1	44531	76	Coronary artery stent implantation	2015-07-05	8.86	0.60	14.40	1.92	11.80	126.00	14.30	202	6.23	69.23	55.00	527.00	109.60	4.56	326.00
Q3	0001299749	male	1938	78	136	72	2.39	0	68	0	0	173	75	25.0593	2	0	68	0	68	0	68	0	68	0	68	1	0	0	0	1	44531	68	Single-vessel coronary angiography	2016-03-14	7.98	0.57	14.20	1.46	11.90	124.00	14.90	154	5.91	94.57	74.00	121.10	11.10	2.47	227.00
Q3	0001332952	male	1969	47	114	80	2.12	0	63	0	0	180	95	29.321	2	0	63	0	63	0	63	0	63	0	63	1	0	0	0	1	44531	63	Coronary artery stent implantation	2016-08-09	6.07	0.21	14.20	1.84	11.00	137	13.40	220	3.99	117.76	67	106	12	2.17	421
Q3	0001254894	male	1948	67	168	80	1.95	0	75	0	0	169	75	26.2596	2	0	75	0	75	0	75	0	75	0	75	1	0	0	0	1	44531	75	Coronary artery stent implantation	2015-08-12	5.88	0.30	12.80	1.24	13.60	143.00	19.30	100	4.22	-	-	-	-	-	-
Q3	0001276127	male	1956	59	92	60	2.06	1	37	0	0	185	85	24.8356	2	0	72	0	72	1	37	0	72	0	72	2	1	43466	6	1	44531	72	Coronary artery stent implantation	2015-11-21	-	-	-	-	-	-	-	-	-	118.03	62.00	206.00	22.10	6.71	410.00
Q3	0001349733;0001343930	male	1962	54			2.5	0	61	0	0	173	72.5	24.224	2	0	61	0	61	0	61	0	61	0	61	1	0	0	0	1	44531	61	Single-vessel coronary angiography	2016-10-03	10.31	0.44	12.60	2.59	9.40	161	10.20	378	6.59	108.37	58	168	41	5.17	384
Q3	0001288804	male	1953	63	100	58	2.44	0	70	0	0	172	70	23.6614	2	0	70	0	70	0	70	0	70	0	70	2	1	0	6	1	44531	70	Single-vessel coronary angiography	2016-01-26	4.19	0.24	12.20	1.28	10.30	122.00	12.60	191	2.59	95.83	76.00	73.10	26.40	5.12	262.10
Q3	0001329898	male	1967	49	167	105	2.06	0	64	0	0	170	82.5	28.5467	2	0	64	0	64	0	64	0	64	0	64	1	0	0	0	1	44531	64	Single-vessel coronary angiography	2016-07-25	10.38	0.63	13.60	1.64	12.10	155	14.90	213	8.00	-	60	604	58	4.42	439
Q3	0001299312	male	1972	44	138	83	2.07	0	68	0	0	170	83.5	28.8927	2	0	68	0	68	0	68	0	68	0	68	1	0	0	0	1	44531	68	Coronary artery drug-eluting stent implantation	2016-03-11	-	-	-	-	-	-	-	-	-	121.47	66.00	62.20	7.20	4.35	455.00
Q3	0001269223	female	1959	56			1.85	0	73	0	0	170	56	19.3772	2	0	73	0	73	0	73	0	73	0	73	1	0	0	0	1	44531	73	Coronary artery stent implantation	2015-10-22	7.15	0.29	12.30	2.98	13.10	124.00	19.30	185	3.70	143.92	42.00	39.70	7.70	2.10	292.50
Q3	0001299004	male	1967	49	161	102	1.89	1	61	0	0	176	81	26.1493	2	0	68	0	68	1	61	0	68	0	68	2	4	44317	6	1	44531	68	Single-vessel coronary angiography	2016-03-10	6.84	0.33	13.30	2.40	-----	128.00	-----	114	3.97	118.79	66.00	104.90	9.70	3.33	295.50
Q3	0001290994	male	1974	42	125	80	2.84	0	69	0	0	157	85	34.4842	2	0	69	0	69	0	69	0	69	0	69	1	0	0	0	1	44531	69	Single-vessel coronary angiography	2016-01-28	15.22	0.73	13.10	1.19	10.20	150.00	16.40	248	13.24	147.53	46.00	2772.00	163.70	5.12	269.00
Q3	0001289579	male	1965	51	113	89	2.83	0	70	0	0	171	82	28.0428	2	0	70	0	70	0	70	0	70	0	70	1	0	0	0	1	44531	70	Single-vessel coronary angiography	2016-01-22	8.42	0.56	12.30	2.09	10.30	119.00	11.70	161	5.71	110.07	64.00	494.00	57.10	4.25	335.00
Q3	0001316034	male	1950	66	153	78	2.05	0	66	0	0	172	60	20.2812	2	0	66	0	66	0	66	0	66	0	66	1	0	0	0	1	44531	66	Coronary artery stent implantation	2016-05-23	-	-	-	-	-	-	-	-	-	-	-	-	-	-	-
Q3	0001329946	male	1965	51	112	60	2.66	0	64	0	0	175	75	24.4898	2	0	64	0	64	0	64	0	64	0	64	1	0	0	0	1	44531	64	Coronary artery stent implantation	2016-07-26	10.00	0.35	13.20	1.59	13.10	146	16.50	212	8.02	-	-	-	-	-	-
Q3	0001259333	male	1957	58	136	87	1.84	0	74	0	0	180	77.5	23.9198	2	0	74	0	74	0	74	0	74	0	74	1	0	0	0	1	44531	74	Coronary artery stent implantation	2015-09-06	4.51	0.31	13.60	1.79	13.40	141.00	19.00	123	2.37	86.54	84.00	98.10	11.50	4.33	480.60
Q3	0001317945	male	1972	44	108	60	2.01	0	65	0	0	160	67.5	26.3672	2	0	65	0	65	0	65	0	65	0	65	1	0	0	0	1	44531	65	Coronary artery stent implantation	2016-05-31	6.93	0.35	12.90	1.99	12.00	140	14.40	165	4.05	163.56	51	77	15	3.64	204
Q3	0001343666	male	1950	66	117	75	1.87	0	61	0	0	165	65	23.8751	2	0	61	0	61	0	61	0	61	0	61	1	0	0	0	1	44531	61	Single-vessel coronary angiography	2016-09-29	14.64	0.45	12.30	1.05	12.20	163	16.00	159	13.10	102.67	68	426	36	4.68	299
Q3	0001344932	male	1952	64	117	64	2.32	0	61	0	0	170	70	24.2215	2	0	61	0	61	0	61	0	61	0	61	1	0	0	0	1	44531	61	Coronary artery stent implantation	2016-10-09	13.61	0.93	12.20	1.36	-----	143	-----	88	11.31	122.71	48	972	35	3.69	196
Q3	0001271538	male	1953	62			1.73	0	72	0	0	175	70	22.8571	2	0	72	0	72	0	72	0	72	0	72	1	0	0	0	1	44531	72	Single-vessel coronary angiography	2015-11-02	9.57	0.40	13.30	0.81	13.30	151.00	16.70	112	8.35	162.86	48.00	124.00	20.40	2.48	192.70
Q3	0001257186	male	1951	64	120	80	2.11	0	75	0	0	175	65	21.2245	2	0	75	0	75	0	75	0	75	0	75	1	0	0	0	1	44531	75	Single-vessel coronary angiography	2015-08-25	7.62	0.51	13.90	1.92	10.70	173.00	12.60	200	5.09	84.83	84.00	123.00	23.50	3.66	214.10
Q3	0001336199	male	1953	63	123	71	2.09	0	63	0	0	170	85	29.4118	2	0	63	0	63	0	63	0	63	0	63	1	0	0	0	1	44535	63	Single-vessel coronary angiography	2016-08-24	-	-	-	-	-	-	-	-	-	102.00	71	777	98	5.06	320
Q3	0001359964	male	1970	46	111	67	2.35	0	59	0	0	173	70	23.3887	2	0	59	0	59	0	59	0	59	0	59	1	0	0	0	1	44540	59	Single-vessel coronary angiography	2016-12-12	8.05	0.43	12.80	2.11	11.50	135	16.00	169	5.43	134.35	60	99	14	3.65	313
Q3	0001284641	male	1965	51	120	78	2.19	0	70	0	0	176	75	24.2123	2	0	70	0	70	0	70	0	70	0	70	1	0	0	0	1	44540	70	Coronary artery stent implantation	2016-01-08	11.47	0.40	12.00	0.50	10.40	118.00	12.70	140	10.55	113.82	68.00	291.30	27.70	5.98	469.80
Q3	0001100922	male	1960	53			2.71	0	100	0	0	165	65	23.8751	2	0	100	0	100	0	100	0	100	0	100	1	0	0	0	1	44545	100	Coronary artery stent implantation	2013-07-16	-	-	-	-	-	-	-	-	-	-	75.65	39.20	21.80	5.56	296.09
Q3	0001197014	male	1965	49	133	83	2.37	0	84	0	0	168	70	24.8016	2	0	84	0	84	0	84	0	84	0	84	1	0	0	0	1	44545	84	Coronary artery stent implantation	2014-11-28	8.46	0.83	12.70	1.58	11.90	143.00	14.30	234	6.00	-	51.00	101.30	14.60	4.79	277.30
Q3	0001201186;0001184936	male	1962	52	188	108	2.34	0	86	0	0	175	75	24.4898	2	0	86	0	86	0	86	0	86	0	86	1	0	0	0		44545	86	Coronary artery stent implantation	2014-09-29	5.04	0.44	13.00	0.61	-----	132.00	-----	77	3.91	-	51.00	35.50	6.40	2.82	190.80
Q3	0001227479	male	1959	56			2.69	0	79	0	0	166	70	25.4028	2	0	79	0	79	0	79	0	79	0	79	1	0	0	0	1	44545	79	Coronary artery stent implantation	2015-04-16	-	-	-	-	-	-	-	-	-	73.22	98.00	214.50	17.70	5.71	348.30
Q3	0001197854	male	1964	50	118	74	2.33	0	84	0	0	175	75	24.4898	2	0	84	0	84	0	84	0	84	0	84	1	0	0	0	1	44545	84	Single-vessel coronary angiography	2014-11-27	7.38	0.50	12.10	1.71	10.50	145.00	12.40	222	4.97	-	63.00	-	-	2.51	366.20
Q3	0001149912	female	1952	62	120	90	2.22	0	91	0	0	150	50	22.2222	2	0	91	0	91	0	91	0	91	0	91	1	0	0	0	1	44545	91	Single-vessel coronary angiography	2014-04-25	7.45	0.57	13.10	2.01	10.80	139.00	13.10	366	4.78	-	61.00	-	-	3.72	285.00
Q3	0001190136;0001319927;0001368314	male	1931	83			2.25	0	85	0	0	165	75	27.5482	2	0	85	0	85	0	85	0	85	0	85	1	0	0	0	1	44548	85	Single-vessel coronary angiography	2014-10-29	11.23	0.83	13.10	4.01	11.10	139.00	13.30	173	6.38	-	81.00	-	-	4.77	124.00
Q3	0001200228;0001174093	male	1954	60	114	97	2.18	0	83	0	0	170	76	26.2976	2	0	83	0	83	0	83	0	83	0	83	1	0	0	0		44548	83	Coronary artery stent implantation	2014-12-06	12.52	0.54	13.30	3.42	12.10	121.00	15.90	161	8.46	-	117.80	148.90	24.40	7.95	327.44
Q3	0001197991	female	1955	59	120	80	2.36	0	84	0	0	160	62	24.2188	2	0	84	0	84	0	84	0	84	0	84	1	0	0	0	1	44549	84	Single-vessel coronary angiography	2014-11-27	3.59	0.36	14.40	0.48	11.30	90.00	13.70	159	2.74	-	62.90	-	-	1.92	311.56
Q3	0001202119	male	1947	67	129	75	1.95	0	84	0	0	168	70	24.8016	2	0	84	0	84	0	84	0	84	0	84	1	0	0	0	1	44553	84	Coronary artery stent implantation	2014-12-17	11.61	0.85	12.60	2.47	13.10	133.00	17.70	291	7.99	-	51.00	-	-	3.77	317.30
Q3	0001219702	male	1966	49			2.01	0	81	0	0	168	76	26.9274	2	0	81	0	81	0	81	0	81	0	81	1	0	0	0	1	44553	81	Coronary artery stent implantation	2015-03-16	11.41	0.87	13.40	1.36	11.80	149.00	15.30	307	9.11	87.52	86.00	-	-	2.76	313.10
Q3	0001216711	male	1950	65	114	75	2.68	0	81	0	0	165	73	26.8136	2	0	81	0	81	0	81	0	81	0	81	1	0	0	0	1	44553	81	Coronary artery stent implantation	2015-03-03	9.70	0.74	12.60	0.97	11.20	140.00	13.10	394	7.87	-	-	156.20	22.80	-	-
Q3	0001143194	male	1947	67	119	65	2.78	0	92	0	0	160	70	27.3438	2	0	92	0	92	0	92	0	92	0	92	1	0	0	0	1	44553	92	Coronary artery stent implantation	2014-03-28	11.94	0.18	12.50	1.70	11.40	134.00	15.40	188	10.04	-	77.00	89.20	18.60	3.81	206.00
Q3	0001149870	male	1971	43			2.71	0	91	0	0	170	71	24.5675	2	0	91	0	91	0	91	0	91	0	91	1	0		0	1	44553	91	Single-vessel coronary angiography	2014-04-23	17.20	0.64	13.20	0.81	9.60	164.00	15.80	360	15.72	-	58.80	729.70	51.30	3.35	215.37
Q3	0001176861	male	1944	70	95	60	1.81	0	87	0	0	173	65	21.7181	2	0	87	0	87	0	87	0	87	0	87	1	0	0	0	1	44553	87	Single-vessel coronary angiography	2014-08-28	12.81	1.22	13.10	1.25	12.70	140.00	20.50	67	10.26	-	86.00	51.50	9.90	6.58	408.20
Q3	0001241467	male	1945	70	131	75	2.73	0	78	0	0	170	83	28.7197	2	0	78	0	78	0	78	0	78	0	78	1	0	0	0	1	44553	78	Single-vessel coronary angiography	2015-06-11	5.56	0.28	13.10	1.25	12.30	133.00	16.60	169	3.95	125.59	59.00	52.60	19.50	3.18	138.80
Q3	0001142094	male	1962	52	140	100	2.05	0	92	0	0	160	66	25.7812	2	0	92	0	92	0	92	0	92	0	92	1	0	0	0	1	44554	92	Single-vessel coronary angiography	2014-03-26	8.24	0.76	12.70	1.92	13.70	147.00	20.80	151	5.40	-	78.00	-	-	4.13	207.00
Q3	0001204467	male	1967	48	122	77	1.8	0	83	0	0	165	70	25.7117	2	0	83	0	83	0	83	0	83	0	83	1	0	0	0	1	44554	83	Single-vessel coronary angiography	2014-12-26	10.35	0.57	12.60	1.94	11.60	149.00	14.90	247	7.82	-	62.00	115.70	12.20	2.87	158.20
Q3	0001430313;0001157743;0001409577;0001385474;0001234685	male	1954	60	132	76	2.74	0	90	0	0	174	85	28.075	2	0	90	0	90	0	90	0	90	0	90	1	0	0	0	1	44554	90	Coronary artery stent implantation	2014-05-28	13.11	0.69	13.60	2.35	10.20	116.00	16.60	286	10.00	-	73.00	151.60	11.40	4.29	204.60
Q3	0001203037;0001570262;0001229693;0001219673	male	1957	57	146	62	2.43	0	83	0	0	180	76	23.4568	2	0	83	0	83	0	83	0	83	0	83	1	0	0	0		44554	83	Single-vessel coronary angiography	2014-12-22	5.69	0.32	12.20	1.83	9.90	130.00	15.90	220	3.47	-	101.00	207.50	21.20	4.88	450.20
Q3	0001219189	female	1954	61	122	80	2.42	0	81	0	0	156	53	21.7784	2	0	81	0	81	0	81	0	81	0	81	1	0	0	0	1	44556	81	Single-vessel coronary angiography	2015-03-07	7.94	0.41	12.10	1.01	10.60	145.00	12.20	311	6.51	-	38.00	1898.70	233.30	3.08	244.30
Q3	0001228014	female	1935	80	177	82	1.91	0	80	0	0	159	64	25.3155	2	0	80	0	80	0	80	0	80	0	80	1	0	0	0	1	44556	80	Single-vessel coronary angiography	2015-04-17	-	-	-	-	-	-	-	-	-	98.32	55.00	62.00	14.80	4.35	230.20
Q3	0001154401	male	1951	63	165	86	2.8	0	91	0	0	170	85	29.4118	2	0	91	0	91	0	91	0	91	0	91	1	0	0	0	1	44559	91	Coronary artery stent implantation	2014-05-14	3.36	0.21	15.80	1.22	10.90	100.00	11.50	182	1.87	-	59.00	-	-	4.08	126.30
Q3	0001165934	female	1956	58			2.79	0	89	0	0	155	62	25.8065	2	0	89	0	89	0	89	0	89	0	89	1	0	0	0	1	44559	89	Single-vessel coronary angiography	2014-07-08	5.81	0.34	12.40	2.64	10.00	125.00	11.20	229	2.76	-	52.00	117.80	21.50	3.08	211.30
Q3	0001146194	male	1955	59	122	80	2.37	0	91	0	0	170	70	24.2215	2	0	91	0	91	0	91	0	91	0	91	1	0			0	44535	91	Single-vessel coronary angiography	2014-04-14	5.13	0.61	13.90	1.74	11.50	116.00	15.50	135	2.67	-	54.00	59.90	13.30	4.93	271.80
Q3	0001297285;0001188855	male	1944	72	122	58	1.83	0	69	0	0	174	70	23.1206	2	0	69	0	69	0	69	0	69	0	69	1	0			0	44526	69	Single-vessel coronary angiography	2016-02-02	6.28	0.29	13.20	1.18	11.20	135.00	13.90	139	4.62	-	78.00	49.10	16.50	3.03	388.10
Q3	0001088916	male	1962	51	120	80	1.85	0	99	0	0	173	65	21.7181	2	0	99	0	99	0	99	0	99	0	99	1	0			0	44537	99	Coronary artery stent implantation	2013-08-09	6.95	0.59	12.10	1.38	10.00	154.00	11.90	222.00	4.86	-	59.30	-	-	3.89	263.80
Q3	0001212754	male	1950	65			2.1	0	82	0	0	173	58	19.3792	2	0	82	0	82	0	82	0	82	0	82	1	0			0	44537	82	Single-vessel coronary angiography	2015-01-30	-	-	-	-	-	-	-	-	-	-	54.90	140.10	20.20	5.55	155.96
Q3	0001142828	female	1964	50	110	70	2.47	0	91	0	0	156	50	20.5457	2	0	91	0	91	0	91	0	91	0	91	1	0			0	44526	91	Single-vessel coronary angiography	2014-03-26	6.83	0.45	12.20	1.92	9.70	117.00	11.10	284	3.71	-	51.00	-	-	3.30	146.40
Q3	0001340138;0001236977	male	1953	62			1.74	0	78	0	0	170	70	24.2215	2	0	78	0	78	0	78	0	78	0	78	1	0			0	44537	78	Coronary artery stent implantation	2015-05-26	-	-	-	-	-	-	-	-	-	142.63	54.00	-	-	3.96	270.90
Q3	0001174948	male	1949	65	114	64	2.15	0	87	0	0	170	90	31.1419	2	0	87	0	87	0	87	0	87	0	87	1	0			0	44529	87	Single-vessel coronary angiography	2014-08-14	5.16	0.48	12.70	2.17	13.40	141.00	18.70	132	2.25	-	84.00	31.50	11.30	6.01	323.30
Q3	0001212740	male	1949	66	98	60	1.92	0	81	0	0	156	66	27.1203	2	0	81	0	81	0	81	0	81	0	81	1	0			0	44529	81	Single-vessel coronary angiography	2015-02-04	8.38	0.64	12.20	1.71	10.50	130.00	11.10	208	5.81	-	77.00	81.50	12.90	3.35	167.40
Q3	0001326423	female	1943	73	148	104	1.83	0	64	0	0	166	85	30.8463	2	0	64	0	64	0	64	0	64	0	64	1	0			0	44530	64	Single-vessel coronary angiography	2016-07-11	7.16	0.31	13.70	2.15	11.60	123	15.50	232	4.58	74.41	71	107	16	4.71	368
Q3	0001361125	male	1954	62	123	72	2.03	0	59	0	0	170	70	24.2215	2	0	59	0	59	0	59	0	59	0	59	1	0			0	44530	59	Coronary artery stent implantation	2016-12-16	9.46	0.50	12.30	2.12	11.30	146	13.00	218	6.69	110.83	67	26	7	4.19	416
Q3	0001322172	female	1954	62	152	112	2.47	0	65	0	0	158	70	28.0404	2	0	65	0	65	0	65	0	65	0	65	1	0			0	44531	65	Single-vessel coronary angiography	2016-06-18	6.01	0.42	15.90	1.13	10.30	96	11.30	256	4.37	83.95	62	1328	204	4.61	302
Q3	0001363403;0001353603	male	1953	63	150	100	2.21	0	60	0	0	173	80	26.7299	2	0	60	0	60	0	60	0	60	0	60	1	0			0	44531	60	Single-vessel coronary angiography	2016-11-21	19.70	0.71	12.70	0.69	11.30	137	13.20	187	18.26	135.88	56	87	13	1.84	174
Q3	0001318185	male	1965	51	98	80	1.92	0	65	0	0	0	0	#DIV/0!	2	0	65	0	65	0	65	0	65	0	65	1	0	0	0	1	44531	65	Coronary artery stent implantation	2016-05-30	-	-	-	-	-	-	-	-	-	106.55	62	105	13	5.22	473
Q3	0001285878	male	1954	62	129	81	2.42	0	70	0	0	170	65	22.4913	2	0	70	0	70	0	70	0	70	0	70	1	0			0	44531	70	Coronary artery stent implantation	2016-01-07	8.42	0.62	12.10	1.16	10.50	117.00	11.10	242	6.59	83.37	86.00	109.00	14.40	4.01	293.70
Q3	0001350078	male	1948	68	109	79	2.54	0	60	0	0	180	75	23.1481	2	0	60	0	60	0	60	0	60	0	60	1	0			0	44531	60	Coronary artery stent implantation	2016-11-02	3.59	0.25	13.80	0.47	14.70	121	21.80	83	2.86	159.83	47	86	9	5.48	216
Q3	0001257702	male	1948	67	151	62	2.47	0	74	0	0	172	55	18.5911	2	0	74	0	74	0	74	0	74	0	74	1	0			0	44531	74	Coronary artery stent implantation	2015-08-27	7.24	0.31	13.10	1.32	11.20	132.00	13.20	179	5.43	85.21	83.00	72.00	17.00	4.85	340.50
Q3	0001277345	male	1957	58	130	90	2.62	0	71	0	0	180	80	24.6914	2	0	71	0	71	0	71	0	71	0	71	1	0			0	44531	71	Coronary artery stent implantation	0029-12-01	-	-	-	-	-	-	-	-	-	125.19	59.00	237.00	34.20	5.13	182.00
Q3	0001357908	male	1961	55	111	67	2.16	0	59	0	0	172	70	23.6614	2	0	59	0	59	0	59	0	59	0	59	1	0			0	44535	59	Coronary artery drug-eluting stent implantation	2016-12-07	6.36	0.40	12.10	1.94	11.30	145	13.60	176	3.85	142.61	55	86	14	6.75	281
Q3	0001283805	female	1949	66	100	54	2.25	0	71	0	0	160	65	25.3906	2	0	71	0	71	0	71	0	71	0	71	1	0			0	44531	71	Coronary artery drug-eluting stent implantation	2015-12-29	4.95	0.30	12.90	1.54	10.60	108.00	12.60	199	3.04	92.23	60.00	163.40	16.20	1.83	209.00
Q3	0001305862	male	1943	73	132	86	2.12	0	67	0	0	170	83	28.7197	2	0	67	0	67	0	67	0	67	0	67	1	0			0	44531	67	Coronary artery stent implantation	2016-04-11	7.05	0.55	13.00	1.17	10.00	149	11.50	184	5.15	97.12	73	79	11	4.43	374
Q3	0001276289;0001415377	male	1957	58	156	93	2	0	72	0	0	168	60	21.2585	2	0	72	0	72	0	72	0	72	0	72	1	0			0	44531	72	Single-vessel coronary angiography	2015-11-25	6.52	0.32	12.70	1.77	11.50	156.00	14.30	173	4.30	116.34	65.00	143.80	19.90	5.01	281.30
Q3	0001358435	male	1960	56	109	58	1.72	0	59	0	0	170	73	25.2595	2	0	59	0	59	0	59	0	59	0	59	1	0			0	44531	59	Coronary artery drug-eluting stent implantation	2016-12-07	14.75	0.52	12.90	1.22	11.80	113	15.30	232	12.99	117.17	65	186	21	3.56	349
Q3	0001294671	male	1954	62	125	79	2.16	0	69	0	0	170	85	29.4118	2	0	69	0	69	0	69	0	69	0	69	1	0			0	44538	69	Coronary artery stent implantation	2016-02-20	8.34	0.64	12.40	1.08	11.00	133.00	16.60	148	6.47	-	58.00	139.00	13.30	5.46	253.00
Q3	0001316428	male	1961	55	110	76	2.03	0	66	0	0	175	70	22.8571	2	0	66	0	66	0	66	0	66	0	66	1	0			0	44531	66	Single-vessel coronary angiography	2016-05-24	7.43	0.38	13.70	1.53	11.70	170	14.80	214	5.43	-	54	43	5	3.67	234
Q3	0001343705	male	1963	53	144	96	2.64	0	61	0	0	170	80	27.6817	2	0	61	0	61	0	61	0	61	0	61	1	0			0	44538	61	Coronary artery stent implantation	2016-10-09	7.16	0.48	12.30	1.57	12.80	138	17.90	217	5.01	127.50	61	52	12	2.35	386
Q3	0001345568;0001339638	male	1962	54	163	100	2.76	0	62	0	0	170	90	31.1419	2	0	62	0	62	0	62	0	62	0	62	1	0			0	44531	62	Single-vessel coronary angiography	2016-09-10	-	-	-	-	-	-	-	-	-	101.64	58	125	16	3.85	417
Q3	0001322957	male	1964	52	112	80	2.48	0	65	0	0	170	65	22.4913	2	0	65	0	65	0	65	0	65	0	65	1	0			0	44531	65	Coronary artery drug-eluting stent implantation	2016-06-22	9.75	0.48	13.60	3.54	-----	132	-----	86	5.47	109.63	70	88	13	3.06	284
Q3	0001268418	male	1949	66	122	62	2.45	0	73	0	0	165	65	23.8751	2	0	73	0	73	0	73	0	73	0	73	1	0			0	44531	73	Single-vessel coronary angiography	2015-10-23	8.65	0.58	16.30	1.47	10.40	92.00	11.00	304	6.36	119.68	62.00	43.10	14.20	2.99	207.90
Q3	0001286472	male	1941	75			2.77	0	70	0	0	178	62	19.5682	2	0	70	0	70	0	70	0	70	0	70	1	0			0	44531	70	Coronary artery stent implantation	2016-01-12	5.63	0.30	13.90	1.18	9.60	143.00	16.60	257	4.05	112.73	64.00	73.90	35.60	3.10	285.70
Q3	0001315159	male	1958	58	101	65	1.82	0	66	0	0	165	70	25.7117	2	0	66	0	66	0	66	0	66	0	66	1	0			0	44531	66	Coronary artery stent implantation	2016-05-19	6.44	0.42	12.60	1.48	11.70	143	14.70	185	4.49	114.72	66	104	17	4.34	387
Q3	0001317687	female	1952	64	136	87	2.36	0	66	0	0	155	60	24.974	2	0	66	0	66	0	66	0	66	0	66	1	0			0	44531	66	Single-vessel coronary angiography	2016-05-29	10.86	0.27	12.80	1.09	11.60	127	14.30	243	9.47	105.14	36	276	33	4.55	324
Q3	0001338319	female	1961	55	124	80	1.78	0	62	0	0	160	70	27.3438	2	0	62	0	62	0	62	0	62	0	62	1	0			0	44531	62	Coronary artery stent implantation	2016-09-05	-	-	-	-	-	-	-	-	-	153.38	40	167	16	3.89	308
Q3	0001352300	male	1943	73	117	62	2.38	0	60	0	0	168	60	21.2585	2	0	60	0	60	0	60	0	60	0	60	1	0			0	44531	60	Single-vessel coronary angiography	2016-11-09	6.71	0.37	12.80	1.53	12.90	145	17.40	162	4.76	129.21	57	309	43	4.11	165
Q3	0001310163	male	1939	79	135	71	2.41	0	40	0	0	174	78	25.763	2	0	40	0	40	0	40	0	40	0	40	1	0			0	44531	40	Single-vessel coronary angiography	2018-06-27	7.02	0.37	13.00	1.51	11.20	130	13.30	129	5.07	148.29	50	381	33	5.82	244
Q3	0001348261	female	1949	67	132	70	2.54	0	61	0	0	165	60	22.0386	2	0	61	0	61	0	61	0	61	0	61	1	0			0	44537	61	Single-vessel coronary angiography	2016-10-25	7.78	0.17	11.90	1.93	11.10	137	14.70	157	5.67	87.18	63	44	12	3.11	231
Q3	0001360970	male	1955	61	115	68	1.88	0	59	0	0	0	0	#DIV/0!	2	0	59	0	59	0	59	0	59	0	59	1	0			0	44531	59	Single-vessel coronary angiography	2016-12-16	7.05	0.69	12.00	1.25	10.60	163	13.30	193	5.05	111.20	67	101	21	2.62	225
Q3	0001314126	male	1962	54	127	81	2.26	0	65	0	0	178	80	25.2493	2	0	65	0	65	0	65	0	65	0	65	1	0			1	44494	65	Single-vessel coronary angiography	2016-05-18	7.43	0.43	12.90	0.82	13.00	144	16.90	160	6.17	79.06	92	81	5	3.18	440
Q3	0001340600	male	1952	64	120	70	2.48	0	62	0	0	178	75	23.6713	2	0	62	0	62	0	62	0	62	0	62	1	0			1	44531	62	Coronary artery stent implantation	2016-09-16	6.36	0.20	12.50	0.74	11.60	150	14.00	127	5.40	98.19	55	103	14	4.52	235
Q3	0001275512	male	1944	71			1.93	0	71	0	0	162	55	20.9572	2	0	71	0	71	0	71	0	71	0	71	1	0			1	44519	71	Coronary artery stent implantation	2015-11-20	15.30	0.66	12.90	1.52	13.10	146.00	17.10	158	13.01	80.84	86.00	58.80	15.20	5.04	312.50
Q3	0001199250	male	1962	52	114	56	1.98	0	83	0	0	175	75	24.4898	2	0	83	0	83	0	83	0	83	0	83	1	0			1	44519	83	Single-vessel coronary angiography	2014-12-05	8.87	0.52	13.50	1.52	9.80	130.00	15.90	369	6.51	-	85.00	-	-	3.27	330.90
Q3	0001204959	male	1963	52			2.49	0	82	0	0	176	82	26.4721	2	0	82	0	82	0	82	0	82	0	82	0	0			1	44519	82	Coronary artery stent implantation	2014-12-27	14.92	0.51	13.90	1.55	12.70	147.00	17.20	249	12.83	-	47.00	3102.80	299.20	4.45	285.30
Q3	0001220941	male	1962	53			2.61	0	79	0	0	173	60	20.0474	2	0	79	0	79	0	79	0	79	0	79	1	0			1	44519	79	Coronary artery stent implantation	2015-03-14	14.00	0.29	12.80	1.04	12.80	150.00	16.80	198	12.64	80.36	64.30	354.40	41.60	5.20	345.34
Q3	0001227444	male	1944	71	149	87	2.38	0	79	0	0	170	70	24.2215	2	0	79	0	79	0	79	0	79	0	79	1	0			1	44519	79		2015-04-14	-	-	-	-	-	-	-	-	-	94.94	75.00	94.00	12.00	3.60	227.70
Q3	0001145625	female	1941	73			2.04	0	91	0	0	160	75	29.2969	2	0	91	0	91	0	91	0	91	0	91	1	0			1	44519	91	Coronary artery stent implantation	2014-04-01	8.47	0.47	13.80	2.08	12.30	120.00	14.90	186	5.90	-	67.00	48.40	13.30	3.18	280.70
Q3	0001215774	male	1955	60	105	63	2.09	0	80	0	0	165	55	20.202	2	0	80	0	80	0	80	0	80	0	80	1	0			1	44519	80	Single-vessel coronary angiography	2015-02-26	4.76	0.29	12.80	1.99	9.70	142.00	11.60	141	2.43	-	77.00	150.50	15.50	3.69	189.90
Q3	0001200240	male	1976	38	114	58	2.17	0	83	0	0	165	80	29.3848	2	0	83	0	83	0	83	0	83	0	83	1	0			1	44519	83	Single-vessel coronary angiography	2014-12-06	9.34	0.78	12.60	1.64	11.40	127.00	16.30	293	6.87	-	57.10	838.90	63.70	5.24	354.60
Q3	0001126631	female	1947	67	100	70	1.95	0	94	0	0	151	44	19.2974	2	0	94	0	94	0	94	0	94	0	94	1	0			1	44519	94	Coronary artery stent implantation	2014-01-09	6.06	0.74	13.10	1.47	11.80	101.00	13.70	236.00	3.73	-	60.30	120.70	18.00	3.05	194.90
Q3	0001145418	male	1952	62	139	95	2.33	0	91	0	0	170	65	22.4913	2	0	91	0	91	0	91	0	91	0	91	1	0			1	44519	91	Single-vessel coronary angiography	2014-04-04	8.79	0.73	12.20	1.06	12.00	145.00	17.90	138	6.94	-	68.00	765.20	137.60	4.25	279.50
Q3	0001143972;0001343855;0001333818	female	1955	59	116	71	2.17	0	91	0	0	165	70	25.7117	2	0	91	0	91	0	91	0	91	0	91	1	0			1	44519	91	Single-vessel coronary angiography	2014-04-03	11.85	1.18	14.50	1.82	11.70	116.00	15.30	138	8.80	-	40.00	46.30	21.30	4.17	309.40
Q3	0001247980;0001347780	male	1955	60	125	74	1.84	0	75	0	0	178	71	22.4088	2	0	75	0	75	0	75	0	75	0	75	1	0			1	44519	75	Coronary artery stent implantation	2015-07-13	8.11	0.71	15.00	1.25	10.90	117.00	16.20	176	5.95	134.91	57.00	120.90	14.90	2.82	232.40
Q3	0001165140	male	1958	56	116	76	1.77	0	88	0	0	173	70	23.3887	2	0	88	0	88	0	88	0	88	0	88	1	0			1	44519	88		2014-07-02	5.42	0.29	13.50	1.97	10.10	148.00	11.80	195	2.91	-	60.00	582.80	43.30	3.49	369.00
Q3	0001238268	male	1966	49			2.33	0	77	0	0	171	68	23.255	2	0	77	0	77	0	77	0	77	0	77	1	0			1	44519	77	Coronary artery stent implantation	2015-05-28	16.59	0.85	12.50	2.65	7.70	144.00	15.60	442	12.97	90.80	83.00	53.00	14.30	3.57	406.70
Q3	0001091821	female	1955	58	118	70	2.6	0	98	0	0	160	65	25.3906	2	0	98	0	98	0	98	0	98	0	98	1	0			1	44519	98	Single-vessel coronary angiography	2013-08-28	9.36	0.65	13.30	1.15	12.40	140.00	15.30	212.00	7.54	-	63.30	47.40	10.60	5.10	373.30
Q3	0001227204	male	1963	52			2	0	79	0	0	172	75	25.3515	2	0	79	0	79	0	79	0	79	0	79	1	0			1	44519	79	Single-vessel coronary angiography	2015-04-10	9.58	0.23	14.00	0.55	12.50	162.00	18.00	135	8.80	86.11	72.00	734.00	111.60	6.27	393.93
Q3	0001089354	female	1940	73			1.76	0	98	0	0	150	60	26.6667	2	0	98	0	98	0	98	0	98	0	98	1	0			1	44519	98	Coronary artery stent implantation	2013-08-13	7.80	0.68	13.60	2.10	11.70	125.00	15.00	126.00	4.96	-	46.41	127.70	16.30	2.55	163.15
Q3	0001273911	male	1967	48	156	105	1.99	0	72	0	0	170	75	25.9516	2	0	72	0	72	0	72	0	72	0	72	1	0			1	44519	72	Single-vessel coronary angiography	2015-11-10	7.73	0.36	12.70	1.57	11.20	149.00	14.90	195	5.54	116.74	70.00	183.00	28.20	4.27	301.00
Q3	0001323661	female	1955	61	102	58	1.87	0	65	0	0	165	58	21.3039	2	0	65	0	65	0	65	0	65	0	65	1	0			1	44530	65	Coronary artery stent implantation	2016-06-25	10.29	0.17	13.80	0.72	10.70	122	13.40	170	9.38	115.66	36	1180	117	9.41	275
Q3	0001335478	male	1963	53	112	80	2.84	0	63	0	0	168	70	24.8016	2	0	63	0	63	0	63	0	63	0	63	1	0			1	44531	63	Coronary artery stent implantation	2016-08-25	16.89	1.49	13.30	1.42	12.10	145	15.60	161	13.97	64.82	110	279	21	6.24	273
Q3	0001317659	female	1950	66	156	97	2.05	0	65	0	0	0	0	#DIV/0!	2	0	65	0	65	0	65	0	65	0	65	1	0			1	44530	65	Coronary artery stent implantation	2016-05-28	7.49	0.41	13.50	1.30	11.10	97	13.10	189	5.66	67.14	73	5968	603	11.72	401
Q3	0001296518	female	1949	67	120	80	1.78	0	68	0	0	150	75	33.3333	2	0	68	0	68	0	68	0	68	0	68	1	0			1	44530	68	Coronary artery stent implantation	2016-02-28	5.87	0.27	12.50	1.14	13.20	117.00	19.80	143	4.24	79.82	61.00	141.00	20.00	5.36	165.00
Q3	0001273647	male	1940	75	124	75	1.99	0	72	0	0	172	85	28.7317	2	0	72	0	72	0	72	0	72	0	72	1	0			1	44530	72	Single-vessel coronary angiography	2015-11-10	8.92	0.44	14.50	1.11	11.90	137.00	15.40	115	7.33	-	75.00	1563.00	296.10	6.55	412.00
Q3	0001304779;0001466925	male	1944	72			2.74	0	67	0	0	168	50	17.7154	2	0	67	0	67	0	67	0	67	0	67	1	0			1	44530	67	Coronary artery stent implantation	2016-04-03	7.82	0.45	13.20	1.99	11.20	137	13.20	187	5.28	107.52	68	286	37	4.85	286
Q3	0001349642	male	1970	46	119	82	2.31	0	60	0	0	165	85	31.2213	2	0	60	0	60	0	60	0	60	0	60	1	0			1	44530	60	Single-vessel coronary angiography	2016-10-28	-	-	-	-	-	-	-	-	-	111.95	70	246	28	2.09	243
Q3	0001342300	female	1948	68	120	80	2.3	0	62	0	0	155	65	27.0552	2	0	62	0	62	0	62	0	62	0	62	1	0			1	44530	62	Coronary artery stent implantation	2016-09-26	9.51	0.51	13.20	1.68	11.20	128	13.60	205	7.24	97.26	57	78	12	3.37	246
Q3	0001350981	female	1949	67	125	75	1.76	0	60	0	0	160	50	19.5312	2	0	60	0	60	0	60	0	60	0	60	1	0			1	44530	60	Coronary artery stent implantation	2016-11-07	4.50	0.26	13.50	1.60	12.70	110	16.20	189	2.59	110.92	51	130	16	2.39	395
Q3	0001270073;0001554971	male	1968	47			2.43	0	73	0	0	170	80	27.6817	2	0	73	0	73	0	73	0	73	0	73	1	0			1	44530	73	Single-vessel coronary angiography	2015-10-28	8.85	0.33	11.50	2.17	11.60	157.00	15.20	119	6.20	102.93	75.00	86.80	18.80	3.24	383.60
Q3	0001259960	male	1951	64	130	60	1.95	0	74	0	0	180	85	26.2346	2	0	74	0	74	0	74	0	74	0	74	1	0			1	44530	74	Single-vessel coronary angiography	2015-09-08	6.42	0.76	11.60	1.31	9.30	122.00	15.90	253	4.31	-	57.00	288.00	21.80	4.47	294.00
Q3	0001352397	male	1959	57			2.47	0	60	0	0	175	95	31.0204	2	0	60	0	60	0	60	0	60	0	60	1	0			1	44530	60	Single-vessel coronary angiography	2016-11-10	7.53	0.42	12.00	1.14	13.20	131	19.30	160	5.88	103.76	72	98	9	3.10	274
Q3	0001323219	male	1965	51	111	68	2.14	0	65	0	0	170	65	22.4913	2	0	65	0	65	0	65	0	65	0	65	1	0			1	44531	65	Single-vessel coronary angiography	2016-06-23	5.85	0.61	12.50	1.78	11.00	129	12.40	219	3.25	139.52	54	3630	248	5.09	312
Q3	0001292940	male	1969	47	106	73	2.34	0	69	0	0	176	75	24.2123	2	0	69	0	69	0	69	0	69	0	69	1	0			1	44530	69	Coronary artery stent implantation	2016-02-22	7.91	0.62	12.10	0.81	11.20	134.00	13.20	186	6.41	-	-	-	-	-	-
Q3	0001264449	male	1962	53	120	80	2.48	0	73	0	0	182	80	24.1517	2	0	73	0	73	0	73	0	73	0	73	1	0			1	44531	73	Single-vessel coronary angiography	2015-09-29	8.15	0.55	12.60	1.62	8.70	141.00	15.80	247	5.88	129.96	60.00	86.50	18.10	3.25	350.30
Q3	0001308843	male	1950	66	104	70	1.92	0	67	0	0	166	63	22.8625	2	0	67	0	67	0	67	0	67	0	67	1	0			1	44531	67	Coronary artery stent implantation	2016-04-19	6.97	0.26	12.80	1.61	12.20	146	15.80	122	4.98	74.96	74	764	41	5.94	252
Q3	0001312769	male	1947	69	150	75	1.73	0	66	0	0	175	68	22.2041	2	0	66	0	66	0	66	0	66	0	66	1	0			1	44531	66	Coronary artery stent implantation	2016-05-10	9.64	0.48	13.60	3.62	9.80	127	10.00	290	5.35	84.71	83	192	19	2.68	304
Q3	0001263504	male	1961	54	130	80	2.1	0	74	0	0	176	0	0	2	0	74	0	74	0	74	0	74	0	74	1	0			1	44531	74	Coronary artery stent implantation	2015-09-23	-	-	-	-	-	-	-	-	-	135.14	58.00	93.20	17.50	3.40	315.20
Q3	0001298245	female	1950	66	117	70	1.75	0	68	0	0	155	60	24.974	2	0	68	0	68	0	68	0	68	0	68	1	0			1	44531	68	Coronary artery stent implantation	0201-03-08	9.04	0.62	13.00	1.89	11.60	117.00	13.10	191	6.50	45.97	110.00	1048.00	193.40	2.95	249.60
Q3	0001266806	male	1955	60	120	74	2.41	0	73	0	0	178	86	27.143	2	0	73	0	73	0	73	0	73	0	73	1	0			1	44531	73	Single-vessel coronary angiography	2015-10-13	6.33	0.38	12.10	1.25	12.40	154.00	18.00	133	4.54	111.57	67.00	67.30	13.60	3.00	296.30
Q3	0001291326	male	1972	44			2.43	0	66	0	0	169	72	25.2092	2	0	66	0	66	0	66	0	66	0	66	1	0			1	44531	66	Coronary artery stent implantation	2016-05-20	6.40	0.46	14.30	1.24	14.00	142	20.90	161	4.56	94.11	82	60	12	2.90	451
Q3	0001285698	male	1951	65	139	63	2.35	0	70	0	0	170	60	20.7612	2	0	70	0	70	0	70	0	70	0	70	1	0			1	44531	70		2016-01-18	4.92	0.50	12.40	0.98	9.40	143.00	15.90	278	3.37	158.01	49.00	82.00	21.00	5.19	280.60
Q3	0001156783	male	1967	47	100	70	2.4	0	90	0	0	168	60	21.2585	2	0	90	0	90	0	90	0	90	0	90	1	0	0	0	1	44542	90	Coronary artery stent implantation	2014-05-30	6.96	0.62	12.60	2.17	9.40	151.00	16.20	289	4.15	-	-	-	-	-	-
Q3	0001144679	male	1962	52			2.83	0	91	0	0	169	70	24.5089	2	0	91	0	91	0	91	0	91	0	91	1	0	0	0	1	44538	91	Single-vessel coronary angiography	2014-04-03	7.58	0.47	11.80	1.63	11.70	162.00	14.90	246	5.42	-	59.00	-	-	4.57	317.00
Q3	0001310163	male	1939	79	135	71	2.41	0	40	0	0	174	78	25.763	2	0	40	0	40	0	40	0	40	0	40	1	0			0	44531	40	Single-vessel coronary angiography	2018-06-27	7.02	0.37	13.00	1.51	11.20	130	13.30	129	5.07	148.29	50	381	33	5.82	244
Q3	0001179935	female	1956	58			2.67	0	86	0	0	170	75	25.9516	2	0	86	0	86	0	86	0	86	0	86	1	0	0	0	1	44510	86	Single-vessel coronary angiography	2014-09-06	-	-	-	-	-	-	-	-	-	-	46.00	-	-	2.14	246.90
Q3	0001237636	female	1942	73	122	74	2.07	0	77	0	0	160	65	25.3906	2	0	77	0	77	0	77	0	77	0	77	1	0	0	0	1	44510	77	Single-vessel coronary angiography	2015-05-27	6.27	0.32	13.10	2.01	9.60	124.00	16.20	260	3.72	96.14	57.00	-	-	5.07	358.50
Q3	0001229597	male	1954	61	118	72	1.88	0	78	0		169	80	28.0102	2	0	78	0	78	0	78	0	78	0	78	1	0	0	0	1	44522	78	Coronary artery stent implantation	2015-04-21	-	-	-	-	-	-	-	-	-	93.62	78.00	93.00	6.90	2.92	419.70
Q3	0001223461	male	1967	48	115	94	2.19	0	79	0		164	72	26.7698	2	0	79	0	79	0	79	0	79	0	79	1	0	0	0	1	44522	79	Single-vessel coronary angiography	2015-03-27	4.80	0.29	13.50	1.98	10.80	145.00	12.50	206	2.37	102.50	75.00	-	-	3.38	393.20
Q3	0001219137	male	1954	61			2.74	0	80	0	0	175	70	22.8571	2	0	80	0	80	0	80	0	80	0	80	1	0	0	0	1	44542	80	Single-vessel coronary angiography	2015-03-10	5.01	0.26	12.90	1.54	10.40	139.00	11.00	181	3.17	-	80.00	-	-	4.97	319.90
Q3	0001133358	male	1972	42			2.46	0	93	0	0	172	80	27.0416	2	0	93	0	93	0	93	0	93	0	93	1	0		0	1	44522	93	Single-vessel coronary angiography	2014-02-17	6.89	0.63	12.40	1.65	10.60	154.00	12.70	213.00	4.28	-	-	-	-	-	-
Q3	0001154713	male	1971	43	118	76	1.95	0	90	0	0	173	70	23.3887	2	0	90	0	90	0	90	0	90	0	90	1	0	0	0	1	44530	90	Coronary artery stent implantation	2014-05-14	-	-	-	-	-	-	-	-	-	-	70.00	64.40	8.60	3.70	277.40
Q3	0001197368	male	1976	38	137	79	1.83	0	84	0	0	165	80	29.3848	2	0	84	0	84	0	84	0	84	0	84	1	0	0	0	1	44530	84	Coronary artery stent implantation	2014-11-26	8.38	0.41	11.80	1.01	11.30	151.00	16.40	168	6.80	-	86.00	84.00	9.60	4.42	275.70
Q3	0001237892	female	1950	65			2.08	0	78	0	0	165	70	25.7117	2	0	78	0	78	0	78	0	78	0	78	1	0	0	0	1	44530	78	Coronary artery stent implantation	2015-05-28	6.56	0.25	12.00	2.58	11.00	127.00	15.90	238	3.50	185.01	33.00	219.70	25.40	2.43	142.40
Q3	0001149401	male	1954	60			2.47	0	91	0	0	161	63	24.3046	2	0	91	0	91	0	91	0	91	0	91	1	0	0	0	1	44530	91	Single-vessel coronary angiography	2014-04-23	6.56	0.38	12.50	2.92	11.50	156.00	15.10	174	2.42	-	67.00	-	-	5.07	248.20
Q3	0001225172	female	1960	55	134	77	2.45	0	79	0	0	165	68	24.977	2	0	79	0	79	0	79	0	79	0	79	1	0	0	0	1	44530	79	Single-vessel coronary angiography	2015-04-03	3.64	0.17	12.80	0.87	9.90	135.00	16.20	185	2.55	105.82	55.00	-	-	3.56	142.20
Q3	0001184803	female	1964	50	126	90	2.82	0	86	0	0	155	71	29.5525	2	0	86	0	86	0	86	0	86	0	86	1	0	0	0	1	44530	86	Single-vessel coronary angiography	2014-09-28	-	-	-	-	-	-	-	-	-	-	50.00	-	-	4.51	236.80
Q3	0001177978	male	1953	61	100	80	2.68	0	87	0	0	173	75	25.0593	2	0	87	0	87	0	87	0	87	0	87	1	0	0	0	1	44542	87	Coronary artery stent implantation	2014-08-27	6.43	0.74	13.10	1.99	13.30	151.00	20.70	118	3.61	-	96.00	-	-	4.38	393.40
Q3	0001225165	male	1943	72			2.34	0	79	0	0	170	62	21.4533	2	0	79	0	79	0	79	0	79	0	79	1	0	0	0	1	44531	79	Single-vessel coronary angiography	2015-04-03	-	-	-	-	-	-	-	-	-	158.44	48.00	46.90	20.00	2.22	116.30
Q3	0001151338	male	1950	64	96	64	2.67	0	90	0	0	155	74	30.8012	2	0	90	0	90	0	90	0	90	0	90	1	0	0	0	1	44531	90	Single-vessel coronary angiography	2014-04-30	6.16	0.64	13.20	1.33	14.10	149.00	20.90	139	4.03	-	55.80	45.80	11.80	3.10	237.04
Q3	0001246101	female	-	#VALUE!	146	80	2.13	0	76	0	0	166	63	22.8625	2	0	76	0	76	0	76	0	76	0	76	1	0	0	0	1	44531	76	Single-vessel coronary angiography	2015-07-06	-	-	-	-	-	-	-	-	-	103.26	56.00	71.00	13.30	2.53	292.80
Q3	0001138495	female	1946	68	110	70	2.73	0	92	0	0	173	62	20.7157	2	0	92	0	92	0	92	0	92	0	92	1	0	0	0	1	44531	92	Single-vessel coronary angiography	2014-03-10	4.38	0.31	12.40	0.94	11.30	122.00	16.80	126	3.06	-	56.00	-	-	2.92	211.60
Q3	0001093569	male	1956	57			1.82	0	99	0	0	175	66	21.551	2	0	99	0	99	0	99	0	99	0	99	1	0	0	0	1	44532	99	Single-vessel coronary angiography	2013-08-21	5.53	0.71	13.20	1.38	9.50	130.00	10.40	285.00	3.16	-	78.00	-	-	3.78	295.70
Q3	0001208364	female	1960	55	127	80	2.3	0	82	0	0	165	78	28.6501	2	0	82	0	82	0	82	0	82	0	82	1	0	0	0	1	44532	82	Coronary artery drug-eluting stent implantation	2015-01-14	8.45	0.33	12.30	1.89	8.30	142.00	15.80	239	6.14	-	52.00	77.50	8.60	2.69	251.80
Q3	0001153777	female	1975	39	120	80	2.23	0	90	0	0	158	62	24.8358	2	0	90	0	90	0	90	0	90	0	90	1	0	0	0	1	44532	90	Single-vessel coronary angiography	2014-05-12	5.93	0.41	12.80	1.16	11.90	137.00	15.50	145	4.32	-	64.00	51.20	12.30	3.13	263.70
Q3	0001195625;0001287210	female	1966	48	120	80	2.79	0	84	0	0	156	62	25.4767	2	0	84	0	84	0	84	0	84	0	84	1	0	0	0	1	44532	84	Single-vessel coronary angiography	2014-11-20	4.25	0.26	14.00	0.83	11.80	118.00	14.80	160	3.13	-	53.00	-	-	2.60	207.30
Q3	0001153466	male	1962	52	120	70	1.81	0	90	0	0	178	66	20.8307	2	0	90	0	90	0	90	0	90	0	90	1	0	0	0	1	44532	90	Coronary artery stent implantation	2014-05-13	-	-	-	-	-	-	-	-	-	-	68.00	80.10	14.90	3.76	362.90
Q3	0001170211	female	1956	58	130	84	2.61	0	88	0	0	168	71	25.1559	2	0	88	0	88	0	88	0	88	0	88	1	0	0	0	1	44532	88	Coronary artery stent implantation	2014-07-23	5.91	0.28	11.70	1.84	9.50	114.00	16.10	248	3.50	-	48.00	94.40	16.00	2.88	197.80
Q3	0001130297	male	1955	59			1.86	0	94	0	0	170	70	24.2215	2	0	94	0	94	0	94	0	94	0	94	1	0	0	0	1	44532	94	Single-vessel coronary angiography	2014-01-24	8.67	0.59	13.30	1.49	12.90	164.00	19.10	194.00	6.54	-	76.00	69.10	7.40	3.68	282.60
Q3	0001209156	female	1944	71	138	76	2.04	0	82	0	0	160	55	21.4844	2	0	82	0	82	0	82	0	82	0	82	1	0	0	0	1	44532	82	Coronary artery stent implantation	2015-01-19	6.61	0.32	12.70	1.34	8.40	146.00	15.70	317	4.85	-	61.00	109.80	27.00	3.10	205.30
Q3	0001212125	male	1955	60	162	70	2.04	0	82	0	0	170	72	24.9135	2	0	82	0	82	0	82	0	82	0	82	1	0	0	0	1	44532	82	Single-vessel coronary angiography	2015-01-30	6.02	0.64	12.80	0.79	12.20	131.00	16.80	155	4.53	-	67.00	70.90	8.80	5.04	332.20
Q3	0001179497;0001256991	female	1939	75	120	64	2.18	0	86	0	0	160	50	19.5312	2	0	86	0	86	0	86	0	86	0	86	1	0	0	0	1	44532	86	Single-vessel coronary angiography	2014-09-05	-	-	-	-	-	-	-	-	-	-	54.00	38.90	34.60	2.96	303.90
Q3	0001204642	male	1955	59			2.25	0	83	0	0	167	75	26.8923	2	0	83	0	83	0	83	0	83	0	83	1	0	0	0	1	44532	83	Single-vessel coronary angiography	2014-12-29	5.14	0.48	13.40	1.23	10.20	101.00	16.10	223	3.28	-	58.00	66.50	14.70	3.10	216.80
Q3	0001188570	female	1947	67	138	76	2.25	0	85	0	0	173	69	23.0546	2	0	85	0	85	0	85	0	85	0	85	1	0	0	0	1	44532	85	Single-vessel coronary angiography	2014-10-21	-	-	-	-	-	-	-	-	-	-	66.00	-	-	3.02	316.70
Q3	0001137297	male	1937	77	140	85	2.78	0	92	0	0	163	60	22.5827	2	0	92	0	92	0	92	0	92	0	92	1	0	0	0	1	44537	92	Single-vessel coronary angiography	2014-03-06	6.20	0.38	13.10	0.96	11.80	168.00	15.30	105	4.83	-	71.20	96.50	8.70	2.71	230.69
Q3	0001161098	male	1943	71	120	70	2.12	0	89	0	0	167	76	27.2509	2	0	89	0	89	0	89	0	89	0	89	1	0	0	0	1	44537	89	Single-vessel coronary angiography	2014-06-17	5.81	0.63	12.90	1.44	14.00	154.00	22.00	103	3.52	-	64.00	-	-	4.94	397.80
Q3	0001166079	female	1946	68	90	60	2.71	0	88	0	0	170	70	24.2215	2	0	88	0	88	0	88	0	88	0	88	1	0	0	0	1	44537	88	Single-vessel coronary angiography	2014-07-07	7.69	0.30	12.30	1.62	11.00	134.00	16.30	238	5.58	-	74.00	-	-	4.16	197.50
Q3	0001193359;0001632505	male	1946	68	143	62	2.18	0	84	0	0	170	60	20.7612	2	0	84	0	84	0	84	0	84	0	84	1	0	0	0	1	44537	84	Single-vessel coronary angiography	2014-11-07	-	-	-	-	-	-	-	-	-	-	74.00	71.30	13.20	2.61	160.70
Q3	0001145081	male	1952	62	110	64	2.16	0	92	0	0	175	68	22.2041	2	0	92	0	92	0	92	0	92	0	92	1	0	0	0	1	44537	92	Single-vessel coronary angiography	2014-04-04	8.64	0.51	12.80	1.44	9.70	150.00	16.00	253	6.53	-	58.00	63.00	14.90	4.97	395.30
Q3	0001227595	male	1969	46	130	80	2.51	0	79	0	0	173	78	26.0617	2	0	79	0	79	0	79	0	79	0	79	1	0	0	0	1	44537	79	Single-vessel coronary angiography	2015-04-15	5.46	0.12	12.40	2.13	10.20	149.00	11.00	154	3.05	87.50	87.00	104.50	14.40	4.77	343.90
Q3	0001224533	male	1946	69	145	55	1.81	0	80	0	0	170	65	22.4913	2	0	80	0	80	0	80	0	80	0	80	1	0	0	0	1	44537	80	Coronary artery stent implantation	2015-03-31	5.89	0.32	13.00	1.75	11.80	152.00	16.00	140	3.65	152.48	50.00	28.70	8.20	2.84	218.90
Q3	0001234694	male	1953	62			2.05	0	78	0	0	170	70	24.2215	2	0	78	0	78	0	78	0	78	0	78	1	0	0	0	1	44537	78	Single-vessel coronary angiography	2015-05-14	-	-	-	-	-	-	-	-	-	145.74	53.00	67.80	12.40	5.37	170.50
Q3	0001235362	male	1969	46	120	80	1.86	0	78	0	0	172	66	22.3094	2	0	78	0	78	0	78	0	78	0	78	1	0	0	0	1	44537	78	Single-vessel coronary angiography	2015-05-20	-	-	-	-	-	-	-	-	-	-	-	-	-	-	-
Q3	0001195116	female	1963	51			2.42	0	84	0	0	156	51	20.9566	2	0	84	0	84	0	84	0	84	0	84	1	0	0	0	1	44537	84	Coronary artery stent implantation	2014-11-17	3.70	0.28	12.40	1.47	11.00	128.00	12.80	188	1.89	-	45.00	-	-	2.14	252.30
Q3	0001187598	male	1945	69	110	70	1.85	0	85	0	0	175	70	22.8571	2	0	85	0	85	0	85	0	85	0	85	1	0	0	0	1	44537	85	Single-vessel coronary angiography	2014-10-17	5.78	0.58	13.80	1.99	9.40	112.00	15.90	329	2.94	-	58.00	106.50	14.50	2.32	219.60
Q3	0001211491	female	1947	68	135	62	1.86	0	82	0	0	165	75	27.5482	2	0	82	0	82	0	82	0	82	0	82	1	0	0	0	1	44537	82	Single-vessel coronary angiography	2015-01-28	5.00	0.22	12.70	1.55	10.40	141.00	11.60	234	3.12	-	70.00	39.00	11.90	3.83	252.80
Q3	0001164413;0001091917	male	1977	36	130	90	1.75	0	99	0	0	170	78	26.9896	2	0	99	0	99	0	99	0	99	0	99	1	0	0	0	1	44537	99	Coronary artery stent implantation	2013-09-02	7.12	0.67	12.90	1.62	9.40	170.00	10.30	232.00	4.77	-	71.80	69.40	12.50	4.70	480.90
Q3	0001159307;0001531179;0001314020	male	1957	57	120	80	1.81	0	89	0	0	170	63	21.7993	2	0	89	0	89	0	89	0	89	0	89	1	0	0	0	1	44537	89	Coronary artery stent implantation	2014-06-06	5.73	0.44	12.90	1.29	12.10	156.00	16.20	165	3.70	-	55.00	-	-	3.46	275.50
Q3	0001242746	male	1963	52			2.52	0	77	0	0	165	70	25.7117	2	0	77	0	77	0	77	0	77	0	77	1	0	0	0	1	44537	77	Single-vessel coronary angiography	2015-06-18	8.08	0.43	13.40	4.10	13.60	163.00	22.00	158	3.32	121.58	64.00	-	-	4.63	348.00
Q3	0001214703	female	1946	69	141	72	2.08	0	81	0	0	168	73	25.8645	2	0	81	0	81	0	81	0	81	0	81	1	0	0	0	1	44538	81	Single-vessel coronary angiography	2015-02-13	4.91	0.25	12.40	0.69	10.10	130.00	16.30	120	3.96	-	52.00	-	-	2.29	293.90
Q3	0001390900;0001133067;0001432705	female	1955	59	110	70	2.09	0	93	0	0	172	73	24.6755	2	0	93	0	93	0	93	0	93	0	93	1	0	0	0	1	44538	93	Single-vessel coronary angiography	2014-02-18	6.28	0.18	11.60	2.28	9.80	132.00	10.20	219	3.77	-	57.00	104.10	17.50	2.89	241.80
Q3	0001224860;0001513559	female	1955	60	110	72	2.21	0	80	0	0	165	70	25.7117	2	0	80	0	80	0	80	0	80	0	80	1	0	0	0	1	44538	80	Single-vessel coronary angiography	2015-04-01	6.88	0.33	12.30	1.78	10.90	141.00	13.20	187	4.64	113.43	51.00	-	-	3.20	197.70
Q3	0001335626;0001131417	female	1955	59	130	70	2.06	0	92	0	0	164	64	23.7954	2	0	92	0	92	0	92	0	92	0	92	1	0	0	0	1	44510	92	Single-vessel coronary angiography	2014-02-10	-	-	-	-	-	-	-	-	-	-	64.00	-	-	1.96	253.30
Q3	0001096829	male	1962	51	140	80	2.48	0	98	0	0	172	60	20.2812	2	0	98	0	98	0	98	0	98	0	98	1	0	0	0	1	44510	98	Single-vessel coronary angiography	2013-09-06	4.46	0.35	13.20	1.46	11.10	158.00	14.30	167.00	2.49	-	-	-	-	-	-
Q3	0001224413	female	1952	63	157	90	1.72	0	79	0	0	164	72	26.7698	2	0	79	0	79	0	79	0	79	0	79	1	0	0	0	1	44510	79	Single-vessel coronary angiography	2015-04-03	7.69	0.25	14.60	0.99	-----	124.00	-----	83	6.31	-	-	-	-	-	-
Q3	0001174331	female	1956	58	120	70	2.67	0	86	0	0	165	70	25.7117	2	0	86	0	86	0	86	0	86	0	86	1	0	0	0	1	44510	86	Single-vessel coronary angiography	2014-08-13	4.59	0.36	12.90	1.37	12.00	125.00	14.90	217	2.81	-	49.00	90.30	88.40	4.81	319.10
Q3	0001223999	female	1958	57			1.72	0	79	0	0	163	64	24.0882	2	0	79	0	79	0	79	0	79	0	79	1	0	0	0	1	44510	79	Single-vessel coronary angiography	2015-03-30	-	-	-	-	-	-	-	-	-	105.43	55.00	-	-	2.38	296.50
Q3	0001214054	male	1942	73	145	66	1.93	0	81	0	0	175	80	26.1224	2	0	81	0	81	0	81	0	81	0	81	1	0			0	44531	81	Single-vessel coronary angiography	2015-02-09	4.28	0.33	12.40	0.84	11.80	146.00	16.50	118	3.05	-	69.00	20.10	6.90	3.62	274.70
Q3	0001203146	male	1962	52	112	77	2.19	0	82	0	0	184	74	21.8573	2	0	82	0	82	0	82	0	82	0	82	1	0	0	0	1	44510	82	Single-vessel coronary angiography	2014-12-23	5.26	0.38	12.40	0.95	11.20	147.00	13.50	205	3.84	-	-	-	-	-	-
Q3	0001045745;0001086169;0000994557	male	1956	60	104	64	2.04	0	63	0	0	173	65	21.7181	2	0	63	0	63	0	63	0	63	0	63	1	0		0	1	44510	63	Single-vessel coronary angiography	2016-07-20	6.60	0.34	12.20	1.94	11.60	150	14.50	228	4.24	113.53	66	151	16	2.75	239
Q3	0001188403	male	1956	58			2.43	0	84	0	0	176	75	24.2123	2	0	84	0	84	0	84	0	84	0	84	1	0	0	0	1	44517	84	Single-vessel coronary angiography	2014-10-20	7.62	0.43	12.60	1.94	9.10	131.00	16.20	215	4.66	-	71.00	77.10	14.70	3.86	230.70
Q3	0001231577	female	1942	73	167	62	1.87	0	78	0	0	152	55	23.8054	2	0	78	0	78	0	78	0	78	0	78	1	0	0	0	1	44517	78	Single-vessel coronary angiography	2015-04-29	5.68	0.28	13.30	2.63	13.40	136.00	16.50	162	2.65	-	-	-	-	-	-
Q3	0001179259	female	1957	57	180	104	2.79	0	87	0	0	167	65	23.3067	2	0	87	0	87	0	87	0	87	0	87	1	0	0	0	1	44541	87	Single-vessel coronary angiography	2014-09-03	6.49	0.27	12.90	1.72	13.00	134.00	16.60	175	4.24	-	56.00	31.10	14.10	4.58	279.60
Q3	0001153594	female	1943	71	140	80	2.46	0	89	0	0	158	52	20.83	2	0	89	0	89	0	89	0	89	0	89	1	0	0	0	1	44517	89	Single-vessel coronary angiography	2014-05-15	6.34	0.47	12.70	2.31	10.60	132.00	12.10	318	3.51	-	52.00	46.20	13.90	3.92	246.20
Q3	0001178033	female	1962	52			2.82	0	86	0	0	162	67	25.5296	2	0	86	0	86	0	86	0	86	0	86	1	0	0	0	1	44517	86	Coronary artery stent implantation	2014-08-28	5.54	0.74	16.10	1.59	-----	89.00	-----	131	3.04	-	49.00	97.30	21.80	2.35	282.80
Q3	0001129509	male	1953	61	120	80	1.72	0	94	0	0	178	83	26.1962	2	0	94	0	94	0	94	0	94	0	94	1	0	0	0	1	44541	94	Single-vessel coronary angiography	2014-01-22	-	-	-	-	-	-	-	-	-	-	83.00	-	-	4.89	367.50
Q3	0001136248	male	1957	57	120	80	1.79	0	92	0	0	170	63	21.7993	2	0	92	0	92	0	92	0	92	0	92	1	0	0	0	1	44521	92	Single-vessel coronary angiography	2014-02-26	3.22	0.37	12.40	1.48	8.50	130.00	15.50	220	1.24	-	-	-	-	-	-
Q3	0001230086	male	1954	61			2.46	0	78	0	0	175	80	26.1224	2	0	78	0	78	0	78	0	78	0	78	1	0	0	0	1	44521	78	Coronary artery drug-eluting stent implantation	2015-04-23	4.58	0.30	12.70	1.76	9.10	146.00	15.80	253	2.37	123.92	61.00	-	-	5.13	254.90
Q3	0001135675	male	1969	45			2.33	0	93	0	0	173	71	23.7228	2	0	93	0	93	0	93	0	93	0	93	1	0	0	0	1	44541	93	Single-vessel coronary angiography	2014-03-03	4.86	0.24	13.40	1.60	9.70	149.00	16.00	224	2.93	-	-	-	-	-	-
Q3	0001239629;0001532348	male	1940	75	116	79	2.68	0	77	0	0	173	72	24.0569	2	0	77	0	77	0	77	0	77	0	77	1	0	0	0	1	44521	77	Single-vessel coronary angiography	2015-06-05	3.94	0.18	15.80	0.92	12.20	107.00	16.20	134	2.62	146.50	51.00	36.90	14.80	5.38	218.50
Q3	0001223514	male	1965	50	130	90	2.68	0	79	0	0	155	48	19.9792	2	0	79	0	79	0	79	0	79	0	79	1	0			1	44519	79	Single-vessel coronary angiography	2015-03-26	5.66	0.39	12.90	1.40	11.70	163.00	16.60	230	3.63	112.38	69.00	-	-	3.69	284.70
Q3	0001133436	female	1949	65	120	80	1.87	0	93	0	0	160	70	27.3438	2	0	93	0	93	0	93	0	93	0	93	1	0	0	0	1	44521	93	Coronary artery stent implantation	2014-02-14	4.77	0.17	14.20	1.28	12.30	127.00	17.10	120.00	3.21	-	61.00	-	-	3.76	359.20
Q3	0001318279	male	1973	43	150	96	1.77	0	65	0	0	175	80	26.1224	2	0	65	0	65	0	65	0	65	0	65	1	0	0	0	1	44521	65	Single-vessel coronary angiography	2016-06-01	7.41	0.36	13.30	1.89	11.60	176	15.60	253	4.91	119.95	58	55	11	3.52	303
Q3	0001330504	female	1954	62	139	70	2.22	0	63	0	0	150	65	28.8889	2	0	63	0	63	0	63	0	63	0	63	1	0	0	0	1	44521	63	Single-vessel coronary angiography	2016-07-29	10.99	0.62	12.80	2.82	12.90	146	17.80	227	7.37	103.27	55	-	-	5.22	352
Q3	0001359116	female	1956	60	156	91	2.51	0	59	0	0	170	70	24.2215	2	0	59	0	59	0	59	0	59	0	59	1	0	0	0	1	44521	59	Single-vessel coronary angiography	2016-12-07	8.54	0.22	12.20	1.71	10.40	145	11.20	217	6.54	-	50	57	17	3.55	265
Q3	0001314791	male	1955	61	110	63	2.26	0	66	0	0	179	80	24.968	2	0	66	0	66	0	66	0	66	0	66	1	0	0	0	1	44521	66		2016-05-17	10.34	0.53	13.20	2.77	11.80	154	15.00	195	6.87	148.98	52	101	10	2.53	295
Q3	0001277080	female	1964	51	137	89	2.39	0	71	0	0	163	60	22.5827	2	0	71	0	71	0	71	0	71	0	71	1	0	0	0	1	44521	71		2015-11-26	4.20	0.21	12.30	1.73	11.30	143.00	16.40	162	2.21	155.17	40.00	89.70	11.80	3.22	241.10
Q3	0001353151	female	1953	63	159	69	1.93	0	60	0	0	155	65	27.0552	2	0	60	0	60	0	60	0	60	0	60	1	0	0	0	1	44521	60	Single-vessel coronary angiography	2016-11-15	5.56	0.29	13.30	1.86	12.30	129	16.10	255	3.29	109.82	52	71	10	2.85	246
Q3	0001282469	male	1959	56	122	70	1.79	0	70	0	0	171	76	25.9909	2	0	70	0	70	0	70	0	70	0	70	1	0	0	0	1	44521	70		2015-12-22	-	-	-	-	-	-	-	-	-	102.49	73.00	90.60	9.10	3.97	296.70
Q3	0001304590	male	1970	46	134	81	2.58	0	67	0	0	170	56	19.3772	2	0	67	0	67	0	67	0	67	0	67	1	0	0	0	1	44521	67	Single-vessel coronary angiography	2016-04-05	4.98	0.24	12.80	1.03	11.70	155	16.70	140	3.70	134.35	60	51	12	2.92	299
Q3	0001276486	male	1941	74	126	66	1.94	0	71	0	0	170	65	22.4913	2	0	71	0	71	0	71	0	71	0	71	1	0	0	0	1	44521	71	Single-vessel coronary angiography	2015-11-25	-	-	-	-	-	-	-	-	-	116.93	62.00	98.00	5.30	4.40	274.70
Q3	0001281848	male	1954	61	125	67	2.8	0	70	0	0	175	78	25.4694	2	0	70	0	70	0	70	0	70	0	70	1	0		0	1	44521	70	Single-vessel coronary angiography	2015-12-22	5.98	0.23	13.00	0.63	13.40	169.00	18.00	116	5.09	97.63	75.00	-	-	2.68	390.00
Q3	0001334285	male	1941	75	176	62	2.01	0	63	0	0	175	80	26.1224	2	0	63	0	63	0	63	0	63	0	63	1	0	0	0	1	44541	63	Single-vessel coronary angiography	2016-08-17	-	-	-	-	-	-	-	-	-	82.14	84	60	8	3.76	316
Q3	0001269433;0001056726	male	1943	72	116	58	2.12	0	73	0	0	178	72	22.7244	2	0	73	0	73	0	73	0	73	0	73	1	0	0	0	1	44541	73	Single-vessel coronary angiography	2015-10-22	3.27	0.23	13.00	0.86	10.30	146.00	16.40	118	2.12	122.12	60.00	-	-	2.27	205.50
Q3	0001429744;0001284456	male	1942	74	150	80	1.88	0	71	0	0	170	68	23.5294	2	0	71	0	71	0	71	0	71	0	71	1	0	0	0	1	44541	71	Coronary artery stent implantation	2015-12-30	4.60	0.41	11.90	1.18	12.30	141.00	16.70	166	2.95	91.32	77.00	46.00	7.60	4.48	240.30
Q3	0001271223	male	1952	63	107	56	1.84	0	72	0	0	170	55	19.0311	2	0	72	0	72	0	72	0	72	0	72	1	0	0	0	1	44521	72	Coronary artery stent implantation	2015-11-02	4.15	0.30	12.40	1.21	10.40	134.00	11.30	181	2.50	106.79	69.00	83.20	15.60	2.54	342.60
Q3	0001272757	male	1959	56	146	82	2.49	0	72	0	0	171	64	21.8871	2	0	72	0	72	0	72	0	72	0	72	1	0		0	1	44521	72	Coronary artery drug-eluting stent implantation	2015-11-06	6.26	0.49	12.70	1.43	10.20	156.00	12.60	176	3.48	126.09	61.00	79.80	18.50	3.31	327.80
Q3	0001287943	male	1941	75	143	78	2.31	0	70	0	0	172	65	21.9713	2	0	70	0	70	0	70	0	70	0	70	1	0	0	0	1	44541	70	Single-vessel coronary angiography	2016-01-15	-	-	-	-	-	-	-	-	-	119.15	61.00	114.00	10.10	4.17	340.50
Q3	0001313773	male	1946	70	105	61	2.72	0	66	0	0	160	58	22.6562	2	0	66	0	66	0	66	0	66	0	66	1	0	0	0	1	44522	66	Single-vessel coronary angiography	2016-05-12	4.96	0.35	13.20	2.27	9.30	133	9.40	286	2.07	108.45	67	87	30	4.29	208
Q3	0001268531	male	1965	50	130	80	2.47	0	73	0	0	178	85	26.8274	2	0	73	0	73	0	73	0	73	0	73	1	0	0	0	1	44541	73	Single-vessel coronary angiography	2015-10-21	-	-	-	-	-	-	-	-	-	158.63	51.00	103.60	26.80	3.87	365.60
Q3	0001275874	male	1962	53	157	97	2.32	0	72	0	0	179	80	24.968	2	0	72	0	72	0	72	0	72	0	72	1	0	0	0	1	44541	72	Single-vessel coronary angiography	2015-11-23	5.43	0.35	13.00	1.97	12.50	167.00	16.30	122	2.94	149.96	53.00	62.10	10.80	2.52	301.90
Q3	0001299207	female	1954	62	159	94	2.53	0	68	0	0	160	70	27.3438	2	0	68	0	68	0	68	0	68	0	68	1	0	0	0	1	44541	68	Single-vessel coronary angiography	2016-03-11	5.26	0.28	12.50	1.43	11.30	119.00	13.90	170	3.45	110.18	52.00	80.20	15.30	2.78	226.40
Q3	0001256817	male	1962	53	128	68	1.86	0	75	0	0	175	80	26.1224	2	0	75	0	75	0	75	0	75	0	75	1	0	0	0	1	44541	75	Single-vessel coronary angiography	2015-08-21	4.84	0.26	13.10	1.50	10.40	155.00	16.30	194	2.93	122.84	63.00	114.70	17.20	2.11	252.80
Q3	0001320953	female	1960	56	120	80	2.47	0	65	0	0	165	80	29.3848	2	0	65	0	65	0	65	0	65	0	65	1	0	0	0	1	44534	65	Single-vessel coronary angiography	2016-06-17	4.60	0.26	12.90	1.60	10.40	134	12.70	218	2.62	82.83	68	74	22	2.28	343
Q3	0001353274;0000921953	female	1943	73	113	50	2.64	0	60	0	0	152	50	21.6413	2	0	60	0	60	0	60	0	60	0	60	1	2	0	0	0	44531	60	Single-vessel coronary angiography	2016-11-21	5.98	0.26	12.20	1.54	12.80	126	18.20	168	4.07	116.90	48	43	6	1.73	284
Q3	0001254395	female	1951	64			2.16	0	75	0	0	155	60	24.974	2	0	75	0	75	0	75	0	75	0	75	0	0	0	0	0	44531	75	Single-vessel coronary angiography	2015-08-18	6.50	0.31	12.40	1.93	10.70	123.00	12.40	221	3.96	84.62	65.00	-	-	3.47	292.80
Q3	0001289471	female	1944	72	159	69	1.83	0	68	0	0	0	0	#DIV/0!	2	0	68	0	68	0	68	0	68	0	68	1	0	0	0	1	44531	68	Coronary artery stent implantation	2016-03-02	8.79	0.40	13.00	2.32	10.80	124.00	12.30	323	5.70	104.86	53.00	114.20	25.50	2.98	267.30
Q3	0001311986	male	1955	61	131	82	2.01	0	66	0	0	168	75	26.5731	2	0	66	0	66	0	66	0	66	0	66	1	0	0	0	1	44531	66	Single-vessel coronary angiography	2016-05-05	4.69	0.35	13.80	1.76	12.90	150	16.90	227	2.46	-	-	-	-	-	-
Q3	0001298607	male	1965	51	122	72	1.98	0	68	0	0	168	72.5	25.6874	2	0	68	0	68	0	68	0	68	0	68	1	0	0	0	1	44531	68	Single-vessel coronary angiography	2016-03-09	6.68	0.42	12.20	1.41	12.00	148.00	14.50	138	4.77	123.81	63.00	-	-	3.10	256.60
Q3	0001305572	female	1957	59	125	80	1.93	0	67	0	0	155	58	24.1415	2	0	67	0	67	0	67	0	67	0	67	1	0	0	0	1	44531	67	Single-vessel coronary angiography	2016-04-07	8.37	0.36	11.80	1.39	9.80	139	10.60	299	6.50	135.43	44	39	12	2.63	236
Q3	0001341262	female	1942	74			2.39	1	21	0	0	155	60	24.974	2	0	62	0	62	1	21	0	62	0	62	2	1	43282	6	1	44531	62	Single-vessel coronary angiography	2016-09-20	5.32	0.37	13.10	1.27	11.50	130	15.00	194	3.54	116.58	48	51	16	4.01	405
Q3	0001307075	female	1947	69	134	82	2.58	0	67	0	0	155	50	20.8117	2	0	67	0	67	0	67	0	67	0	67	1	0	0	0	1	44531	67	Single-vessel coronary angiography	2016-04-13	5.92	0.33	12.80	1.76	10.40	131	16.20	202	3.71	89.67	61	-	-	4.90	277
Q3	0001287865	female	1958	58	137	79	2.08	0	70	0	0	160	74	28.9062	2	0	70	0	70	0	70	0	70	0	70	1	0	0	0	1	44531	70	Single-vessel coronary angiography	2016-01-18	8.44	0.48	12.50	2.73	10.70	138.00	16.10	303	4.87	114.62	51.00	65.80	36.60	4.30	289.30
Q3	0001263130	female	1956	59	110	70	2.59	0	74	0	0	155	52.5	21.8522	2	0	74	0	74	0	74	0	74	0	74	1	0	0	0	1	44531	74	Single-vessel coronary angiography	2015-09-23	4.63	0.18	12.50	1.44	12.00	134.00	14.90	200	3.00	98.12	58.00	199.70	17.90	2.18	283.70
Q3	0001303590	female	1962	54	131	79	2.13	0	67	0	0	160	60	23.4375	2	0	67	0	67	0	67	0	67	0	67	1	0	0	0	1	44531	67	Coronary artery stent implantation	2016-03-31	6.89	0.41	13.20	2.58	9.50	141	16.00	283	3.76	153.38	40	54	12	2.10	173
Q3	0001354076	female	1964	52	133	77	1.84	0	60	0	0	156	60	24.6548	2	0	60	0	60	0	60	0	60	0	60	1	0	0	0	1	44531	60	Single-vessel coronary angiography	2016-11-16	4.65	0.29	12.50	1.18	11.30	134	13.40	241	3.15	142.18	43	85	10	2.23	170
Q3	0001307977	male	1948	71	138	80	2.12	0	34	0	0	170	70	24.2215	2	0	34	0	34	0	34	0	34	0	34	1	0	0	0	1	44531	34	Single-vessel coronary angiography	2019-01-16	7.39	0.47	15.20	1.42	8.30	115	15.60	244	5.28	-	-	-	-	-	-
Q3	0001279396	male	1954	61			2.71	0	71	0	0	169	72.5	25.3843	2	0	71	0	71	0	71	0	71	0	71	1	0	0	0	1	44531	71	Single-vessel coronary angiography	2015-12-09	-	-	-	-	-	-	-	-	-	107.49	69.00	91.60	10.80	2.88	266.20
Q3	0001304087	male	1943	73	150	70	2.31	0	68	0	0	0	0	#DIV/0!	2	0	68	0	68	0	68	0	68	0	68	1	0	0	0	1	44531	68	Single-vessel coronary angiography	2016-03-31	6.64	0.39	12.40	1.39	9.30	156	16.20	234	4.77	-	-	-	-	-	-
Q3	0001306140	male	1954	62	149	57	2.35	0	67	0	0	0	0	#DIV/0!	2	0	67	0	67	0	67	0	67	0	67	1	0	0	0	1	44531	67	Coronary artery stent implantation	2016-04-11	4.96	0.29	14.00	1.23	16.10	144	16.70	103	3.29	111.20	67	97	19	3.02	281
Q3	0001281374;0001306576;0001486310	female	1946	69			1.87	0	71	0	0	155	55	22.8928	2	0	71	0	71	0	71	0	71	0	71	1	0	0	0	1	44531	71	Single-vessel coronary angiography	2015-12-17	4.64	0.42	13.30	1.09	10.40	123.00	11.70	236	3.07	95.05	58.00	58.00	16.50	3.31	300.20
Q3	0001323321	male	1982	34	123	79	2.11	0	65	0	0	173	75	25.0593	2	0	65	0	65	0	65	0	65	0	65	1	0	0	0	1	44531	65	Single-vessel coronary angiography	2016-06-24	-	-	-	-	-	-	-	-	-	132.81	64	60	12	3.63	292
Q3	0001272837	female	1953	63	138	79	2.5	0	64	0	0	150	45	20	2	0	64	0	64	0	64	0	64	0	64	1	0	0	0	1	44531	64	Single-vessel coronary angiography	2016-07-12	4.27	0.29	13.20	1.76	12.50	138	17.50	141	2.16	126.92	46	108	24	1.77	274
Q3	0001353704	male	1968	48	148	89	1.73	0	60	0	0	0	0	#DIV/0!	2	0	60	0	60	0	60	0	60	0	60	1	0	0	0	1	44531	60	Single-vessel coronary angiography	2016-11-16	3.89	0.16	13.20	0.90	11.20	143	12.70	125	2.77	127.67	62	-	-	3.50	275
Q3	0001259872	male	1946	69	137	94	2.31	0	74	0	0	0	0	#DIV/0!	2	0	74	0	74	0	74	0	74	0	74	1	0	0	0	1	44531	74	Single-vessel coronary angiography	2015-09-09	-	-	-	-	-	-	-	-	-	84.71	83.00	59.90	16.10	4.79	313.30
Q3	0001305742	male	1971	45	126	76	2.68	0	67	0	0	170	70	24.2215	2	0	67	0	67	0	67	0	67	0	67	1	0	0	0	1	44531	67	Single-vessel coronary angiography	2016-04-08	6.69	0.30	12.60	1.92	11.30	149	13.00	259	4.12	149.22	55	54	21	3.94	353
Q3	0001254882	male	1963	52			2.68	0	75	0	0	168	67.5	23.9158	2	0	75	0	75	0	75	0	75	0	75	1	0	0	0	1	44531	75	Single-vessel coronary angiography	2015-08-14	5.40	0.42	14.80	1.17	9.20	125.00	15.90	178	3.63	138.42	57.00	37.30	8.10	3.32	442.80
Q3	0001253140	female	1976	39	125	75	2.11	0	75	0	0	0	0	#DIV/0!	2	0	75	0	75	0	75	0	75	0	75	1	0	0	0	1	44531	75	Coronary artery stent implantation	2015-08-10	7.73	0.25	13.40	1.45	12.30	126.00	16.80	178	5.99	115.89	54.00	51.30	10.20	2.85	226.10
Q3	0001273595	male	1960	55	140	86	2.72	0	72	0	0	175	80	26.1224	2	0	72	0	72	0	72	0	72	0	72	1	0	0	0	1	44531	72	Coronary artery stent implantation	0015-10-10	4.08	0.39	12.70	1.19	10.70	142.00	16.40	171	2.45	109.77	75.00	56.00	6.60	6.84	310.00
Q3	0001335772	male	1984	32	115	72	2.4	0	63	0	0	171	87.5	29.9237	2	0	63	0	63	0	63	0	63	0	63	1	0	0	0	1	44531	63	Coronary artery stent implantation	2016-08-23	6.14	0.22	13.20	1.70	13.50	162	20.20	162	4.18	149.72	58	65	9	3.17	289
Q3	0001293715;0001296464;0001258561;0001362809	male	1953	62	146	86	2.83	0	74	0	0	0	0	#DIV/0!	2	0	74	0	74	0	74	0	74	0	74	1	0	0	0	1	44531	74	Single-vessel coronary angiography	2015-09-02	9.62	0.19	13.10	0.68	10.70	176.00	13.20	152	8.74	-	62.00	34.00	12.60	8.45	312.00
Q3	0001357138	female	1972	44	115	88	1.79	0	59	0	0	0	0	#DIV/0!	2	0	59	0	59	0	59	0	59	0	59	1	0	0	0	1	44531	59	Coronary artery stent implantation	2016-12-01	5.20	0.38	12.20	1.90	14.20	129	16.80	139	2.82	-	48	71	11	2.77	232
Q3	0001267823	male	1950	65	156	84	1.77	0	73	0	0	170	67.5	23.3564	2	0	73	0	73	0	73	0	73	0	73	1	0	0	0	1	44531	73	Single-vessel coronary angiography	2015-10-19	-	-	-	-	-	-	-	-	-	84.56	84.00	89.80	9.70	6.03	376.70
Q3	0001292884	male	1951	65	164	90	2.67	0	69	0	0	0	0	#DIV/0!	2	0	69	0	69	0	69	0	69	0	69	1	0	0	0	1	44531	69	Single-vessel coronary angiography	2016-02-17	4.63	0.25	12.30	0.73	14.50	148.00	16.80	191	3.42	-	-	-	-	-	-
Q3	0001249439	male	1958	58	110	68	2.18	0	68	0	0	170	80	27.6817	2	0	68	0	68	0	68	0	68	0	68	1	0	0	0	1	44531	68	Coronary artery stent implantation	2016-03-23	6.67	0.49	15.10	1.48	12.90	136.00	16.20	128	4.50	135.86	57	102	21	2.59	246
Q3	0001281393	male	1959	56			2.3	0	71	0	0	162	65	24.7676	2	0	71	0	71	0	71	0	71	0	71	1	0	0	0	1	44531	71	Single-vessel coronary angiography	2015-12-18	6.79	0.31	14.10	0.89	14.50	141.00	24.00	111	5.41	119.29	64.00	138.90	20.60	3.23	328.30
Q3	0001267794	female	1941	74			2.3	0	73	0	0	150	50	22.2222	2	0	73	0	73	0	73	0	73	0	73	1	0	0	0	1	44531	73	Coronary artery drug-eluting stent implantation	2015-10-19	5.22	0.40	13.40	1.64	11.50	112.00	14.00	266	3.04	108.70	51.00	-	-	4.57	299.30
Q3	0001357883	male	1955	61	135	71	2.44	0	59	0	0	168	75	26.5731	2	0	59	0	59	0	59	0	59	0	59	1	0	0	0	1	44531	59	Single-vessel coronary angiography	2016-12-06	5.67	0.24	13.10	1.77	-----	140	-----	120	3.36	-	-	-	-	-	-
Q3	0001335697	male	1973	43	140	91	2.56	0	63	0	0	175	80	26.1224	2	0	63	0	63	0	63	0	63	0	63	1	0	0	0	1	44531	63	Single-vessel coronary angiography	2016-08-24	4.46	0.21	12.80	1.26	-----	137	-----	115	2.92	157.21	53	38	17	3.40	287
Q3	0001322953	male	1954	62	134	70	2.7	0	65	0	0	0	0	#DIV/0!	2	0	65	0	65	0	65	0	65	0	65	1	0	0	0	1	44531	65		2016-06-24	-	-	-	-	-	-	-	-	-	86.57	83	117	11	3.63	308
Q3	0001319660	female	1942	74	112	60	2.79	0	65	0	0	150	40	17.7778	2	0	65	0	65	0	65	0	65	0	65	1	0	0	0	1	44531	65	Single-vessel coronary angiography	2016-06-07	3.97	0.17	13.20	0.61	12.40	97	16.00	108	3.14	99.91	55	-	-	2.15	168
Q3	0001448183;0001299474	male	1943	73	138	93	2.59	0	68	0	0	0	0	#DIV/0!	2	0	68	0	68	0	68	0	68	0	68	1	0	0	0	1	44531	68	Single-vessel coronary angiography	2016-03-14	2.59	0.19	12.60	1.27	12.80	147.00	17.90	123	1.08	113.36	64.00	43.40	12.70	3.46	326.30
Q3	0001302628	female	1950	66	142	60	2.29	0	68	0	0	152	50	21.6413	2	0	68	0	68	0	68	0	68	0	68	1	0	0	0	1	44531	68	Coronary artery stent implantation	2016-03-28	8.02	0.29	11.30	2.58	10.20	138.00	11.90	203	5.08	90.49	61	58	10	2.47	229
Q3	0001288097	female	1955	61	155	76	2.3	0	70	0	0	160	62.5	24.4141	2	0	70	0	70	0	70	0	70	0	70	1	0	0	0	1	44531	70	Coronary artery drug-eluting stent implantation	2016-01-18	8.26	0.34	12.70	1.68	10.10	144.00	16.50	250	6.16	150.13	40.00	67.20	20.00	1.74	214.10
Q3	0001320940	female	1949	67	123	70	2.62	0	65	0	0	150	47.5	21.1111	2	0	65	0	65	0	65	0	65	0	65	1	0	0	0	1	44531	65	Coronary artery drug-eluting stent implantation	2016-06-15	8.73	0.29	12.70	1.05	12.90	136	17.80	278	7.34	90.21	61	48	12	3.02	99
Q3	0001279094	male	1954	61	120	85	2.53	0	71	0	0	170	72.5	25.0865	2	0	71	0	71	0	71	0	71	0	71	1	0	0	0	1	44531	71	Single-vessel coronary angiography	2015-12-07	6.26	0.29	13.30	2.00	11.00	141.00	12.80	221	3.93	131.34	58.00	135.10	19.30	2.82	249.30
Q3	0001348220	female	1955	61	152	82	2.35	1	37	0	0	153	47.5	20.2913	2	0	61	0	61	1	37	0	61	0	61	2	1	43800	6	1	44531	61	Single-vessel coronary angiography	2016-10-24	-	-	-	-	-	-	-	-	-	93.72	60	-	-	3.53	211
Q3	0001351379	male	1963	53	124	72	1.74	0	60	0	0	168	68	24.093	2	0	60	0	60	0	60	0	60	0	60	1	0	0	0	1	44531	60	Single-vessel coronary angiography	2016-11-08	5.05	0.27	12.50	0.99	12.60	136	17.10	107	3.71	116.42	66	50	7	1.80	274
Q3	0001302357	female	1961	55	127	72	2.01	0	68	0	0	155	50	20.8117	2	0	68	0	68	0	68	0	68	0	68	1	0	0	0	1	44531	68	Single-vessel coronary angiography	2016-03-23	9.42	0.24	11.90	1.32	14.20	140.00	20.80	186	7.78	121.36	49	59	10	4.70	282
Q3	0001296968	female	1960	56	94	52	2.01	0	68	0	0	160	62.5	24.4141	2	0	68	0	68	0	68	0	68	0	68	1	0	0	0	1	44531	68	Single-vessel coronary angiography	2016-03-02	4.00	0.28	13.20	0.95	11.30	126.00	14.30	126	2.62	85.74	66.00	37.60	25.40	2.58	328.90
Q3	0001326038	female	1960	56	92	50	2.26	0	64	0	0	157	65	26.3702	2	0	64	0	64	0	64	0	64	0	64	1	0	0	0	1	44531	64	Single-vessel coronary angiography	2016-07-07	6.52	0.32	14.60	1.83	11.70	120	14.20	239	4.06	81.15	69	67	11	3.84	410
Q3	0001340797;0001289583	male	1945	71	160	88	1.74	0	70	0	0	160	60	23.4375	2	0	70	0	70	0	70	0	70	0	70	1	0	0	0	1	44531	70	Coronary artery stent implantation	2016-01-25	4.29	0.27	12.30	1.19	8.50	139.00	15.80	205	2.75	96.42	74.00	51.90	14.80	3.03	341.00
Q3	0001258485	male	1961	54	114	82	2.77	0	74	0	0	0	0	#DIV/0!	2	0	74	0	74	0	74	0	74	0	74	1	0	0	0	1	44531	74	Single-vessel coronary angiography	2015-09-02	6.72	0.29	12.80	1.54	9.90	157.00	16.40	271	4.64	-	-	-	-	-	-
Q3	0001304139	male	1963	53			2.06	0	67	0	0	171	72.5	24.794	2	0	67	0	67	0	67	0	67	0	67	1	0	0	0	1	44531	67	Single-vessel coronary angiography	2016-04-01	4.85	0.39	12.80	1.54	11.60	137	14.80	138	2.75	90.98	82	-	-	2.17	392
Q3	0001254043	female	1950	65	125	57	2.65	0	75	0	0	0	0	#DIV/0!	2	0	75	0	75	0	75	0	75	0	75	1	0	0	0	1	44531	75	Single-vessel coronary angiography	2015-08-10	5.31	0.25	12.10	1.02	10.50	137.00	11.80	116	3.97	100.50	56.00	83.10	80.40	2.91	227.90
Q3	0001263808	male	1963	52	110	76	2.41	0	74	0	0	170	70	24.2215	2	0	74	0	74	0	74	0	74	0	74	1	0	0	0	1	44531	74	Single-vessel coronary angiography	2015-09-24	12.02	0.49	13.40	3.22	10.10	169.00	16.10	368	8.14	100.84	75.00	-	-	4.17	420.90
Q3	0001302032	male	1957	59	130	80	2.07	0	68	0	0	168	65	23.03	2	0	68	0	68	0	68	0	68	0	68	1	0	0	0	1	44531	68	Single-vessel coronary angiography	2016-03-22	6.86	0.49	13.50	1.56	10.50	153.00	16.40	312	4.74	118.44	64	42.00	9.00	3.16	341
Q3	0001361345	female	1942	74	142	74	2.76	0	59	0	0	0	0	#DIV/0!	2	0	59	0	59	0	59	0	59	0	59	1	0	0	0	1	44531	59	Single-vessel coronary angiography	2016-12-21	3.97	0.24	11.90	1.12	11.30	120	13.30	129	2.51	68.60	76	-	-	3.25	226
Q3	0001283581	male	1970	45	124	80	2.16	0	71	0	0	170	80	27.6817	2	0	71	0	71	0	71	0	71	0	71	1	0	0	0	1	44531	71	Single-vessel coronary angiography	2015-12-28	4.78	0.30	13.10	2.09	12.30	142.00	15.50	161	2.21	120.35	66.00	66.00	5.00	3.02	324.90
Q3	0001339033	male	1946	70	132	72	2.55	0	62	0	0	165	65	23.8751	2	0	62	0	62	0	62	0	62	0	62	1	0	0	0	1	44531	62	Single-vessel coronary angiography	2016-09-08	5.04	0.24	13.30	0.85	13.00	112	17.80	88	3.75	133.00	56	43	7	5.39	223
Q3	0001363609	female	1957	59	176	73	2.11	0	59	0	0	158	63	25.2363	2	0	59	0	59	0	59	0	59	0	59	1	0	0	0	1	44531	59	Single-vessel coronary angiography	2016-12-28	4.50	0.18	12.80	1.18	12.30	112	16.80	179	3.03	119.19	49	65	9	3.65	473
Q3	0001364125	male	1967	49	127	71	1.88	0	59	0	0	165	65	23.8751	2	0	59	0	59	0	59	0	59	0	59	1	0	0	0	1	44531	59	Single-vessel coronary angiography	2016-12-29	5.34	0.35	12.10	1.32	9.40	147	10.40	162	3.43	-	-	-	-	-	-
Q3	0001317560	male	1966	50	129	78	1.83	1	47	0	0	170	69	23.8754	2	0	65	0	65	1	47	0	65	0	65	2	1	43983	4	否	44531	65	Single-vessel coronary angiography	2016-05-31	5.15	0.27	11.50	1.84	9.90	141	11.40	230	2.85	92.08	82	-	-	2.92	430
Q3	0001278389	female	1959	56	106	60	2.61	0	71	0	0	156	60	24.6548	2	0	71	0	71	0	71	0	71	0	71	1	0	0	0	1	44531	71	Single-vessel coronary angiography	2015-12-02	4.99	0.36	13.40	1.58	12.70	124.00	16.70	188	2.87	120.46	49.00	48.00	9.80	2.85	249.50
Q3	0001317098	male	1957	59	105	82	2.81	0	66	0	0	0	0	#DIV/0!	2	0	66	0	66	0	66	0	66	0	66	1	0	0	0	1	44531	66	Single-vessel coronary angiography	2016-05-26	5.41	0.32	13.20	1.54	10.90	149	16.60	176	3.51	122.86	62	91	16	3.69	309
Q3	0001300498	female	1970	46	120	80	2.22	0	68	0	0	164	70	26.0262	2	0	68	0	68	0	68	0	68	0	68	1	0	0	0	1	44531	68	Coronary artery stent implantation	2016-03-15	-	-	-	-	-	-	-	-	-	154.00	45.00	103.00	11.60	6.05	276.00
Q3	0001267872	male	1950	65	119	72	2.31	0	73	0	0	170	80	27.6817	2	0	73	0	73	0	73	0	73	0	73	1	0	0	0	1	44531	73	Coronary artery stent implantation	2015-10-16	7.13	0.35	12.30	1.63	10.70	175.00	12.90	123	5.02	91.05	79.00	56.90	10.70	3.32	396.40
Q3	0001157540	male	1968	46	130	80	2.22	0	90	0	0	172	78	26.3656	2	0	90	0	90	0	90	0	90	0	90	1	0	0	0	1	44531	90	Single-vessel coronary angiography	2022-04-28	4.86	0.09	12.60	1.05	11.00	163.00	12.40	267	3.66	-	-	-	-	-	-
Q3	0001161460	male	1957	57	112	85	1.87	0	89	0	0	166	67.5	24.4956	2	0	89	0	89	0	89	0	89	0	89	1	0	0	0	1	44531	89	Single-vessel coronary angiography	2014-06-13	-	-	-	-	-	-	-	-	-	-	82.00	-	-	3.08	337.00
Q3	0001084824	male	1951	67	144	97	2.58	0	43	0	0	0	0	#DIV/0!	2	0	43	0	43	0	43	0	43	0	43	1	0	0	0	1	44531	43	Single-vessel coronary angiography	0008-06-27	4.84	0.18	13.00	1.88	11.20	142	14.10	166	2.70	115.73	72.94	319.50	15.50	6.80	455.89
Q3	0001178253	male	1953	61	116	80	2.6	1	51	0	0	175	75	24.4898	2	0	86	0	86	1	51	0	86	0	86	2	1	43466	因为支架造成心包的一些问题	否	44531	86	Single-vessel coronary angiography	2014-09-02	6.17	0.47	12.70	1.44	10.50	153.00	11.70	274	4.02	-	70.00	34.60	9.00	5.32	331.30
Q3	0001172113	female	1956	58	120	68	1.79	0	87	0	0	155	62.5	26.0146	2	0	87	0	87	0	87	0	87	0	87	1	0	0	0	1	44531	87	Single-vessel coronary angiography	2014-08-01	-	-	-	-	-	-	-	-	-	-	65.00	77.00	51.20	2.61	215.40
Q3	0001218793	female	1956	59	148	97	1.96	0	80	0	0	155	60	24.974	2	0	80	0	80	0	80	0	80	0	80	1	0	0	0	1	44531	80	Single-vessel coronary angiography	2015-03-09	3.97	0.15	12.90	1.00	11.40	136.00	13.70	296	2.79	-	48.00	-	-	1.57	143.60
Q3	0001323800;0001216411	female	1951	64			2.25	0	80	0	0	155	55	22.8928	2	0	80	0	80	0	80	0	80	0	80	1	0	0	0	1	44531	80	Single-vessel coronary angiography	2015-03-02	7.01	0.38	13.00	1.43	10.10	130.00	11.40	287	5.10	-	50.00	-	-	2.72	178.00
Q3	0001140745	male	1950	64	180	100	1.97	0	92	0	0	168	70	24.8016	2	0	92	0	92	0	92	0	92	0	92	1	0	0	0	1	44531	92	Single-vessel coronary angiography	2014-03-24	6.47	0.02	12.60	2.28	12.20	159.00	16.00	142	4.11	-	65.00	97.50	17.70	5.29	391.70
Q3	0001229424	male	1949	66	175	85	1.9	0	79	0	0	0	0	#DIV/0!	2	0	79	0	79	0	79	0	79	0	79	1	0	0	0	1	44531	79	Single-vessel coronary angiography	2015-04-21	5.82	0.28	13.00	1.77	10.60	149.00	12.20	166	3.63	93.49	77.00	-	-	4.32	235.50
Q3	0001228207	male	1950	65	130	74	2.51	0	79	0	0	168	58	20.5499	2	0	79	0	79	0	79	0	79	0	79	1	0	0	0	1	44531	79		2015-04-17	6.72	0.32	13.30	1.35	12.40	147.00	16.40	176	4.90	104.36	70.00	229.20	33.50	2.88	291.60
Q3	0001140189	male	1967	47	130	88	2.77	0	92	0	0	156	50	20.5457	2	0	92	0	92	0	92	0	92	0	92	1	0	0	0	1	44531	92	Coronary artery stent implantation	2014-03-17	5.19	0.26	13.50	1.67	13.20	139.00	17.20	272	3.17	-	69.00	-	-	3.15	277.10
Q3	0001236846;0001567880	male	1947	68	115	75	1.96	0	78	0	0	170	65	22.4913	2	0	78	0	78	0	78	0	78	0	78	1	0	0	0	1	44531	78	Coronary artery stent implantation	2015-05-25	6.40	0.25	12.60	2.13	11.40	143.00	14.10	243	3.85	111.01	66.00	-	-	5.18	238.60
Q3	0001226751	male	1955	60	120	72	1.86	0	79	0	0	173	75	25.0593	2	0	79	0	79	0	79	0	79	0	79	1	0	0	0	1	44531	79	Coronary artery stent implantation	2015-04-09	3.55	0.28	12.60	1.19	12.30	133.00	17.00	136	2.01	108.22	69.00	-	-	2.46	290.80
Q3	0001165114	male	1967	47	118	80	2.56	0	88	0	0	173	77	25.7276	2	0	88	0	88	0	88	0	88	0	88	1	0	0	0	1	44531	88		2014-07-02	-	-	-	-	-	-	-	-	-	-	66.00	107.90	10.50	3.24	264.20
Q3	0001217706	female	1943	72	179	76	2.54	0	80	0	0	152	50	21.6413	2	0	80	0	80	0	80	0	80	0	80	1	0	0	0	1	44531	80	Single-vessel coronary angiography	2015-03-04	5.07	0.29	12.80	2.05	11.00	113.00	12.30	196	2.58	-	60.00	-	-	2.59	241.60
Q3	0001567575;0001214993	male	1962	53			1.84	0	81	0	0	170	70	24.2215	2	0	81	0	81	0	81	0	81	0	81	1	0	0	0	1	44531	81	Single-vessel coronary angiography	2015-02-12	7.53	0.29	12.20	2.30	11.60	149.00	15.40	279	4.79	-	68.00	68.30	11.20	2.62	301.70
Q3	0001198273	male	1940	74	156	76	2.21	0	84	0	0	170	70	24.2215	2	0	84	0	84	0	84	0	84	0	84	1	0	0	0	1	44531	84	Single-vessel coronary angiography	2014-11-28	-	-	-	-	-	-	-	-	-	-	61.00	-	-	2.34	345.00
Q3	0001140734	female	1967	47	146	98	1.99	0	92	0	0	162	65	24.7676	2	0	92	0	92	0	92	0	92	0	92	1	0	0	0	1	44531	92	Coronary artery stent implantation	2014-03-19	4.76	0.34	12.60	1.31	9.70	121.00	16.00	238	3.07	-	70.00	197.00	19.20	3.65	385.70
Q3	0001237511	male	1967	48	150	100	1.8	0	78	0	0	165	75	27.5482	2	0	78	0	78	0	78	0	78	0	78	1	0	0	0	1	44531	78	Single-vessel coronary angiography	2015-05-28	-	-	-	-	-	-	-	-	-	99.43	77.00	-	-	4.30	412.40
Q3	0001146636	male	1953	61	140	70	2.29	0	91	0	0	162	60	22.8624	2	0	91	0	91	0	91	0	91	0	91	1	0	0	0	1	44531	91	Coronary artery stent implantation	2014-04-14	8.80	1.06	13.60	2.43	10.70	147.00	12.50	217	5.06	-	64.00	-	-	3.55	340.00
Q3	0001191711;0001420229	male	1935	79	140	80	1.95	0	84	0	0	170	70	24.2215	2	0	84	0	84	0	84	0	84	0	84	1	0	0	0	1	44531	84	Single-vessel coronary angiography	2014-11-03	6.35	0.26	14.60	1.63	11.90	142.00	14.80	199	4.14	-	66.00	46.50	8.50	4.28	267.20
Q3	0001233435;0001433222	male	1954	63	109	70	1.86	0	48	0	0	172	80	27.0416	2	0	48	0	48	0	48	0	48	0	48	1	0	0	0	1	44531	48		2017-11-02	8.74	0.41	12.40	2.80	8.90	148	9.10	260	3.76	96.99	75	150	15	5.76	289
Q3	0001208035	female	1948	67	125	66	2.82	0	82	0	0	0	0	#DIV/0!	2	0	82	0	82	0	82	0	82	0	82	1	0	0	0	1	44531	82	Coronary artery stent implantation	2015-01-14	7.66	0.42	12.50	1.18	11.30	131.00	13.20	196	5.90	-	48.00	41.50	11.80	2.40	227.90
Q3	0001138738;0001246158;0001270413	male	1948	67	147	77	2.42	0	72	0	0	170	65	22.4913	2	0	72	0	72	0	72	0	72	0	72	1	0	0	0	1	44531	72	Coronary artery stent implantation	2015-10-28	-	-	-	-	-	-	-	-	-	128.86	58.00	-	-	2.63	254.30
Q3	0001228006	male	1940	75	100	60	1.73	0	79	0	0	160	65	25.3906	2	0	79	0	79	0	79	0	79	0	79	1	0	0	0	1	44531	79	Coronary artery drug-eluting stent implantation	2015-04-16	5.57	0.43	12.70	0.97	11.30	139.00	13.70	152	4.06	116.93	62.00	-	-	2.36	220.60
Q3	0001177253;0001179906	male	1974	40			2.55	0	87	0	0	173	80	26.7299	2	0	87	0	87	0	87	0	87	0	87	1	0	0	0	1	44531	87	Coronary artery stent implantation	2014-08-27	6.73	0.51	12.10	2.17	9.40	149.00	16.00	305	3.92	-	81.00	-	-	3.63	347.20
Q3	0001225417	female	1956	59	116	70	2.19	0	79	0	0	155	60	24.974	2	0	79	0	79	0	79	0	79	0	79	1	0	0	0	1	44531	79	Single-vessel coronary angiography	2015-04-03	5.16	0.36	12.50	1.14	9.10	126.00	15.80	323	3.57	119.61	49.00	-	-	3.22	253.50
Q3	0001156552;0001572803	male	1952	62			2.2	0	90	0	0	0	0	#DIV/0!	2	0	90	0	90	0	90	0	90	0	90	1	0	0	0	1	44531	90	Single-vessel coronary angiography	2014-05-26	9.42	0.51	14.60	1.21	13.50	146.00	20.30	150	7.61	-	95.00	46.30	16.10	4.93	254.90
Q3	0001162739	male	1968	46	140	90	2.37	0	89	0	0	168	72.5	25.6874	2	0	89	0	89	0	89	0	89	0	89	1	0	0	0	1	44531	89	Single-vessel coronary angiography	2014-06-19	7.85	0.48	12.60	2.28	12.60	154.00	18.10	171	4.91	-	58.00	37.80	10.90	1.87	258.80
Q3	0001157854	male	1959	55	130	80	1.73	0	89	0	0	178	85	26.8274	2	0	89	0	89	0	89	0	89	0	89	1	0	0	0	1	44531	89	Coronary artery stent implantation	2014-05-29	5.54	0.52	13.80	1.30	10.90	140.00	13.00	148	3.55	-	66.00	-	-	3.09	262.50
Q3	0001241750	female	1956	59			1.98	0	77	0	0	160	65	25.3906	2	0	77	0	77	0	77	0	77	0	77	1	0	0	0	1	44531	77	Single-vessel coronary angiography	2015-06-15	5.82	0.16	11.50	2.12	11.20	144.00	13.40	209	3.35	119.61	49.00	71.90	15.30	2.05	139.40
Q3	0001235556	female	1945	70	154	68	2.64	0	78	0	0	158	65	26.0375	2	0	78	0	78	0	78	0	78	0	78	1	0	0	0	1	44531	78	Single-vessel coronary angiography	2015-05-19	8.10	0.47	12.40	2.45	12.70	132.00	17.20	258	5.05	93.19	59.00	48.40	11.60	3.82	324.20
Q3	0001189776	female	1954	60	130	80	1.95	0	85	0	0	168	62.5	22.1443	2	0	85	0	85	0	85	0	85	0	85	1	0	0	0	1	44531	85	Single-vessel coronary angiography	2014-10-27	7.24	0.54	13.00	2.15	13.20	140.00	16.50	145	4.47	-	54.00	59.40	16.90	2.65	270.30
Q3	0001158766	female	1933	81	90	60	1.85	0	89	0	0	150	50	22.2222	2	0	89	0	89	0	89	0	89	0	89	1	0	0	0	1	44531	89	Single-vessel coronary angiography	2014-06-04	-	-	-	-	-	-	-	-	-	-	49.00	50.90	14.60	3.17	183.00
Q3	0001033046;0001213001	male	1971	44	104	60	2.3	0	81	0	0	175	65	21.2245	2	0	81	0	81	0	81	0	81	0	81	1	0	0	0	1	44531	81	Single-vessel coronary angiography	2015-02-03	-	-	-	-	-	-	-	-	-	-	75.00	-	-	3.88	313.40
Q3	0001249924	male	1945	70	117	63	2.4	0	76	0	0	172	78	26.3656	2	0	76	0	76	0	76	0	76	0	76	1	0	0	0	1	44531	76		2015-07-22	5.47	0.52	13.00	1.21	10.60	126.00	16.50	207	3.56	-	-	-	-	-	-
Q3	0001232381	male	1929	86	128	68	2.68	0	78	0	0	175	70	22.8571	2	0	78	0	78	0	78	0	78	0	78	0	0	0	0	0	44531	78	Single-vessel coronary angiography	2015-05-11	4.64	0.27	12.60	0.97	11.20	136.00	14.30	134	3.19	156.51	47.00	24.00	6.40	4.03	217.30
Q3	0001091227	female	1962	51	157	97	2.05	0	99	0	0	160	55	21.4844	2	0	99	0	99	0	99	0	99	0	99	1	0	0	0	1	44531	99	Coronary artery stent implantation	2013-08-13	4.53	0.31	12.60	1.16	10.90	127.00	13.80	185.00	2.86	-	69.40	68.30	11.70	2.75	286.10
Q3	0001126692	female	1940	74	150	90	1.8	0	94	0	0	155	57	23.7253	2	0	94	0	94	0	94	0	94	0	94	1	0			1	44531	94	Single-vessel coronary angiography	2014-01-10	4.66	0.44	13.20	0.84	11.50	140.00	16.30	172.00	3.28	-	63.80	68.80	16.70	2.48	207.80
Q3	0001250818	male	1937	78	135	72	1.85	0	76	0	0	173	65	21.7181	2	0	76	0	76	0	76	0	76	0	76	1	0	0	0	1	44531	76	Single-vessel coronary angiography	2015-07-22	6.45	0.47	12.60	1.98	12.10	130.00	15.40	174	3.86	-	-	-	-	-	-
Q3	0001225499	male	1959	56	134	80	2.68	0	79	0	0	170	70	24.2215	2	0	79	0	79	0	79	0	79	0	79	1	0	0	0	1	44531	79	Coronary artery stent implantation	2015-04-08	7.41	0.36	12.20	2.39	11.20	142.00	13.60	209	4.33	166.87	48.00	-	-	2.24	241.60
Q3	0001157604	male	1956	58	110	70	1.87	0	89	0	0	180	95	29.321	2	0	89	0	89	0	89	0	89	0	89	1	0	0	0	1	44531	89	Coronary artery stent implantation	2014-05-28	7.45	0.48	13.30	2.29	11.50	154.00	13.70	229	4.46	-	84.00	-	-	3.07	334.80
Q3	0001211012	male	1958	57	136	87	2.82	0	82	0	0	170	65	22.4913	2	0	82	0	82	0	82	0	82	0	82	1	0	0	0	1	44531	82	Single-vessel coronary angiography	2015-01-26	6.12	0.33	13.00	1.36	11.60	154.00	13.10	135	4.30	-	65.00	-	-	3.03	418.80
Q3	0001139085	male	1954	60			2.68	0	92	0	0	165	70	25.7117	2	0	92	0	92	0	92	0	92	0	92	1	0	0	0	1	44531	92	Single-vessel coronary angiography	2014-03-12	7.94	0.65	12.60	2.62	11.40	139.00	14.00	270	4.35	-	65.00	-	-	3.72	409.70
Q3	0001168564	male	1965	49	120	80	2.29	0	88	0	0	170	72.5	25.0865	2	0	88	0	88	0	88	0	88	0	88	1	0	0	0	1	44531	88	Single-vessel coronary angiography	2014-07-16	8.89	0.37	11.90	1.98	10.90	139.00	13.00	189	6.45	-	74.00	50.90	11.30	3.68	316.10
Q3	0001204178	male	1963	52	130	78	1.74	0	82	0	0	170	70	24.2215	2	0	82	0	82	0	82	0	82	0	82	1	0	0	0	1	44531	82	Single-vessel coronary angiography	2014-12-24	7.50	0.44	12.50	2.53	12.50	171.00	17.00	182	4.35	-	79.00	27.10	11.20	2.95	297.30
Q3	0001196693	female	1934	80	164	64	2.36	0	84	0	0	0	0	#DIV/0!	2	0	84	0	84	0	84	0	84	0	84	1	0	0	0	1	44531	84	Single-vessel coronary angiography	2014-11-24	7.23	0.62	13.50	1.64	9.70	125.00	16.20	303	4.80	-	53.00	-	-	2.17	297.10
Q3	0001133061	male	1952	62	110	70	2.45	0	93	0	0	165	75	27.5482	2	0	93	0	93	0	93	0	93	0	93	1	0			0	44531	93	Coronary artery stent implantation	2014-02-17	5.81	0.34	12.20	1.84	11.70	142.00	16.80	126.00	3.58	-	71.00	119.90	15.50	4.31	315.20
Q3	0001208338	female	1950	65	123	79	2.38	0	82	0	0	160	55	21.4844	2	0	82	0	82	0	82	0	82	0	82	1	0	0	0	1	44531	82	Single-vessel coronary angiography	2015-01-14	3.20	0.19	12.70	0.83	11.50	111.00	16.90	151	2.10	-	-	-	-	-	-
Q3	0001185687	male	1948	66	130	80	2.02	0	85	0	0	180	82.5	25.463	2	0	85	0	85	0	85	0	85	0	85	1	0	0	0	1	44531	85	Single-vessel coronary angiography	2014-10-09	7.64	0.78	13.30	1.75	12.00	152.00	15.00	281	5.01	-	73.00	-	-	5.01	192.20
Q3	0001227776	male	1960	55	122	76	1.82	0	79	0	0	170	70	24.2215	2	0	79	0	79	0	79	0	79	0	79	1	0	0	0	1	44531	79	Single-vessel coronary angiography	2015-04-14	4.79	0.25	12.70	1.10	11.70	167.00	16.90	148	3.41	128.98	60.00	-	-	3.05	271.20
Q3	0001138830;0001007215	male	1952	62	120	70	1.96	0	92	0	0	172	55	18.5911	2	0	92	0	92	0	92	0	92	0	92	1	0	0	0	1	44541	92	Single-vessel coronary angiography	2014-03-10	8.22	0.47	13.40	1.96	10.40	129.00	16.40	205	5.30	-	80.00	-	-	2.91	244.90
Q3	0001183321	female	1938	76			2.74	0	86	0	0	158	55	22.0317	2	0	86	0	86	0	86	0	86	0	86	2	1	0	6	1	44531	86	Single-vessel coronary angiography	2014-09-24	5.92	0.52	12.30	1.13	11.40	122.00	13.50	204	4.07	-	-	-	-	-	-
Q3	0001330397	female	1953	63	152	90	2.37	0	64	0	0	151	50	21.9289	2	0	64	0	64	0	64	0	64	0	64	1	0	0	0	1	44531	64	Single-vessel coronary angiography	2016-07-28	6.34	0.34	13.80	1.88	12.50	119	18.50	203	4.00	123.41	47	62	14	3.11	335
Q3	0001286163	female	1945	71	158	70	2.76	0	70	0	0	158	49	19.6283	2	0	70	0	70	0	70	0	70	0	70	1	0	0	0	1	44531	70	Single-vessel coronary angiography	2016-01-07	-	-	-	-	-	-	-	-	-	105.16	51.00	122.00	21.40	5.49	330.00
Q3	0001295733	male	1949	67	126	80	1.9	0	68	0	0	180	67.5	20.8333	2	0	68	0	68	0	68	0	68	0	68	1	0	0	0	1	44531	68	Single-vessel coronary angiography	2016-03-02	4.81	0.38	14.40	1.27	10.60	151.00	16.30	82	3.01	-	-	-	-	-	-
Q3	0001317634	male	1958	58	156	95	2.24	0	66	0	0	180	70	21.6049	2	0	66	0	66	0	66	0	66	0	66	1	0	0	0	1	44531	66	Coronary artery stent implantation	2016-05-30	-	-	-	-	-	-	-	-	-	-	-	-	-	-	-
Q3	0001271977	female	1937	78	135	74	2.69	1	49	0	0	158	61.5	24.6355	2	0	72	0	72	1	49	0	72	0	72	2	1	43831	6	1	44531	72	Single-vessel coronary angiography	2015-11-05	8.14	0.52	13.40	2.45	13.30	105.00	18.00	239	4.99	130.95	43.00	-	-	2.15	296.00
Q3	0001326802	male	1947	69	110	70	1.77	0	64	0	0	160	71	27.7344	2	0	64	0	64	0	64	0	64	0	64	1	0	0	0	1	44531	64	Single-vessel coronary angiography	2016-07-12	9.59	0.47	13.60	2.84	9.30	147	15.80	229	6.01	72.70	95	184	17	5.76	394
Q3	0001346970	female	1946	70	148	76	2.3	0	61	0	0	170	70	24.2215	2	0	61	0	61	0	61	0	61	0	61	1	0	0	0	1	44531	61	Single-vessel coronary angiography	2016-10-20	5.38	0.20	13.00	1.33	10.60	110	12.40	195	3.78	73.84	72	69	11	2.79	254
Q3	0001362085	male	1967	49	136	69	2.68	0	59	0	0	173	65	21.7181	2	0	59	0	59	0	59	0	59	0	59	1	0	0	0	1	44531	59	Single-vessel coronary angiography	2016-12-21	6.44	0.39	13.70	1.71	12.90	130	18.30	165	4.22	134.63	59	81	11	3.73	350
Q3	0001333664	female	1940	76	112	66	2.22	0	63	0	0	158	46.5	18.6268	2	0	63	0	63	0	63	0	63	0	63	1	0	0	0	1	44531	63	Coronary artery stent implantation	2016-08-12	5.38	0.28	13.20	1.75	12.00	128	13.80	149	3.31	74.00	71	81	9	1.76	219
Q3	0001351114	male	1957	59	123	65	2.42	0	60	0	0	0	0	#DIV/0!	2	0	60	0	60	0	60	0	60	0	60	1	0	0	0	1	44531	60	Coronary artery stent implantation	2016-11-04	4.41	0.46	14.40	1.28	11.90	144	14.80	157	2.47	130.10	59	85	21	3.01	250
Q3	0001276520	male	1937	78	127	64	2.02	1	69	0	0	170	66	22.8374	2	0	72	0	72	1	69	0	72	0	72	2	1	44440	6	1	44531	72	Single-vessel coronary angiography	2015-11-25	3.37	0.40	13.90	1.59	10.40	116.00	10.70	307	1.25	148.29	50.00	44.00	10.20	2.35	189.00
Q3	0001258957	male	1957	58	114	78	2.49	0	74	0	0	170	62.5	21.6263	2	0	74	0	74	0	74	0	74	0	74	1	0	0	0	1	44531	74	Coronary artery stent implantation	2015-09-01	6.43	0.32	12.00	1.53	11.60	161.00	15.10	144	4.47	101.76	73.00	-	-	3.55	317.70
Q3	0001284167	female	1955	60	100	72	2.77	1	42	0	0	159	57	22.5466	2	0	71	0	71	1	42	0	71	0	71	2	1	43647	6（消化道出血）	1	44531	71	Single-vessel coronary angiography	2015-12-29	6.93	0.35	12.80	2.34	9.10	134.00	15.70	226	4.16	-	-	-	-	-	-
Q3	0001278704	female	1939	76	134	83	1.84	0	71	0	0	155	65	27.0552	2	0	71	0	71	0	71	0	71	0	71	1	0	0	0	1	44531	71	Single-vessel coronary angiography	2015-12-07	6.37	0.42	12.90	1.68	11.00	136.00	12.30	272	4.11	93.20	58.00	-	-	2.26	314.00
Q3	0001260990	male	1957	58	130	82	1.85	0	74	0	0	0	0	#DIV/0!	2	0	74	0	74	0	74	0	74	0	74	1	0	0	0	1	44531	74	Single-vessel coronary angiography	2015-09-14	6.05	0.42	13.40	1.74	11.50	153.00	14.70	203	3.79	128.05	60.00	60.40	15.00	2.74	338.30
Q3	0001285456;0001387002	female	1939	77	120	80	2.28	0	70	0	0	155	60	24.974	2	0	70	0	70	0	70	0	70	0	70	1	0	0	0	1	44541	70	Single-vessel coronary angiography	2016-01-07	4.09	0.18	13.60	1.10	11.90	121.00	16.10	125	2.64	86.30	58.00	326.00	17.40	3.19	302.00
Q3	0001273908	male	1947	68			2.4	0	72	0	0	170	67.5	23.3564	2	0	72	0	72	0	72	0	72	0	72	1	0	0	0	1	44531	72	Single-vessel coronary angiography	2015-11-13	4.78	0.46	13.10	0.73	13.00	132.00	17.90	118	3.38	121.21	61.00	-	-	3.34	245.70
Q3	0001324632	male	1952	64	130	80	1.8	0	64	0	0	170	70	24.2215	2	0	64	0	64	0	64	0	64	0	64	1	0	0	0	1	44531	64	Coronary artery stent implantation	2016-06-30	7.66	0.48	13.70	2.07	10.10	142	11.10	283	4.89	174.88	45	66	13	2.94	338
Q3	0001359275	male	1958	58	127	78	2.63	0	59	0	0	167	60	21.5139	2	0	59	0	59	0	59	0	59	0	59	1	0	0	0	1	44531	59	Single-vessel coronary angiography	2016-12-07	-	-	-	-	-	-	-	-	-	203.73	36	83	7	3.54	604
Q3	0001355552	male	1933	83	121	77	1.73	0	60	0	0	170	65	22.4913	2	0	60	0	60	0	60	0	60	0	60	1	0	0	0	1	44531	60	Single-vessel coronary angiography	2016-11-22	6.84	0.44	12.00	1.53	10.00	138	10.90	173	4.73	125.88	57	183	23	2.48	345
Q3	0001360332	male	1946	70	117	60	1.86	0	59	0	0	168	67.5	23.9158	2	0	59	0	59	0	59	0	59	0	59	1	0	0	0	1	44531	59	Coronary artery stent implantation	2016-12-14	7.05	0.46	12.20	2.43	11.30	123	12.80	226	4.00	116.10	63	111	12	3.00	358
Q3	0001331439	male	1938	78	129	75	1.83	0	63	0	0	175	65	21.2245	2	0	63	0	63	0	63	0	63	0	63	1	0	0	0	1	44531	63	Single-vessel coronary angiography	2016-08-03	3.74	0.17	14.30	0.78	11.90	141	16.00	72	2.76	96.07	73	91	26	3.45	376
Q3	0001331533	male	1951	65	169	94	1.82	0	63	0	0	0	0	#DIV/0!	2	0	63	0	63	0	63	0	63	0	63	1	0	0	0	1	44531	63	Coronary artery stent implantation	2016-08-03	5.55	0.29	12.50	1.61	11.90	134	16.00	169	3.48	129.66	58	100	20	3.31	359
Q3	0001285952	female	1945	71	117	60	2.62	0	70	0	0	160	60	23.4375	2	0	70	0	70	0	70	0	70	0	70	1	0	0	0	1	44531	70	Single-vessel coronary angiography	2016-01-13	8.32	0.43	12.90	2.19	10.30	133.00	16.10	211	5.53	-	-	-	-	-	-
Q3	0001295469	male	1956	60	154	97	2.05	0	68	0	0	172	72.5	24.5065	2	0	68	0	68	0	68	0	68	0	68	1	0	0	0	1	44531	68	Coronary artery stent implantation	2016-02-26	6.91	0.39	12.10	1.42	9.90	148.00	15.90	178	4.82	99.83	74.00	59.20	8.10	3.26	420.70
Q3	0001299093	female	1945	71	129	75	1.98	0	68	0	0	165	65	23.8751	2	0	68	0	68	0	68	0	68	0	68	1	0	0	0	1	44531	68	Single-vessel coronary angiography	2016-03-10	8.19	0.38	12.30	1.56	9.40	143.00	16.00	213	6.15	120.45	47.00	-	-	3.30	194.40
Q3	0001295414	female	1946	70			1.99	0	69	0	0	159	70	27.6888	2	0	69	0	69	0	69	0	69	0	69	1	0	0	0	1	44531	69	Single-vessel coronary angiography	2016-02-26	6.16	0.28	13.10	1.32	8.90	133.00	15.70	301	4.52	93.19	59.00	105.00	15.60	3.36	365.80
Q3	0001290845;0001428372	female	1953	63			1.96	0	70	0	0	0	0	#DIV/0!	2	0	70	0	70	0	70	0	70	0	70	1	0	0	0	1	44531	70	Single-vessel coronary angiography	2016-01-28	7.87	0.37	13.50	2.07	11.30	122.00	13.80	254	5.02	133.60	44.00	54.20	11.90	2.58	218.50
Q3	0001344075	male	1956	60	135	75	2.16	0	61	0	0	180	87.5	27.0062	2	0	61	0	61	0	61	0	61	0	61	1	0	0	0	1	44531	61	Single-vessel coronary angiography	2016-10-08	8.54	0.50	13.10	2.18	13.20	147	19.00	161	5.64	111.57	67	168	27	2.51	391
Q3	0001350601	male	1944	72	124	71	2.21	0	60	0	0	170	75	25.9516	2	0	60	0	60	0	60	0	60	0	60	1	0	0	0	1	44531	60	Single-vessel coronary angiography	2016-11-03	8.72	0.74	12.50	1.91	11.20	154	13.10	252	5.84	77.48	89	137	18	6.66	358
Q3	0001341097	male	1943	73	137	75	2.34	0	62	0	0	170	70	24.2215	2	0	62	0	62	0	62	0	62	0	62	1	0	0	0	1	44531	62	Single-vessel coronary angiography	2016-09-19	8.86	0.47	13.60	1.62	11.30	128	13.80	175	6.63	107.22	67	56	10	3.20	280
Q3	0001287020	male	1961	55	130	74	2.04	0	70	0	0	171	75	25.6489	2	0	70	0	70	0	70	0	70	0	70	1	0	0	0	1	44531	70	Single-vessel coronary angiography	2016-01-13	5.45	0.34	12.20	1.35	9.90	150.00	16.00	185	3.70	82.14	89.00	49.40	7.80	5.11	287.40
Q3	0001296000	female	1947	69	150	72	2.19	0	68	0	0	160	55	21.4844	2	0	68	0	68	0	68	0	68	0	68	1	0	0	0	1	44531	68	Single-vessel coronary angiography	2016-02-29	5.14	0.17	12.50	1.07	9.10	116.00	15.90	267	3.83	74.28	72.00	90.60	15.00	6.93	456.10
Q3	0001304122	male	1946	70	110	60	1.81	0	67	0	0	170	70	24.2215	2	0	67	0	67	0	67	0	67	0	67	1	0	0	0	1	44531	67	Single-vessel coronary angiography	2016-04-06	4.03	0.23	15.70	1.06	8.90	95	8.90	405	2.77	112.31	65	49	8	3.90	270
Q3	0001300048	male	1952	64	120	75	2.57	0	68	0	0	175	70	22.8571	2	0	68	0	68	0	68	0	68	0	68	1	0	0	0	1	44531	68	Single-vessel coronary angiography	2016-03-15	-	-	-	-	-	-	-	-	-	-	-	-	-	-	-
Q3	0001357006	male	1969	47	130	79	2.41	0	59	0	0	170	62.5	21.6263	2	0	59	0	59	0	59	0	59	0	59	1	0	0	0	1	44531	59	Coronary artery stent implantation	2016-11-30	7.05	0.32	12.50	2.52	12.10	146	15.40	244	4.12	-	74	66	10	3.69	325
Q3	0001339973	male	1952	64	136	87	2.03	0	62	0	0	0	0	#DIV/0!	2	0	62	0	62	0	62	0	62	0	62	1	0	0	0	1	44531	62	Single-vessel coronary angiography	2016-09-14	7.81	0.57	12.80	1.24	11.50	159	14.20	188	5.84	110.12	67	-	-	4.01	335
Q3	0001310994	female	1936	80	129	54	1.73	0	67	0	0	152	70	30.2978	2	0	67	0	67	0	67	0	67	0	67	1	0		0	1	44548	67	Coronary artery stent implantation	2016-05-03	10.99	0.35	13.60	2.65	9.50	107	9.70	242	7.81	-	78	-	-	3.13	318
Q3	0000998417;0001358961	male	1958	58	125	67	2.8	0	59	0	0	175	78	25.4694	2	0	59	0	59	0	59	0	59	0	59	1	0	0	0	1	44539	59	Single-vessel coronary angiography	2016-12-08	4.21	0.29	12.20	1.37	11.80	138	14.20	166	2.50	118.44	64	68	10	1.89	254
Q3	0001298438	female	1958	58			1.75	0	68	0	0	145	60	28.5375	2	0	68	0	68	0	68	0	68	0	68	1	0	0	0	1	44531	68	Coronary artery stent implantation	2016-03-09	7.50	0.39	11.50	2.22	12.00	127.00	16.80	174	4.82	111.68	52.00	72.40	14.60	3.67	251.30
Q3	0001286787	female	1949	67			2.22	0	70	0	0	155	60	24.974	2	0	70	0	70	0	70	0	70	0	70	1	0	0	0	1	44539	70	Single-vessel coronary angiography	2016-01-13	6.92	0.20	12.60	2.26	11.20	123.00	14.10	206	4.42	116.51	49.00	-	-	1.84	240.30
Q3	0001346388	male	1938	78	123	65	2.6	0	61	0	0	176	75	24.2123	2	0	61	0	61	0	61	0	61	0	61	1	0	0	0	1	44539	61	Single-vessel coronary angiography	2016-10-18	7.63	0.56	12.30	2.17	9.60	151	10.90	242	4.58	102.26	69	-	-	2.69	269
Q3	0001301147	male	1963	53	132	56	2.84	0	68	0	0	165	66.5	24.4261	2	0	68	0	68	0	68	0	68	0	68	1	0	0	0	1	44531	68	Coronary artery stent implantation	2016-03-17	-	-	-	-	-	-	-	-	-	135.14	59.00	66.00	7.30	4.17	348.00
Q3	0001301082	female	1949	67			1.82	0	68	0	0	155	65	27.0552	2	0	68	0	68	0	68	0	68	0	68	1	0	0	0	1	44540	68	Coronary artery stent implantation	2016-03-18	6.22	0.23	13.00	1.31	10.90	151.00	12.80	175	4.65	108.79	52.00	68.90	14.70	1.91	224.10
Q3	0001360149	female	1958	58	160	98	2.24	0	60	0	0	155	75	31.2175	2	0	60	0	60	0	60	0	60	0	60	1	0	0	0	1	44559	60		2016-12-13	5.56	0.25	12.80	1.79	13.70	122	18.00	180	3.43	139.07	43	39	6	3.26	286
Q3	0001402450;0001327926	male	1957	59	138	76	2.46	0	64	0	0	170	76	26.2976	2	0	64	0	64	0	64	0	64	0	64	1	0	0	0	1	44540	64	Single-vessel coronary angiography	2016-07-15	6.67	0.33	11.70	2.31	11.20	158	13.20	184	3.84	111.96	67	102	8	2.61	432
Q3	0001320837	male	1960	56	90	55	2.24	0	65	0	0	160	50	19.5312	2	0	65	0	65	0	65	0	65	0	65	1	0	0	0	1	44540	65	Single-vessel coronary angiography	2016-06-15	5.80	0.45	12.90	1.75	10.50	144	12.00	220	3.45	71.27	100	45	9	3.57	355
Q3	0001349195	male	1945	71	141	82	2.51	0	61	0	0	160	60	23.4375	2	0	61	0	61	0	61	0	61	0	61	1	0	0	0	1	44540	61	Coronary artery stent implantation	2016-10-31	4.56	0.17	13.20	0.88	11.50	151	13.20	240	3.40	83.06	84	48	9	4.04	359
Q3	0001362246	male	1946	70	154	78	1.92	0	59	0	0	165	82	30.1194	2	0	59	0	59	0	59	0	59	0	59	1	0	0	0	1	44543	59	Coronary artery stent implantation	2016-12-21	-	-	-	-	-	-	-	-	-	93.50	76	77	7	5.01	243
Q3	0001304312	male	1960	56	157	78	2.38	0	68	0	0	180	72	22.2222	2	0	68	0	68	0	68	0	68	0	68	1	0	0	0	1	44543	68	Single-vessel coronary angiography	2016-04-05	5.65	0.29	12.20	1.46	10.00	155	16.60	132	3.70	121.48	63	49	8	2.22	390
Q3	0001099191;0001215328	male	1945	68			2.77	0	98	0	0	175	70	22.8571	2	0	98	0	98	0	98	0	98	0	98	1	0	0	0	1	44543	98	Single-vessel coronary angiography	2013-09-13	3.72	0.39	12.50	1.41	11.20	143.00	13.80	202.00	1.83	-	62.30	-	-	3.42	365.00
Q3	0001154477	male	1955	59	134	82	2.3	0	90	0	0	176	72	23.2438	2	0	90	0	90	0	90	0	90	0	90	1	0	0	0	1	44543	90	Single-vessel coronary angiography	2014-05-15	6.82	0.39	12.20	2.61	13.10	135.00	15.70	150	3.53	-	65.00	-	-	2.18	269.10
Q3	0001198026	male	1969	45			1.72	0	84	0	0	170	80	27.6817	2	0	84	0	84	0	84	0	84	0	84	1	0	0	0	1	44545	84	Coronary artery stent implantation	2014-11-27	7.87	0.48	12.40	1.64	11.50	140.00	13.40	238	5.58	-	77.00	-	-	5.08	431.80
Q3	0001247755	female	1943	72	124	85	2.14	0	76	0	0	160	50	19.5312	2	0	76	0	76	0	76	0	76	0	76	1	0	0	0	1	44545	76	Single-vessel coronary angiography	2015-07-15	5.08	0.26	13.10	1.03	11.30	135.00	12.90	165	3.69	94.23	58.00	42.90	9.40	2.35	205.20
Q3	0001176674	female	1950	64			1.97	0	87	0	0	150	50	22.2222	2	0	87	0	87	0	87	0	87	0	87	1	0	0	0	1	44545	87	Single-vessel coronary angiography	2014-08-21	9.25	0.59	13.90	1.50	9.90	131.00	16.10	287	6.97	-	57.00	46.80	28.30	3.65	259.50
Q3	0001125884	male	1948	66	120	80	2.42	0	95	0	0	175	76	24.8163	2	0	95	0	95	0	95	0	95	0	95	1	0	0	0	1	44545	95	Coronary artery stent implantation	2014-01-07	5.81	0.01	12.40	1.36	11.20	134.00	13.20	148.00	4.38	-	72.30	501.20	57.70	2.64	224.80
Q3	0001178464;0001348078	male	1946	68	142	90	2.16	0	87	0	0	170	70	24.2215	2	0	87	0	87	0	87	0	87	0	87	1	0	0	0	1	44545	87	Single-vessel coronary angiography	2014-09-03	7.21	0.42	12.80	1.77	9.70	135.00	16.70	196	4.84	-	74.00	-	-	2.58	319.40
Q3	0001208692	female	1958	57			1.79	0	82	0	0	165	70	25.7117	2	0	82	0	82	0	82	0	82	0	82	1	0	0	0	1	44545	82	Single-vessel coronary angiography	2015-01-16	6.13	0.37	12.30	1.49	12.00	142.00	16.60	227	4.16	-	50.00	-	-	3.44	162.20
Q3	0001099728	male	1962	51			1.97	0	98	0	0	156	62	25.4767	2	0	98	0	98	0	98	0	98	0	98	1	0	0	0	1	44545	98	Single-vessel coronary angiography	2013-09-18	8.75	0.72	13.50	2.13	10.00	176.00	11.60	245.00	5.78	-	56.70	37.30	14.30	2.25	251.30
Q3	0001189463;0000939247	male	1956	58	107	76	2.59	0	85	0	0	180	78	24.0741	2	0	85	0	85	0	85	0	85	0	85	1	0	0	0	1	44545	85	Single-vessel coronary angiography	2014-10-24	6.31	0.35	12.40	1.91	8.80	144.00	16.10	304	3.71	-	68.00	43.00	12.60	2.71	258.90
Q3	0001494437;0001222837	male	1955	60	125	61	2.66	0	80	0	0	178	65	20.5151	2	0	80	0	80	0	80	0	80	0	80	1	0	0	0	1	44545	80	Single-vessel coronary angiography	2015-03-25	-	-	-	-	-	-	-	-	-	120.20	63.00	-	-	2.66	288.90
Q3	0001309017;0001247091	male	1955	60	122	74	2.55	0	77	0	0	170	70	24.2215	2	0	77	0	77	0	77	0	77	0	77	1	0		0	1	44545	77	Coronary artery stent implantation	2015-07-07	-	-	-	-	-	-	-	-	-	-	70.00	52.00	11.30	4.27	393.00
Q3	0001211831	male	1954	61	140	60	2.24	0	82	0	0	170	75	25.9516	2	0	82	0	82	0	82	0	82	0	82	1	0		0	1	44545	82	Single-vessel coronary angiography	2015-01-30	7.40	0.33	12.50	1.85	10.50	151.00	11.60	279	4.97	-	79.00	2238.80	154.00	4.40	357.10
Q3	0001204739	female	1962	52	154	88	1.77	0	83	0	0	164	80	29.7442	2	0	83	0	83	0	83	0	83	0	83	1	0	0	0	1	44548	83	Single-vessel coronary angiography	2014-12-29	7.44	0.36	11.90	2.32	10.10	147.00	16.50	348	4.64	-	40.00	-	-	3.99	233.60
Q3	0001245381;0001374291;0001269890	male	1942	73			2.06	0	77	0	0	167	76	27.2509	2	0	77	0	77	0	77	0	77	0	77	1	0	0	0	1	44559	77	Single-vessel coronary angiography	2015-07-02	5.19	0.26	11.80	1.50	12.80	134.00	16.90	167	3.35	82.59	84.00	32.40	11.20	4.35	279.00
Q3	0001239820	female	1952	63	131	63	2.35	0	78	0	0	160	65	25.3906	2	0	78	0	78	0	78	0	78	0	78	1	0	0	0	1	44548	78	Single-vessel coronary angiography	2015-06-05	6.47	0.29	14.10	2.10	9.50	101.00	9.90	202	3.84	144.48	41.00	-	-	3.43	215.70
Q3	0001248515	male	1944	71	108	69	2.69	0	76	0	0	160	76	29.6875	2	0	76	0	76	0	76	0	76	0	76	1	0	0	0	1	44548	76	Single-vessel coronary angiography	2015-07-15	8.10	0.53	12.10	1.96	11.20	144.00	13.30	174	5.55	88.12	80.00	-	-	5.14	417.60
Q3	0001245110;0001558932	male	1964	51	100	60	2.2	0	77	0	0	165	80	29.3848	2	0	77	0	77	0	77	0	77	0	77	1	0	0	0	1	44549	77	Coronary artery stent implantation	2015-06-30	6.06	0.17	13.10	1.37	13.00	149.00	17.20	149	4.50	115.32	67.00	107.10	12.30	3.44	333.60
Q3	0001134506	male	1937	77	120	70	2.65	0	93	0	0	168	74	26.2188	2	0	93	0	93	0	93	0	93	0	93	1	0	0	0	1	44549	93	Single-vessel coronary angiography	2014-02-20	6.05	0.39	12.80	1.64	10.80	139.00	12.60	146	3.88	-	63.00	-	-	4.08	259.40
Q3	0001100446	female	1941	72	130	84	2.48	0	98	0	0	160	63	24.6094	2	0	98	0	98	0	98	0	98	0	98	1	0		0	1	44549	98	Single-vessel coronary angiography	2013-09-20	-	-	-	-	-	-	-	-	-	-	60.50	-	-	3.00	188.20
Q3	0001242172	female	1958	57			2.73	0	77	0	0	160	55	21.4844	2	0	77	0	77	0	77	0	77	0	77	1	0	0	0	1	44549	77	Single-vessel coronary angiography	2015-06-18	8.33	0.42	13.20	1.63	11.10	139.00	12.90	230	6.16	120.46	49.00	-	-	3.29	222.90
Q3	0001148666	male	1963	51	113	66	2.04	0	91	0	0	169	70	24.5089	2	0	91	0	91	0	91	0	91	0	91	1	0	0	0	1	44549	91	Coronary artery stent implantation	2014-04-18	6.23	0.41	12.90	2.07	11.10	138.00	13.00	220	3.60	-	52.00	57.80	13.70	3.63	232.50
Q3	0001404293;0001173879	male	1940	74			2.46	0	87	0	0	170	80	27.6817	2	0	87	0	87	0	87	0	87	0	87	1	0	0	0	1	44549	87	Single-vessel coronary angiography	2014-08-11	6.10	0.54	12.50	1.32	11.30	150.00	16.70	127	4.16	-	77.00	76.20	11.90	3.53	258.90
Q3	0001167352	male	1959	55	140	90	1.86	0	89	0	0	175	78	25.4694	2	0	89	0	89	0	89	0	89	0	89	1	0	0	0	1	44549	89	Coronary artery stent implantation	2014-07-11	5.01	0.37	12.50	1.55	11.80	144.00	16.80	164	3.02	-	65.00	-	-	2.41	310.20
Q3	0001190364	male	1952	62	126	82	1.98	0	85	0	0	173	75	25.0593	2	0	85	0	85	0	85	0	85	0	85	1	0	0	0	1	44549	85	Single-vessel coronary angiography	2014-10-27	5.47	0.64	12.50	1.12	11.20	150.00	14.60	185	3.53	-	75.00	43.50	11.00	3.20	343.80
Q3	0001128163	male	1952	62	152	114	1.91	0	94	0	0	165	67	24.6097	2	0	94	0	94	0	94	0	94	0	94	1	0	0	0	1	44549	94	Coronary artery stent implantation	2014-01-15	4.60	0.43	13.40	1.03	10.70	137.00	11.60	142.00	3.04	-	73.10	-	-	5.50	298.00
Q3	0001217353	male	1952	63	151	87	2.03	0	81	0	0	190	68	18.8366	2	0	81	0	81	0	81	0	81	0	81	1	0		0	1	44549	81	Single-vessel coronary angiography	2015-02-28	7.61	0.28	13.00	1.57	10.40	123.00	16.50	225	5.52	-	89.00	-	-	3.89	357.60
Q3	0001401905;0001575834;0001081399;0001491050	male	1952	61			1.87	0	101	0	0	168	77	27.2817	2	0	101	0	101	0	101	0	101	0	101	1	0	0	0	1	44549	101	Coronary artery stent implantation	2013-07-11	6.99	0.66	12.80	1.44	13.70	147.00	17.10	140.00	4.62	-	80.90	149.70	24.90	4.48	287.90
Q3	0001238048	male	1959	56	150	67	2.4	0	78	0	0	180	65	20.0617	2	0	78	0	78	0	78	0	78	0	78	1	0	0	0	1	44549	78		2015-05-29	5.27	0.41	13.10	1.87	11.50	139.00	13.60	166	2.87	136.85	57.00	55.00	10.50	3.05	221.40
Q3	0001236298	male	1950	65	116	66	2.48	0	78	0	0	150	55	24.4444	2	0	78	0	78	0	78	0	78	0	78	1	0		0	1	44549	78	Single-vessel coronary angiography	2015-05-22	7.42	0.53	12.90	1.71	12.50	132.00	15.70	133	5.13	124.68	60.00	55.00	10.10	3.14	279.90
Q3	0001093461	male	1950	63	110	85	2.58	0	99	0	0	175	78	25.4694	2	0	99	0	99	0	99	0	99	0	99	1	0	0	0	1	44549	99	Single-vessel coronary angiography	2013-09-12	4.72	0.36	14.80	0.75	11.70	129.00	14.50	154.00	3.41	-	74.50	49.80	20.30	4.80	397.60
Q3	0001181692	male	1947	67	130	76	1.72	0	87	0	0	173	70	23.3887	2	0	87	0	87	0	87	0	87	0	87	1	0	0	0	1	44554	87	Coronary artery stent implantation	2014-09-15	9.05	0.52	13.20	1.74	11.70	136.00	14.50	133	6.68	-	66.00	70.10	9.60	3.41	236.20
Q3	0001241440	female	1950	65	138	77	2.51	0	77	0	0	172	73	24.6755	2	0	77	0	77	0	77	0	77	0	77	1	0			0	44538	77	Coronary artery stent implantation	2015-06-11	8.38	0.38	13.80	2.48	11.80	119.00	14.80	253	5.18	76.42	71.00	-	-	3.72	327.70
Q3	0001213072	male	1951	64	178	102	2.57	0	82	0	0	165	75	27.5482	2	0	82	0	82	0	82	0	82	0	82	1	0	0	0	1	44549	82	Coronary artery stent implantation	2015-02-04	6.29	0.25	12.70	1.80	12.00	150.00	15.70	171	4.20	-	49.00	143.80	17.80	2.54	353.60
Q3	0001203623	male	1947	68			2.74	0	83	0	0	165	80	29.3848	2	0	83	0	83	0	83	0	83	0	83	1	0	0	0	1	44553	83	Coronary artery stent implantation	2014-12-24	7.30	0.51	13.00	2.69	10.30	148.00	11.00	249	4.01	-	71.00	103.60	11.60	2.96	249.70
Q3	0001079876	female	1956	59	130	60	2	0	83	0	0	154	55	23.1911	2	0	83	0	83	0	83	0	83	0	83	1	0		0	1	44553	83	Single-vessel coronary angiography	2015-01-08	-	-	-	-	-	-	-	-	-	-	58.00	-	-	3.45	216.40
Q3	0001201139	male	1960	54			1.99	0	84	0	0	165	76	27.9155	2	0	84	0	84	0	84	0	84	0	84	1	0		0	1	44553	84	Single-vessel coronary angiography	2014-12-17	4.82	0.27	12.60	1.36	9.30	156.00	16.00	235	3.05	-	-	-	-	-	-
Q3	0001231068	male	1958	60	154	86	2.32	0	42	0	0	170	68	23.5294	2	0	42	0	42	0	42	0	42	0	42	1	0	0	0	1	44553	42	Single-vessel coronary angiography	2018-06-14	7.13	0.47	13.00	1.40	12.30	146	17.50	168	5.00	91.24	80	42	16	4.68	376
Q3	0001240651	male	1928	87			2.38	0	78	0	0	165	76	27.9155	2	0	78	0	78	0	78	0	78	0	78	1	0	0	0	1	44559	78	Coronary artery drug-eluting stent implantation	2015-06-10	-	-	-	-	-	-	-	-	-	76.72	74.00	-	-	6.38	326.00
Q3	0001235243	female	1942	73	100	60	1.85	0	78	0	0	160	62	24.2188	2	0	78	0	78	0	78	0	78	0	78	1	0	0	0	1	44553	78	Single-vessel coronary angiography	2015-05-18	5.22	0.26	12.90	2.16	12.70	97.00	17.10	148	2.77	64.83	80.00	47.50	8.70	3.23	346.40
Q3	0001200545	male	1954	60	144	79	2.52	0	84	0	0	185	85	24.8356	2	0	84	0	84	0	84	0	84	0	84	1	0	0	0	1	44553	84	Single-vessel coronary angiography	2014-12-09	7.76	0.45	11.60	2.64	11.10	150.00	13.70	232	4.52	-	78.70	53.50	10.10	6.67	299.71
Q3	0001217674	male	1955	60	122	72	2.4	0	81	0	0	172	60	20.2812	2	0	81	0	81	0	81	0	81	0	81	1	0	0	0	1	44553	81	Single-vessel coronary angiography	2015-03-04	6.03	0.47	12.70	1.38	12.20	159.00	15.30	185	3.92	-	-	-	-	-	-
Q3	0001188618	male	1946	68	138	60	2.78	0	85	0	0	170	80	27.6817	2	0	85	0	85	0	85	0	85	0	85	1	0	0	0	1	44553	85	Single-vessel coronary angiography	2014-10-20	7.35	0.81	14.10	1.11	10.80	132.00	12.40	217	5.36	-	76.00	82.70	12.00	3.13	219.90
Q3	0001238345	male	1940	75	102	64	1.81	0	78	0	0	170	80	27.6817	2	0	78	0	78	0	78	0	78	0	78	1	0	0	0	1	44554	78	Coronary artery stent implantation	2015-05-29	4.66	0.25	11.80	0.89	11.70	139.00	14.30	181	3.45	91.07	77.00	154.10	15.40	3.17	344.00
Q3	0001148898	male	1950	64			2.56	0	92	0	0	171	62	21.2031	2	0	92	0	92	0	92	0	92	0	92	1	0	0	0	1	44554	92	Coronary artery stent implantation	2014-04-18	8.68	0.35	11.50	0.90	13.60	149.00	19.70	147	7.38	-	95.20	50.80	11.10	7.89	452.02
Q3	0001244991	male	1948	67	167	93	1.99	0	77	0	0	171	70	23.939	2	0	77	0	77	0	77	0	77	0	77	1	0	0	0	1	44554	77	Single-vessel coronary angiography	2015-07-01	5.01	0.23	13.00	1.31	11.70	142.00	14.50	184	3.42	115.02	64.00	68.00	12.70	3.75	258.40
Q3	0001181628	female	1944	70			2.54	0	86	0	0	158	50	20.0288	2	0	86	0	86	0	86	0	86	0	86	1	0	0	0	1	44554	86	Single-vessel coronary angiography	0010-04-04	9.07	0.61	11.80	1.37	12.80	125.00	18.10	171	6.88	-	61.60	34.80	6.80	4.30	285.84
Q3	0001138761;0001431902	male	1962	52	135	80	2.76	0	92	0	0	168	71	25.1559	2	0	92	0	92	0	92	0	92	0	92	1	0	0	0	1	44541	92	Single-vessel coronary angiography	2014-03-12	5.85	0.33	12.10	1.61	9.80	152.00	16.50	156	3.79	-	-	-	-	-	-
Q3	0001193495	male	1956	58			2.38	0	85	0	0	166	67	24.3141	2	0	85	0	85	0	85	0	85	0	85	1	0	0	0	1	44554	85	Single-vessel coronary angiography	2014-11-12	4.42	0.29	13.10	0.91	11.80	141.00	16.80	122	3.09	-	63.00	52.80	12.30	2.92	347.30
Q3	0001199158;0001526505	female	1952	62	125	83	2.54	0	84	0	0	154	65	27.4077	2	0	84	0	84	0	84	0	84	0	84	1	0	0	0	1	44554	84	Single-vessel coronary angiography	2014-12-02	6.59	0.34	12.70	2.24	11.00	137.00	13.40	243	3.86	-	40.00	-	-	3.13	266.50
Q3	0001199577	male	1963	51			2.49	0	84	0	0	165	66	24.2424	2	0	84	0	84	0	84	0	84	0	84	1	0	0	0	1	44554	84	Coronary artery stent implantation	2014-12-12	8.58	0.39	13.20	1.36	9.40	156.00	16.10	191	6.52	-	76.00	55.50	15.20	2.76	259.20
Q3	0001230369	female	1957	58	135	76	1.81	0	79	0	0	165	55	20.202	2	0	79	0	79	0	79	0	79	0	79	1	0	0	0	1	44556	79	Coronary artery stent implantation	2015-04-27	8.17	0.36	12.80	1.37	10.70	127.00	12.50	187	6.41	105.05	55.00	36.00	9.10	1.97	172.90
Q3	0001216829	female	1937	78	110	68	1.87	0	80	0	0	158	50	20.0288	2	0	80	0	80	0	80	0	80	0	80	1	0	0	0	1	44531	80	Single-vessel coronary angiography	2015-03-04	7.31	0.28	12.30	1.55	10.90	121.00	12.30	211	5.47	-	-	-	-	-	-
Q3	0001183765	male	1947	67	134	74	1.9	0	87	0	0	178	72	22.7244	2	0	87	0	87	0	87	0	87	0	87	1	0	0	0	1	44559	87	Single-vessel coronary angiography	2014-09-24	7.76	0.86	12.60	2.58	9.50	150.00	10.30	231	4.18	-	51.00	46.00	23.20	4.58	245.80
Q3	0001160770;0001507157;0001022868;0001399218	female	1953	64	170	90	2.61	0	54	0	0	152	56	24.2382	2	0	54	0	54	0	54	0	54	0	54	1	0	0	0	1	44559	54	Single-vessel coronary angiography	2017-06-03	-	-	-	-	-	-	-	-	-	-	-	-	-	-	-
Q3	0001209084	male	1957	58	106	60	1.72	0	83	0	0	170	71	24.5675	2	0	83	0	83	0	83	0	83	0	83	1	0	0	0	1	44559	83	Single-vessel coronary angiography	2015-01-22	8.06	0.33	12.70	1.78	12.90	145.00	17.30	177	5.90	-	65.00	52.00	7.40	3.53	254.00
Q3	0001180477	male	1941	73	150	82	1.76	0	87	0	0	173	80	26.7299	2	0	87	0	87	0	87	0	87	0	87	1	0	0	0	1	44559	87	Coronary artery stent implantation	2014-09-16	5.33	0.28	13.60	1.21	-----	142.00	-----	71	3.81	-	69.00	-	-	3.82	296.90
Q3	0001171361	female	1941	73			2.83	0	88	0	0	150	55	24.4444	2	0	88	0	88	0	88	0	88	0	88	1	0	0	0	1	44559	88	Single-vessel coronary angiography	2014-07-29	7.81	0.60	13.10	1.90	12.30	113.00	15.90	166	5.10	-	66.00	-	-	3.75	261.70
Q3	0001231313	male	1944	71	167	69	2.46	0	78	0	0	140	65	33.1633	2	0	78	0	78	0	78	0	78	0	78	1	0			0	44525	78	Single-vessel coronary angiography	2015-04-29	4.66	0.36	12.50	1.16	11.90	158.00	15.40	176	3.08	-	-	-	-	-	-
Q3	0001206831	male	1960	55	131	77	2.33	0	82	0	0	170	75	25.9516	2	0	82	0	82	0	82	0	82	0	82	1	0			0	44525	82	Coronary artery stent implantation	2015-01-07	5.21	0.38	12.80	2.24	10.30	158.00	16.30	229	2.44	-	47.00	413.10	38.50	2.36	230.00
Q3	0001150855	male	1954	60	100	70	2.01	0	90	0	1	0	0	#DIV/0!	2	42658	90	0	90	0	90	0	90	0	90	0	0			0	44526	90	Single-vessel coronary angiography	2014-04-29	7.80	0.63	12.50	1.71	9.90	167.00	16.40	266	5.19	-	73.00	44.20	11.00	2.64	365.50
Q3	0001083475	male	1935	78	126	70	2.09	0	99	0	0	174	55	18.1662	2	0	99	0	99	0	99	0	99	0	99	1	0			0	44526	99	Coronary artery stent implantation	2013-07-26	8.81	0.60	13.00	1.31	11.20	129.00	13.60	147.00	6.62	-	66.00	125.10	19.50	4.80	265.70
Q3	0001246878	male	1953	62			1.9	0	76	0	0	174	75	24.7721	2	0	76	0	76	0	76	0	76	0	76	1	0			0	44526	76	Single-vessel coronary angiography	2015-07-07	9.05	0.61	12.70	1.27	12.10	141.00	14.00	212	6.91	105.37	70.00	57.30	11.40	4.41	338.00
Q3	0001191159	female	1951	63	150	75	2.3	0	84	0	0	155	47	19.563	2	0	84	0	84	0	84	0	84	0	84	1	0			0	44526	84	Single-vessel coronary angiography	2014-10-30	3.99	0.24	12.70	1.11	12.80	111.00	16.50	187	2.52	-	59.00	-	-	2.32	258.40
Q3	0001236430;0001245988	female	1950	65	143	78	2.54	0	77	0	0	172	65	21.9713	2	0	77	0	77	0	77	0	77	0	77	1	0			0	44526	77	Single-vessel coronary angiography	2015-05-22	4.33	0.34	12.10	1.25	11.30	134.00	13.60	174	2.64	96.51	58.00	99.00	9.10	3.62	229.10
Q3	0001153226	male	1956	58			2.84	0	90	0	0	170	60	20.7612	2	0	90	0	90	0	90	0	90	0	90	1	0			0	44526	90		2014-05-13	5.17	0.27	13.90	1.60	9.50	150.00	10.70	278	3.07	-	60.00	71.10	23.20	3.12	334.60
Q3	0001161587	male	1968	46			2.53	0	88	0	0	175	80	26.1224	2	0	88	0	88	0	88	0	88	0	88	1	0			0	44529	88	Single-vessel coronary angiography	2014-06-27	11.11	0.66	13.20	2.11	9.70	173.00	11.30	710	8.04	-	55.00	43.00	16.90	3.87	403.60
Q3	0001240424	male	1937	78	112	61	2.35	1	77	0	0	174	60	19.8177	2	0	77	0	77	0	77	1	77	0	77	0	0			0	44529	77	Single-vessel coronary angiography	2015-06-10	6.33	0.34	13.30	1.58	11.20	129.00	12.90	148	4.31	93.12	75.00	-	-	4.27	336.70
Q3	0001095137	male	1949	64	110	70	2.64	0	98	0	0	172	72	24.3375	2	0	98	0	98	0	98	0	98	0	98	1	0			0	44530	98	Single-vessel coronary angiography	2013-08-30	3.29	0.26	12.80	0.72	12.50	151.00	17.30	98.00	2.26	-	71.40	-	-	2.90	341.40
Q3	0001156549	male	1956	58			2.37	0	90	0	0	170	90	31.1419	2	0	90	0	90	0	90	0	90	0	90	1	0			0	44537	90	Single-vessel coronary angiography	2014-05-26	4.97	0.75	13.40	1.19	11.50	166.00	13.50	189	2.94	-	68.00	-	-	2.80	290.50
Q3	0001248355	male	1955	60	120	81	2.27	0	76	0	0	177	80	25.5354	2	0	76	0	76	0	76	0	76	0	76	1	0			0	44537	76	Coronary artery stent implantation	2015-07-14	4.88	0.37	12.70	1.41	10.80	141.00	13.60	164	2.98	111.96	67.00	-	-	4.63	318.80
Q3	0001099477	female	1954	59	142	84	2.3	0	98	0	0	155	58	24.1415	2	0	98	0	98	0	98	0	98	0	98	1	0			0	44530	98	Single-vessel coronary angiography	2013-09-16	5.80	0.36	12.40	1.74	11.20	126.00	14.20	143.00	3.57	-	51.90	-	-	3.80	254.60
Q3	0001174461	male	1955	59	150	70	2.33	0	87	0	0	160	55	21.4844	2	0	87	0	87	0	87	0	87	0	87	1	0			0	44537	87	Single-vessel coronary angiography	2014-08-18	8.17	0.30	13.10	2.39	11.10	151.00	16.40	302	5.07	-	55.00	-	-	3.49	268.90
Q3	0001135638	male	1956	58	130	70	2.42	0	92	0	0	170	70	24.2215	2	0	92	0	92	0	92	0	92	0	92	1	0			0	44531	92	Coronary artery stent implantation	2014-02-26	7.11	0.50	13.70	1.33	13.40	149.00	22.70	111	5.23	-	71.00	111.60	26.00	2.75	232.10
Q3	0001394607;0001346531	female	1953	63	116	60	2.66	0	61	0	0	163	67	25.2174	2	0	61	0	61	0	61	0	61	0	61	1	0			0	44535	61	Coronary artery stent implantation	2016-10-19	-	-	-	-	-	-	-	-	-	112.31	51	38	11	2.82	263
Q3	0001324821	female	1960	56	116	68	2.69	0	64	0	0	158	57	22.8329	2	0	64	0	64	0	64	0	64	0	64	1	0			0	44530	64	Coronary artery stent implantation	2016-07-01	5.45	0.23	12.80	1.79	12.40	140	16.90	182	3.20	156.77	39	43	13	3.02	292
Q3	0001279400	male	1960	55	136	78	2.19	0	71	0	0	170	70	24.2215	2	0	71	0	71	0	71	0	71	0	71	1	0			0	44530	71	Coronary artery stent implantation	2015-12-09	-	-	-	-	-	-	-	-	-	131.51	59.00	89.00	11.80	2.86	296.90
Q3	0001277699	male	1956	59	191	90	2.33	0	71	0	0	175	80	26.1224	2	0	71	0	71	0	71	0	71	0	71	1	0			0	44530	71	Single-vessel coronary angiography	2015-12-01	7.55	0.24	12.40	3.46	9.80	150.00	11.50	132	3.79	85.07	85.00	135.10	17.20	4.38	274.70
Q3	0001349318	male	1938	78	120	67	1.9	0	61	0	0	175	70	22.8571	2	0	61	0	61	0	61	0	61	0	61	1	0			0	44535	61	Single-vessel coronary angiography	2016-10-28	4.83	0.44	13.40	1.68	10.10	130	11.60	169	2.57	127.48	57	58	17	2.83	295
Q3	0001257138	male	1954	61	110	70	2.84	0	75	0	0	180	100	30.8642	2	0	75	0	75	0	75	0	75	0	75	1	0			0	44531	75	Single-vessel coronary angiography	2015-08-24	8.47	0.40	13.30	1.94	11.40	149.00	13.70	174	5.94	152.36	51.00	68.50	6.60	2.31	262.00
Q3	0001324944	male	1955	61	123	81	2.28	0	64	0	0	167	78	27.968	2	0	64	0	64	0	64	0	64	0	64	1	0			0	44531	64	Single-vessel coronary angiography	2016-07-01	6.41	0.42	12.80	1.82	12.00	135	15.60	144	3.78	137.23	63	95	10	3.90	391
Q3	0001257502	male	1949	66	142	93	2.32	0	75	0	0	181	76	23.1983	2	0	75	0	75	0	75	0	75	0	75	1	0			0	44531	75	Coronary artery stent implantation	2015-08-25	5.76	0.30	12.50	1.99	10.10	142.00	16.30	159	3.36	135.02	56.00	-	-	4.31	283.10
Q3	0001524157;0001333657	male	1955	61	147	82	2.57	0	63	0	0	171	65	22.2291	2	0	63	0	63	0	63	0	63	0	63	1	0			0	44531	63	Single-vessel coronary angiography	2016-08-16	6.45	0.50	12.40	1.75	11.30	130	13.80	209	4.00	113.15	66	76	13	3.06	204
Q3	0001298393	male	1942	74	150	80	2.7	0	68	0	0	170	70	24.2215	2	0	68	0	68	0	68	0	68	0	68	1	0			0	44535	68	Coronary artery stent implantation	2016-03-10	5.83	0.51	15.80	1.38	12.10	118.00	17.00	185	3.77	128.85	57.00	83.60	10.20	4.05	254.30
Q3	0001256536	male	1942	73	115	78	1.78	0	75	0	0	180	77	23.7654	2	0	75	0	75	0	75	0	75	0	75	1	0			0	44531	75	Single-vessel coronary angiography	0020-06-19	4.92	0.30	13.40	1.21	12.30	155.00	17.30	111	3.28	113.04	66.00	64.00	14.80	4.21	270.00
Q3	0001290127;0001560756	female	1935	81	127	57	1.78	0	69	0	0	155	55	22.8928	2	0	69	0	69	0	69	0	69	0	69	1	0			0	44531	69	Single-vessel coronary angiography	2016-02-01	4.28	0.65	13.60	1.25	8.50	121.00	16.00	233	2.31	90.43	59.00	70.30	14.30	2.25	202.20
Q3	0001437286;0001225686	male	1947	70	115	59	2.16	0	48	0	0	170	70	24.2215	2	0	48	0	48	0	48	0	48	0	48	1	0			0	44531	48		2017-11-21	5.31	0.34	14.10	0.99	11.20	123	14.80	160	3.84	155.16	49	56	12	2.99	339
Q3	0001269261	male	1957	58	138	83	2.32	0	73	0	0	165	68	24.977	2	0	73	0	73	0	73	0	73	0	73	1	0			0	44531	73	Coronary artery stent implantation	2015-10-22	6.43	0.27	13.90	1.95	11.40	133.00	13.10	180	3.98	106.81	70.00	178.20	17.50	4.13	345.60
Q3	0001389474;0001353971	male	1934	82	138	62	2.28	0	60	0	0	168	70	24.8016	2	0	60	0	60	0	60	0	60	0	60	1	0			0	44531	60	Single-vessel coronary angiography	2016-11-16	6.85	0.44	13.40	1.36	10.60	127	12.00	145	4.90	114.52	62	41	10	3.21	300
Q3	0001293969	male	1949	67			1.91	0	69	0	0	170	83	28.7197	2	0	69	0	69	0	69	0	69	0	69	1	0			0	44531	69	Single-vessel coronary angiography	2016-02-19	-	-	-	-	-	-	-	-	-	63.08	108.00	-	-	6.30	503.50
Q3	0001267983	female	1935	80	142	68	2	0	73	0	0	158	75	30.0433	2	0	73	0	73	0	73	0	73	0	73	1	0			0	44531	73	Single-vessel coronary angiography	2015-10-19	7.69	0.49	12.90	1.81	11.30	138.00	13.40	230	5.25	83.84	63.00	63.70	24.30	2.84	381.80
Q3	0001319866	male	1950	66	134	69	2.38	0	65	0	0	170	64	22.1453	2	0	65	0	65	0	65	0	65	0	65	1	0	0	0	1	44541	65		2016-06-17	3.96	0.27	13.40	1.44	11.30	135	12.90	208	2.20	109.78	67	50	28	2.39	328
Q3	0001317052	male	1957	59	128	66	2.66	0	65	0	0	154	60	25.2994	2	0	65	0	65	0	65	0	65	0	65	1	0			0	44531	65	Single-vessel coronary angiography	2016-05-27	-	-	-	-	-	-	-	-	-	132.69	58	91	16	3.17	230
Q3	0001313585	female	1956	60	159	62	2.58	0	66	0	0	155	60	24.974	2	0	66	0	66	0	66	0	66	0	66	1	0			0	44531	66	Coronary artery stent implantation	2016-05-12	-	-	-	-	-	-	-	-	-	96.20	59	40	14	5.35	194
Q3	0001281007	female	1949	66	130	72	1.8	0	71	0	0	163	65	24.4646	2	0	71	0	71	0	71	0	71	0	71	1	0			0	44531	71	Single-vessel coronary angiography	2015-12-15	4.33	0.32	12.60	1.22	10.50	135.00	11.10	128	2.66	131.92	44.00	-	-	2.45	261.50
Q3	0001346744	male	1964	52	115	72	1.98	0	61	0	0	165	80	29.3848	2	0	61	0	61	0	61	0	61	0	61	1	0			0	44531	61	Single-vessel coronary angiography	2016-10-20	6.82	0.36	14.30	1.69	13.90	152	21.60	162	4.62	144.81	55	99	12	2.22	305
Q3	0001266069;0001045658	male	1939	79	151	66	1.82	0	45	0	0	171	82	28.0428	2	0	45	0	45	0	45	0	45	0	45	1	0			0	44531	45	Single-vessel coronary angiography	2018-02-08	6.93	0.37	14.00	2.19	11.70	136	14.00	185	4.10	-	-	-	-	-	-
Q3	0001289199	female	1959	57	159	89	1.85	0	70	0	0	160	55	21.4844	2	0	70	0	70	0	70	0	70	0	70	1	0			0	44535	70	Single-vessel coronary angiography	2016-01-23	-	-	-	-	-	-	-	-	-	123.36	48.00	52.90	10.40	2.66	221.60
Q3	0001353120	female	1943	73	140	70	2.04	0	60	0	0	160	60	23.4375	2	0	60	0	60	0	60	0	60	0	60	1	0			0	44531	60	Single-vessel coronary angiography	2016-11-14	5.43	0.27	13.40	1.29	11.00	123	12.30	208	3.80	168.31	35	48	13	2.36	150
Q3	0001324014	male	1930	86	142	74	1.98	0	64	0	0	170	85	29.4118	2	0	64	0	64	0	64	0	64	0	64	1	0			0	44531	64	Single-vessel coronary angiography	2016-07-05	6.09	0.61	13.30	1.79	12.30	136	14.80	97	3.63	130.24	55	26	16	3.16	351
Q3	0001279190	female	1944	71	125	65	2.31	0	71	0	0	160	60	23.4375	2	0	71	0	71	0	71	0	71	0	71	1	0			0	44531	71	Single-vessel coronary angiography	2015-12-07	7.83	0.36	12.50	2.38	11.90	125.00	15.50	205	4.97	145.09	40.00	69.90	11.80	3.02	207.70
Q3	0001297657	male	1951	65	136	75	2.09	0	69	0	0	174	75	24.7721	2	0	69	0	69	0	69	0	69	0	69	1	0			0	44535	69	Single-vessel coronary angiography	2016-03-03	7.08	0.32	12.70	1.65	13.60	148.00	20.10	175	5.01	89.74	80.00	57.40	17.80	4.05	247.70
Q3	0001321054	male	1948	68	138	70	2.64	0	65	0	0	175	80	26.1224	2	0	65	0	65	0	65	0	65	0	65	1	0			0	44531	65	Single-vessel coronary angiography	2016-06-16	7.93	0.32	12.90	0.90	10.10	155	11.60	201	6.65	112.99	65	124	18	2.86	272
Q3	0001268798	male	1950	65	127	81	1.74	0	73	0	0	170	85	29.4118	2	0	73	0	73	0	73	0	73	0	73	1	0			0	44535	73	Coronary artery stent implantation	2015-10-21	6.59	0.20	13.10	1.80	11.30	148.00	17.50	141	4.37	106.11	69.00	75.90	17.70	3.53	367.00
Q3	0001345434;0001605026	male	1967	49	118	68	2.21	0	61	0	0	172	70	23.6614	2	0	61	0	61	0	61	0	61	0	61	1	0			0	44531	61	Single-vessel coronary angiography	2016-10-12	8.75	0.61	13.30	3.09	13.30	149	17.60	88	4.89	118.29	66	91	16	1.93	400
Q3	0001353546	male	1942	74	112	71	2.68	0	60	0	0	175	80	26.1224	2	0	60	0	60	0	60	0	60	0	60	1	0			0	44531	60	Single-vessel coronary angiography	2016-11-16	-	-	-	-	-	-	-	-	-	157.11	48	91	9	2.91	300
Q3	0001268707	female	1946	69	176	110	2.56	0	73	0	0	167	60	21.5139	2	0	73	0	73	0	73	0	73	0	73	1	0			0	44531	73	Single-vessel coronary angiography	2015-10-21	-	-	-	-	-	-	-	-	-	121.15	47.00	132.50	13.00	4.48	263.90
Q3	0001282841	male	1961	54	115	62	2.69	0	71	0	0	170	63	21.7993	2	0	71	0	71	0	71	0	71	0	71	1	0			0	44535	71	Single-vessel coronary angiography	2015-12-23	4.67	0.25	12.30	0.86	10.80	133.00	16.80	156	3.44	120.17	64.00	61.00	12.20	3.66	293.30
Q3	0001359688	female	1953	63	119	63	2.47	0	60	0	0	165	70	25.7117	2	0	60	0	60	0	60	0	60	0	60	1	0	0	0	1	44545	60	Coronary artery stent implantation	2016-12-12	9.05	0.56	12.20	2.75	11.40	138	13.50	243	5.40	-	44	91	17	4.63	218
Q3	0001276790	female	1944	71	153	74	1.81	0	72	0	0	177	80	25.5354	2	0	72	0	72	0	72	0	72	0	72	1	0			0	44538	72	Single-vessel coronary angiography	2015-11-25	8.31	0.40	11.90	3.32	11.60	122.00	14.30	309	4.34	109.62	51.00	-	-	2.84	209.30
Q3	0001273253	male	1963	52	147	80	2.49	0	72	0	0	168	80	28.3447	2	0	72	0	72	0	72	0	72	0	72	1	0			0	44531	72	Single-vessel coronary angiography	2015-11-13	8.04	0.81	14.20	0.90	-----	142.00	-----	103	6.23	128.00	61.00	59.30	19.00	3.04	357.40
Q3	0001281552	male	1967	48	134	89	2.1	0	71	0	0	175	81	26.449	2	0	71	0	71	0	71	0	71	0	71	1	0			0	44531	71	Coronary artery stent implantation	2015-12-18	-	-	-	-	-	-	-	-	-	110.99	70.00	67.90	12.20	2.71	361.30
Q3	0000944294;0001296234	male	1951	65	152	78	1.78	0	68	0	0	170	67	23.1834	2	0	68	0	68	0	68	0	68	0	68	1	0			0	44531	68	Single-vessel coronary angiography	2016-03-01	7.95	0.36	12.50	1.53	12.80	158.00	16.90	100	6.03	82.56	86.00	135.70	16.80	3.26	299.00
Q3	0001323742	male	1963	53	150	96	1.83	0	65	0	0	175	76	24.8163	2	0	65	0	65	0	65	0	65	0	65	1	0			0	44538	65	Single-vessel coronary angiography	2016-06-28	6.41	0.16	13.10	1.28	13.40	144	19.50	162	4.93	130.46	60	-	-	3.02	328
Q3	0001275153	female	1947	68	138	64	2.74	0	72	0	0	155	70	29.1363	2	0	72	0	72	0	72	0	72	0	72	1	0			0	44538	72	Coronary artery stent implantation	2015-11-20	9.65	0.29	13.50	1.29	11.40	116.00	16.40	331	7.99	176.56	34.00	77.10	16.10	2.61	212.40
Q3	0001264059	male	1949	66			2.17	0	74	0	0	170	80	27.6817	2	0	74	0	74	0	74	0	74	0	74	1	0			0	44531	74	Single-vessel coronary angiography	2015-09-25	3.83	0.26	12.80	0.74	14.40	140.00	20.90	94	2.75	124.30	60.00	-	-	3.82	419.10
Q3	0001422116;0001336145	male	1965	51	163	102	2.42	0	63	0	0	165	65	23.8751	2	0	63	0	63	0	63	0	63	0	63	1	0			0	44531	63	Single-vessel coronary angiography	2016-08-24	5.98	0.47	13.20	1.12	14.00	144	22.70	120	4.27	88.83	84	73	12	4.52	504
Q3	0001303877	female	1963	53	142	80	2.37	0	68	0	0	173	65	21.7181	2	0	68	0	68	0	68	0	68	0	68	1	0			0	44531	68	Single-vessel coronary angiography	2016-03-30	5.63	0.29	12.10	1.96	8.80	144	15.60	259	3.28	-	-	-	-	-	-
Q3	0001101324;0001288471	male	1948	68	120	70	2.21	0	70	0	0	0	0	#DIV/0!	2	0	70	0	70	0	70	0	70	0	70	1	0			0	44531	70	Single-vessel coronary angiography	2016-01-20	6.21	0.37	13.50	1.86	10.80	162.00	16.30	197	3.90	126.35	59.00	122.10	17.20	3.34	298.00
Q3	0001282439	male	1961	54	167	86	1.93	0	71	0	0	165	80	29.3848	2	0	71	0	71	0	71	0	71	0	71	1	0			0	44531	71		2015-12-22	7.89	0.48	12.90	1.68	12.80	142.00	17.20	177	5.59	68.63	104.00	100.30	17.60	4.79	535.50
Q3	0001255324	female	1960	55	106	76	1.8	0	75	0	0	172	75	25.3515	2	0	75	0	75	0	75	0	75	0	75	1	0			0	44538	75	Single-vessel coronary angiography	2015-08-18	3.14	0.27	12.80	0.83	11.70	129.00	16.60	169	2.01	133.39	45.00	82.60	12.00	5.03	244.40
Q3	0001297649	male	1953	63			2.23	0	69	0	0	179	90	28.089	2	0	69	0	69	0	69	0	69	0	69	1	0			0	44538	69	Single-vessel coronary angiography	2016-03-04	5.64	0.38	13.50	1.23	10.80	154.00	12.40	149	3.94	84.22	85.00	199.30	21.20	3.62	311.90
Q3	0001262573	male	1970	45	159	86	2.64	0	73	0	0	180	90	27.7778	2	0	73	0	73	0	73	0	73	0	73	1	0			0	44538	73	Single-vessel coronary angiography	2015-10-21	-	-	-	-	-	-	-	-	-	-	-	-	-	-	-
Q3	0001357130;0001589206	female	1958	58	130	78	2.44	0	59	0	0	163	61	22.9591	2	0	59	0	59	0	59	0	59	0	59	1	0			0	44531	59	Coronary artery stent implantation	2016-11-30	6.23	0.40	13.50	1.78	11.20	113	13.50	247	3.95	122.49	48	64	12	2.74	184
Q3	0001356036	male	1964	52	141	84	2.66	0	60	0	0	167	75	26.8923	2	0	60	0	60	0	60	0	60	0	60	1	0			0	44531	60	Single-vessel coronary angiography	2016-11-24	4.92	0.39	12.80	1.27	10.10	135	10.60	201	3.01	130.46	60	79	14	3.80	364
Q3	0001324765	male	1943	73	134	79	1.98	0	64	0	0	185	85	24.8356	2	0	64	0	64	0	64	0	64	0	64	1	0			0	44531	64	Single-vessel coronary angiography	2016-07-06	6.30	0.50	14.40	1.52	11.50	137	14.20	236	4.11	74.36	92	45	11	4.45	498
Q3	0001323920	male	1954	62	119	72	1.72	0	64	0	0	178	90	28.4055	2	0	64	0	64	0	64	0	64	0	64	1	0			0	44531	64	Coronary artery stent implantation	2016-06-28	5.20	0.28	12.90	1.53	11.50	150	14.70	200	2.94	-	-	107	13	-	-
Q3	0000966174;0001276706	male	1949	66	153	69	2.23	0	72	0	0	167	65	23.3067	2	0	72	0	72	0	72	0	72	0	72	1	0			0	44531	72	Coronary artery stent implantation	2015-11-26	5.12	0.40	12.60	1.73	10.30	153.00	16.60	229	2.65	113.33	65.00	-	-	2.95	276.70
Q3	0001293698	male	1956	60	157	105	2.26	0	69	0	0	180	88	27.1605	2	0	69	0	69	0	69	0	69	0	69	1	0			0	44531	69	Coronary artery stent implantation	2016-02-16	5.43	0.43	14.30	1.35	11.20	143.00	13.50	162	3.51	99.83	79.00	144.00	19.30	4.46	473.00
Q3	0001262262	male	1955	60	120	80	2.19	0	74	0	0	170	63	21.7993	2	0	74	0	74	0	74	0	74	0	74	1	0			0	44531	74	Single-vessel coronary angiography	2015-09-17	7.81	0.62	13.30	0.99	10.90	127.00	12.30	229	6.15	-	59.00	-	-	4.82	240.00
Q3	0001268012	male	1945	70	192	85	2.39	0	73	0	0	170	70	24.2215	2	0	73	0	73	0	73	0	73	0	73	1	0			0	44530	73	Single-vessel coronary angiography	2015-10-19	11.02	0.54	12.30	5.07	12.80	152.00	17.00	224	5.11	116.10	63.00	133.40	20.60	4.06	265.20
Q3	0001284634	male	1940	76			2.21	0	70	0	0	160	55	21.4844	2	0	70	0	70	0	70	0	70	0	70	1	0			0	44531	70	Single-vessel coronary angiography	2016-01-04	5.56	0.35	13.70	1.33	11.80	146.00	15.40	167	3.78	86.90	80.00	53.00	10.90	4.38	383.50
Q3	0001335888;0001294935	male	1957	59	126	70	2.27	0	63	0	0	170	65	22.4913	2	0	63	0	63	0	63	0	63	0	63	1	0			0	44531	63	Single-vessel coronary angiography	2016-08-25	6.64	0.38	13.00	1.91	11.50	136	14.90	133	3.98	125.19	61	43	13	2.80	277
Q3	0001340342	male	1947	69	96	54	1.87	0	62	0	0	170	60	20.7612	2	0	62	0	62	0	62	0	62	0	62	1	0			0	44532	62	Coronary artery stent implantation	2016-09-19	-	-	-	-	-	-	-	-	-	101.43	71	79	13	5.76	353
Q3	0001340861	male	1938	78	125	80	2.14	0	62	0	0	170	75	25.9516	2	0	62	0	62	0	62	0	62	0	62	1	0			0	44531	62	Coronary artery stent implantation	2016-09-21	5.50	0.23	14.20	2.77	12.90	145	18.60	134	2.40	-	-	-	-	-	-
Q3	0001213160	female	1937	78	158	89	1.83	0	73	0	0	160	70	27.3438	2	0	73	0	73	0	73	0	73	0	73	1	0			0	44531	73	Coronary artery stent implantation	2015-09-28	13.74	0.82	12.70	2.93	10.60	156.00	12.50	285	9.91	121.14	46.00	-	-	3.23	278.40
Q3	0001336544;0001034259	male	1946	70	121	63	2.84	0	63	0	0	0	0	#DIV/0!	2	0	63	0	63	0	63	0	63	0	63	1	0			0	44531	63	Single-vessel coronary angiography	2016-08-30	5.00	0.46	12.80	1.55	11.20	149	13.50	186	2.91	-	-	-	-	-	-
Q3	0001342911	female	1953	63	153	94	2.11	0	62	0	0	158	55	22.0317	2	0	62	0	62	0	62	0	62	0	62	1	0			0	44531	62	Single-vessel coronary angiography	2016-09-28	5.57	0.34	14.20	2.13	10.40	122	12.00	270	3.01	133.17	44	62	29	3.53	313
Q3	0001272476	female	1952	63	183	88	1.86	0	72	0	0	168	90	31.8878	2	0	72	0	72	0	72	0	72	0	72	1	0			0	44531	72	Single-vessel coronary angiography	2015-11-09	5.61	0.31	14.20	1.42	9.60	122.00	15.70	181	3.78	-	-	-	-	-	-
Q3	0001361988	male	1949	67	123	65	1.86	0	59	0	0	0	0	#DIV/0!	2	0	59	0	59	0	59	0	59	0	59	1	0			0	44531	59	Coronary artery stent implantation	2016-12-20	6.51	0.22	13.20	1.90	13.00	142	16.30	120	4.28	111.01	66	57	11	4.15	285
Q3	0001275380;0001394733	male	1949	66			1.98	0	72	0	0	175	0	0	2	0	72	0	72	0	72	0	72	0	72	1	0			0	44531	72	Coronary artery stent implantation	2015-11-19	7.71	0.31	12.50	1.38	11.10	160.00	13.30	179	5.95	-	-	-	-	-	-
Q3	0001356409	male	1963	53	113	69	2.83	0	59	0	0	165	67	24.6097	2	0	59	0	59	0	59	0	59	0	59	1	0			0	44531	59	Coronary artery drug-eluting stent implantation	2016-11-28	7.20	0.44	13.60	0.75	13.80	117	21.80	123	5.97	94.61	79	53	10	4.67	438
Q3	0001266687	male	1953	62	150	80	1.87	0	73	0	0	173	70	23.3887	2	0	73	0	73	0	73	0	73	0	73	1	0			0	44531	73	Single-vessel coronary angiography	2015-10-12	6.32	0.33	12.70	1.32	12.40	146.00	16.50	133	4.62	133.56	57.00	52.70	16.00	2.23	232.30
Q3	0001353375	female	1962	54	151	95	2.35	0	60	0	0	160	60	23.4375	2	0	60	0	60	0	60	0	60	0	60	1	0			0	44531	60		2016-11-14	8.68	0.37	16.00	1.39	12.20	103	17.50	189	6.90	83.14	68	35	13	2.99	248
Q3	0001300711	male	1975	41	130	80	2.65	0	68	0	0	173	81	27.0641	2	0	68	0	68	0	68	0	68	0	68	1	0			0	44531	68	Single-vessel coronary angiography	2016-03-16	8.67	0.53	11.40	3.10	10.70	167.00	13.20	239	4.85	102.66	77.00	84.00	13.50	4.12	308.60
Q3	0001292666	male	1955	61	142	88	1.79	0	69	0	0	168	77	27.2817	2	0	69	0	69	0	69	0	69	0	69	1	0	0	0	1	44531	69	Coronary artery stent implantation	2016-02-17	5.26	0.19	12.30	1.05	9.90	156.00	16.30	291	3.89	89.63	81.00	64.10	11.50	4.30	576.40
Q3	0001309980	male	1948	68	103	63	2.75	0	65	0	0	172	80	27.0416	2	0	65	0	65	0	65	0	65	0	65	1	0			1	44494	65	Coronary artery stent implantation	2016-04-27	5.55	0.31	13.80	1.04	10.60	132	11.60	152	4.10	118.96	62	81	6	4.77	298
Q3	0001559578;0001354319	female	1951	65	127	90	1.94	0	60	0	0	166	60	21.7738	2	0	60	0	60	0	60	0	60	0	60	1	0			1	44531	60	Single-vessel coronary angiography	2016-11-21	7.73	0.50	12.70	1.53	11.00	115	13.90	214	5.50	100.18	56	53	25	3.46	307
Q3	0001313665	female	1950	66	143	79	2	0	65	0	0	155	60	24.974	2	0	65	0	65	0	65	0	65	0	65	1	0			1	44494	65	Single-vessel coronary angiography	2016-05-13	5.85	0.22	12.50	1.01	13.30	114	16.50	121	4.58	125.71	46	55	10	1.88	224
Q3	0001311742	male	1941	75	115	71	2.26	0	65	0	0	170	90	31.1419	2	0	65	0	65	0	65	0	65	0	65	1	0			1	44494	65	Single-vessel coronary angiography	2016-05-04	7.02	0.39	12.60	1.69	12.50	135	16.20	131	4.78	89.72	78	112	13	5.20	264
Q3	0001254908	male	1947	68	135	80	2.41	0	75	0	0	170	65	22.4913	2	0	75	0	75	0	75	0	75	0	75	1	0			1	44531	75	Coronary artery stent implantation	2015-08-14	-	-	-	-	-	-	-	-	-	92.64	77.00	115.00	8.80	5.71	299.00
Q3	0001354680	male	1959	57	152	92	2	0	59	0	0	176	71	22.921	2	0	59	0	59	0	59	0	59	0	59	1	0			1	44494	59	Coronary artery stent implantation	2016-11-21	7.71	0.51	14.60	1.50	11.30	144	13.60	227	5.52	116.75	65	170	20	2.48	396
Q3	0001323693	male	1936	80	130	74	1.8	0	63	0	0	175	75	24.4898	2	0	63	0	63	0	63	0	63	0	63	1	0			1	44494	63	Single-vessel coronary angiography	2016-06-28	6.71	0.36	13.60	1.55	11.40	124	14.60	184	4.69	103.46	68	44	11	4.14	289
Q3	0001344298	female	1940	76	116	54	2.82	0	61	0	0	153	70	29.903	2	0	61	0	61	0	61	0	61	0	61	1	0			1	44519	61	Coronary artery stent implantation	2016-10-08	6.31	0.31	12.70	2.39	10.70	132	12.40	191	3.54	84.72	63	53	18	3.79	467
Q3	0001288085	male	1944	72	133	70	2.07	0	69	0	0	169	85	29.7609	2	0	69	0	69	0	69	0	69	0	69	1	0			1	44519	69	Single-vessel coronary angiography	2016-01-20	4.32	0.25	13.10	1.09	11.60	153.00	17.00	170	2.88	97.66	73.00	35.40	9.20	3.52	254.30
Q3	0001158225	male	1953	61			1.81	0	89	0	0	170	60	20.7612	2	0	89	0	89	0	89	0	89	0	89	1	0			1	44519	89	Single-vessel coronary angiography	2014-05-30	-	-	-	-	-	-	-	-	-	-	-	-	-	-	-
Q3	0001205166;0000935506	female	1951	64	130	80	2.08	0	83	0	0	160	66	25.7812	2	0	83	0	83	0	83	0	83	0	83	1	0	0	0	1	44542	83	Single-vessel coronary angiography	2015-01-06	-	-	-	-	-	-	-	-	-	-	85.20	-	-	4.20	355.19
Q3	0001196188	male	1962	52	119	64	1.74	0	84	0	0	170	70	24.2215	2	0	84	0	84	0	84	0	84	0	84	1	0			1	44531	84	Single-vessel coronary angiography	2014-11-20	11.62	0.84	13.20	1.96	10.50	159.00	12.30	211	8.49	-	74.00	-	-	3.09	400.50
Q3	0001159688	male	1963	51			2.03	0	89	0	0	170	75	25.9516	2	0	89	0	89	0	89	0	89	0	89	1	0			1	44531	89	Coronary artery stent implantation	2014-06-05	7.95	0.67	13.80	2.54	11.70	152.00	15.50	204	4.60	-	62.00	-	-	2.41	388.00
Q3	0001204128	female	1967	47	164	86	2.81	0	82	0	0	158	55	22.0317	2	0	82	0	82	0	82	0	82	0	82	1	0			1	44519	82	Single-vessel coronary angiography	2014-12-24	5.30	0.32	12.50	2.25	11.70	117.00	13.90	214	2.57	-	41.00	45.50	14.20	2.64	315.10
Q3	0001143218	male	1942	72	110	70	2.63	0	91	0	0	170	60	20.7612	2	0	91	0	91	0	91	0	91	0	91	1	0			1	44519	91	Single-vessel coronary angiography	2014-03-31	6.76	0.32	12.90	1.16	9.80	125.00	15.80	164	4.73	-	58.00	59.70	7.80	3.21	235.20
Q3	0001136446	female	1965	49			2.7	0	92	0	0	162	70	26.6728	2	0	92	0	92	0	92	0	92	0	92	1	0			1	44531	92	Single-vessel coronary angiography	2014-03-03	6.34	0.34	13.20	1.21	10.50	139.00	16.20	213	4.76	-	54.00	41.30	11.90	3.26	270.30
Q3	0001221601	male	1957	58			2.46	0	79	0	0	169	68	23.8087	2	0	79	0	79	0	79	0	79	0	79	1	0			1	44519	79	Coronary artery stent implantation	2015-03-23	7.78	0.42	12.80	2.49	11.20	155.00	12.60	169	4.74	88.06	83.00	-	-	3.49	399.30
Q3	0001243140	male	1940	75	153	77	1.99	0	76	0	0	175	80	26.1224	2	0	76	0	76	0	76	0	76	0	76	1	0			1	44519	76	Coronary artery stent implantation	2015-06-18	6.58	0.33	12.90	1.59	11.60	127.00	14.30	245	4.45	95.34	74.00	68.20	13.00	4.84	376.90
Q3	0001206973	male	1953	62	91	51	2.78	0	75	0	0	175	75	24.4898	2	0	75	0	75	0	75	0	75	0	75	1	0			1	44519	75	Single-vessel coronary angiography	2015-01-09	1.91	0.13	12.60	0.51	9.50	52.00	16.10	103	1.22	126.30	62.00	123.00	11.00	3.78	228.20
Q3	0001240982	male	1953	62	121	83	2.72	0	77	0	0	170	60	20.7612	2	0	77	0	77	0	77	0	77	0	77	1	0			1	44531	77	Single-vessel coronary angiography	2015-06-10	6.51	0.26	13.10	2.32	11.20	139.00	12.10	192	3.82	107.13	69.00	346.00	20.20	3.78	351.60
Q3	0001208467	female	1941	74	123	62	1.82	0	82	0	0	156	63	25.8876	2	0	82	0	82	0	82	0	82	0	82	1	0			1	44519	82	Single-vessel coronary angiography	2015-01-14	6.96	0.32	12.20	3.06	11.10	118.00	12.50	245	3.42	-	49.00	-	-	2.08	251.10
Q3	0001224374	male	1964	51			1.92	0	79	0	0	173	85	28.4005	2	0	79	0	79	0	79	0	79	0	79	1	0			1	44519	79	Coronary artery stent implantation	2015-04-01	7.57	0.38	12.00	1.92	10.90	141.00	12.10	176	4.94	136.75	58.00	-	-	3.21	313.50
Q3	0001192663	female	1966	48	150	90	1.77	0	84	0	0	162	90	34.2936	2	0	84	0	84	0	84	0	84	0	84	1	0			1	44519	84	Single-vessel coronary angiography	2014-11-07	5.97	0.32	12.40	1.62	12.30	127.00	15.80	185	3.88	-	52.00	-	-	1.70	220.20
Q3	0001246937;0001240694	female	1965	50	130	80	1.92	0	77	0	0	160	50	19.5312	2	0	77	0	77	0	77	0	77	0	77	1	0			2	44519	77	Coronary artery stent implantation	2015-06-09	7.28	0.19	13.20	1.85	11.40	125.00	13.90	305	5.18	115.10	52.00	69.00	13.30	3.73	338.10
Q3	0001156850	male	1940	74			2.57	0	89	0	0	177	60	19.1516	2	0	89	0	89	0	89	0	89	0	89	1	0			1	44531	89	Coronary artery stent implantation	2014-05-26	3.55	0.30	14.20	0.82	12.20	106.00	14.90	170	2.38	-	73.00	79.80	35.10	2.33	424.30
Q3	0001087657	male	1953	60	166	82	2.54	0	99	0	0	172	80	27.0416	2	0	99	0	99	0	99	0	99	0	99	1	0			1	44519	99	Coronary artery stent implantation	2013-07-30	8.34	0.96	12.70	1.00	10.70	127.00	12.50	183.00	6.27	-	61.00	41.60	14.30	2.43	164.10
Q3	0001141302	male	1936	78	140	90	2.52	0	91	0	0	174	80	26.4236	2	0	91	0	91	0	91	0	91	0	91	1	0			1	44519	91	Single-vessel coronary angiography	2014-03-19	7.12	0.76	12.30	0.94	11.60	120.00	12.50	125	5.26	-	61.00	85.10	10.40	3.13	251.30
Q3	0001077911	male	1965	48	120	80	1.73	0	100	0	0	170	65	22.4913	2	0	100	0	100	0	100	0	100	0	100	1	0	0	0	1	44531	100	Coronary artery stent implantation	2013-06-26	8.53	0.64	13.10	1.06	11.90	151.00	14.50	176.00	6.79	-	65.40	61.60	21.60	2.30	253.40
Q3	0001206870;0001234625	male	1957	58			2.14	0	82	0	0	180	85	26.2346	2	0	82	0	82	0	82	0	82	0	82	1	0			1	44519	82	Single-vessel coronary angiography	2015-01-08	6.02	0.27	12.90	1.07	11.70	140.00	17.00	127	4.63	-	59.20	67.70	10.50	4.38	221.06
Q3	0001084208	male	1953	60			2.57	0	99	0	0	175	55	17.9592	2	0	99	0	99	0	99	0	99	0	99	1	0			1	44519	99	Coronary artery stent implantation	2013-07-29	6.14	0.37	13.80	1.17	9.50	165.00	10.30	158.00	4.57	-	65.70	-	-	5.14	258.90
Q3	0001091531	female	1956	57			2.31	0	99	0	0	160	65	25.3906	2	0	99	0	99	0	99	0	99	0	99	1	0			1	44519	99	Coronary artery stent implantation	2013-08-12	7.41	0.33	12.90	1.44	10.30	134.00	11.00	180.00	5.51	-	57.60	-	-	2.60	280.90
Q3	0001083612	male	1955	58			2.38	0	100	0	0	172	65	21.9713	2	0	100	0	100	0	100	0	100	0	100	1	0			1	44519	100	Coronary artery stent implantation	2013-07-11	3.67	0.46	13.10	1.06	11.80	138.00	14.40	149.00	2.01	-	61.30	84.00	10.00	2.69	214.90
Q3	0001182560	female	1937	77			2.06	0	85	0	0	154	65	27.4077	2	0	85	0	85	0	85	0	85	0	85	1	0			1	44519	85	Single-vessel coronary angiography	2015-03-18	5.77	0.48	11.80	2.49	10.90	120.00	13.30	193	2.69	-	-	-	-	-	-
Q3	0001243094	male	1935	80	127	64	2.04	0	76	0	0	173	60	20.0474	2	0	76	0	76	0	76	0	76	0	76	1	0			1	44519	76	Single-vessel coronary angiography	2015-06-19	-	-	-	-	-	-	-	-	-	132.50	55.00	36.50	13.80	2.99	264.90
Q3	0001332774	male	1973	43	144	91	1.8	0	63	0	0	165	75	27.5482	2	0	63	0	63	0	63	0	63	0	63	1	0			1	44519	63	Single-vessel coronary angiography	2016-08-09	5.51	0.25	12.90	1.98	12.20	144	16.60	198	3.17	130.56	62	135	14	1.89	347
Q3	0001331872;0001595469	male	1949	67	158	103	2.73	0	63	0	0	175	67	21.8776	2	0	63	0	63	0	63	0	63	0	63	1	0			1	44519	63	Single-vessel coronary angiography	2016-08-02	6.58	0.32	19.40	0.84	-----	100	-----	167	5.36	126.35	57	267	9	3.16	274
Q3	0001293255	male	1962	54			2.34	0	69	0	0	170	70	24.2215	2	0	69	0	69	0	69	0	69	0	69	1	0			1	44531	69	Single-vessel coronary angiography	2016-02-16	8.88	0.49	12.50	1.73	8.90	152.00	16.10	218	6.38	135.14	58.00	86.10	14.80	2.86	402.30
Q3	0001271456	female	1955	60	115	67	2.51	0	72	0	0	155	50	20.8117	2	0	72	0	72	0	72	0	72	0	72	1	0			1	44519	72	Single-vessel coronary angiography	2015-11-02	4.96	0.19	13.70	1.23	10.90	128.00	12.20	201	3.39	-	-	-	-	-	-
Q3	0001220578	female	1945	71	143	76	2.46	0	64	0	0	162	60	22.8624	2	0	64	0	64	0	64	0	64	0	64	1	0			1	44531	64	Single-vessel coronary angiography	2016-07-27	5.88	0.30	12.30	1.92	10.60	127	12.30	246	3.50	102.92	54	39	8	2.83	305
Q3	0001278012	male	1941	74			1.78	0	71	0	0	174	63	20.8086	2	0	71	0	71	0	71	0	71	0	71	1	0			1	44519	71	Coronary artery stent implantation	2015-12-03	5.57	0.42	12.80	1.95	12.00	128.00	14.10	156	3.12	79.10	87.00	-	-	4.97	240.30
Q3	0001294249	female	1954	62	123	77	1.82	0	68	0	0	148	64	29.2184	2	0	68	0	68	0	68	0	68	0	68	1	0			2	44519	68	Single-vessel coronary angiography	2016-02-19	-	-	-	-	-	-	-	-	-	97.45	58.00	-	-	2.71	279.20
Q3	0000919766;0001269721	male	1955	60			2.61	0	72	0	0	175	80	26.1224	2	0	72	0	72	0	72	0	72	0	72	1	0			1	44531	72	Single-vessel coronary angiography	2015-10-29	5.41	0.25	13.30	1.52	12.20	147.00	16.10	123	3.42	88.37	82.00	43.40	10.70	2.96	317.80
Q3	0001321681	male	1956	60			2.15	0	64	0	0	176	80	25.8264	2	0	64	0	64	0	64	0	64	0	64	1	0			2	44519	64	Coronary artery stent implantation	2016-06-16	7.58	0.44	14.10	1.73	12.30	167	16.10	178	5.07	87.14	86	150	11	5.68	555
Q3	0001275371	male	1956	59	183	99	1.92	0	71	0	0	175	93	30.3673	2	0	71	0	71	0	71	0	71	0	71	1	0			1	44519	71	Single-vessel coronary angiography	2015-11-19	8.35	0.64	12.90	2.41	13.00	142.00	16.90	187	4.98	76.68	93.00	326.70	36.40	4.27	361.50
Q3	0001260395	female	1969	46			2.36	0	74	0	0	158	59	23.634	2	0	74	0	74	0	74	0	74	0	74	1	0			1	44519	74	Coronary artery stent implantation	2015-09-10	6.54	0.35	12.50	2.09	9.40	122.00	16.00	223	4.05	173.37	37.00	44.80	10.30	1.84	143.60
Q3	0001285304	male	1958	58	121	79	2.08	0	70	0	0	173	80	26.7299	2	0	70	0	70	0	70	0	70	0	70	1	0			1	44530	70	Single-vessel coronary angiography	2016-01-13	6.55	0.32	12.70	1.22	11.00	142.00	12.50	230	4.92	93.22	79.00	39.60	10.90	2.48	432.50
Q3	0001296440	male	1973	43			2.25	0	68	0	0	167	75	26.8923	2	0	68	0	68	0	68	0	68	0	68	1	0			1	44530	68	Single-vessel coronary angiography	2016-03-01	5.93	0.34	13.70	1.23	-----	136.00	-----	90	4.16	136.24	60.00	106.40	18.90	2.51	225.70
Q3	0001300469	male	1951	65	126	74	2.12	0	68	0	0	172	78	26.3656	2	0	68	0	68	0	68	0	68	0	68	1	0			1	44530	68	Single-vessel coronary angiography	2016-03-16	6.70	0.42	13.80	1.51	11.30	135.00	13.40	160	4.50	89.46	80.00	-	-	5.13	445.40
Q3	0001259696	female	1950	65	120	80	2.26	0	74	0	0	158	62	24.8358	2	0	74	0	74	0	74	0	74	0	74	1	0			1	44530	74	Single-vessel coronary angiography	2015-09-08	7.06	0.29	13.00	1.56	10.40	127.00	11.90	209	5.05	107.09	53.00	-	-	3.51	282.20
Q3	0001357819;0001425580	male	1962	54	144	87	2.8	0	59	0	0	175	85	27.7551	2	0	59	0	59	0	59	0	59	0	59	1	0			1	44530	59	Coronary artery stent implantation	2016-12-05	7.30	0.22	12.20	1.16	10.50	132	11.90	190	5.81	124.66	62	251	25	2.15	362
Q3	0001259783	female	1957	58	122	75	1.93	0	74	0	0	156	60	24.6548	2	0	74	0	74	0	74	0	74	0	74	1	0			1	44530	74	Single-vessel coronary angiography	2015-09-08	5.85	0.43	12.70	1.67	10.70	124.00	12.30	295	3.66	98.46	58.00	36.70	7.80	2.94	274.20
Q3	0001350218	male	1952	64	154	77	2.26	0	60	0	0	160	70	27.3438	2	0	60	0	60	0	60	0	60	0	60	1	0			1	44530	60	Single-vessel coronary angiography	2016-11-02	5.24	0.23	13.10	1.96	12.90	153	17.80	134	2.99	102.99	71	83	7	4.31	273
Q3	0001344863	male	1964	52	115	68	1.9	0	61	0	0	172	69	23.3234	2	0	61	0	61	0	61	0	61	0	61	1	0			1	44530	61	Single-vessel coronary angiography	2016-10-11	7.89	0.31	12.40	2.12	10.90	159	13.20	212	5.23	111.03	69	50	7	3.14	283
Q3	0001283011	female	1965	50	126	83	1.73	0	71	0	0	166	70	25.4028	2	0	71	0	71	0	71	0	71	0	71	1	0			1	44530	71	Single-vessel coronary angiography	2015-12-23	8.80	0.33	12.00	2.17	9.60	141.00	10.20	334	6.15	-	-	-	-	-	-
Q3	0001263385	male	1940	75	132	83	1.79	0	74	0	0	0	0	#DIV/0!	2	0	74	0	74	0	74	0	74	0	74	1	0			1	44530	74	Single-vessel coronary angiography	2015-09-23	5.77	0.19	13.20	1.71	11.10	129.00	13.20	159	3.82	81.25	85.00	-	-	4.85	304.80
Q3	0001272102	female	1951	64	114	66	2.4	0	72	0	0	0	0	#DIV/0!	2	0	72	0	72	0	72	0	72	0	72	1	0			1	44530	72	Coronary artery stent implantation	2015-11-03	3.96	0.18	13.10	1.22	10.60	110.00	11.50	194	2.52	140.07	42.00	109.30	30.10	2.08	180.40
Q3	0001295354	female	1971	45	133	84	1.97	0	69	0	0	156	70	28.764	2	0	69	0	69	0	69	0	69	0	69	1	0			1	44530	69	Coronary artery stent implantation	2016-02-24	-	-	-	-	-	-	-	-	-	214.57	31.00	80.30	20.80	2.04	242.50
Q3	0001347346	female	1963	53	117	77	2.74	0	61	0	0	158	55	22.0317	2	0	61	0	61	0	61	0	61	0	61	1	0			1	44530	61	Single-vessel coronary angiography	2016-10-21	-	-	-	-	-	-	-	-	-	163.35	38	-	-	1.40	130
Q3	0001251659	female	1937	78	120	70	2.52	0	76	0	0	156	40	16.4366	2	0	76	0	76	0	76	0	76	0	76	1	0			2	44531	76	Coronary artery stent implantation	2015-07-29	6.21	0.43	13.30	1.32	11.10	116.00	13.60	229	4.41	130.95	43.00	93.00	12.70	4.08	287.00
Q3	0001359610	female	1957	59	190	85	2.49	0	59	0	0	158	65	26.0375	2	0	59	0	59	0	59	0	59	0	59	1	0			1	44530	59	Single-vessel coronary angiography	2016-12-09	6.46	0.37	13.40	2.65	12.80	128	18.40	161	3.42	104.32	55	57	6	2.96	255
Q3	0001360595	male	1957	59			1.91	0	59	0	0	155	60	24.974	2	0	59	0	59	0	59	0	59	0	59	1	0			1	44530	59	Coronary artery stent implantation	2016-12-14	8.12	0.29	11.80	2.56	10.60	134	12.20	269	5.12	209.05	39	279	30	2.78	233
Q3	0001290212;0001623363	male	1953	63	164	80	1.86	0	70	0	0	175	90	29.3878	2	0	70	0	70	0	70	0	70	0	70	1	0			1	44530	70	Single-vessel coronary angiography	2016-01-26	5.66	0.27	13.10	0.89	10.50	157.00	16.20	174	4.47	116.85	64.00	65.60	15.00	1.61	248.80
Q3	0001253074	female	1947	68	122	62	2.36	0	75	0	0	160	55	21.4844	2	0	75	0	75	0	75	0	75	0	75	1	0			1	44530	75	Single-vessel coronary angiography	2015-08-04	6.74	0.41	12.90	1.44	11.70	125.00	15.20	171	4.80	-	-	-	-	-	-
Q3	0001265461	male	1954	61	121	88	2.17	0	73	0	0	175	70	22.8571	2	0	73	0	73	0	73	0	73	0	73	1	0			1	44531	73	Single-vessel coronary angiography	2015-10-14	9.08	0.58	13.00	2.25	11.60	176.00	15.20	171	6.10	99.15	74.00	-	-	3.87	375.00
Q3	0001356272	male	1948	68	169	96	2.43	0	59	0	0	165	68	24.977	2	0	59	0	59	0	59	0	59	0	59	1	0			1	44531	59	Single-vessel coronary angiography	2016-11-28	-	-	-	-	-	-	-	-	-	116.78	63	44	11	2.32	213
Q3	0001330724	male	1951	65	132	86	1.89	0	63	0	0	174	80	26.4236	2	0	63	0	63	0	63	0	63	0	63	1	0			1	44531	63	Coronary artery stent implantation	2016-07-28	6.97	0.19	13.40	1.54	12.40	145	15.70	155	4.74	102.67	71	137	15	3.81	340
Q3	0001277904	male	1961	54	155	85	2.71	0	71	0	0	176	83	26.7949	2	0	71	0	71	0	71	0	71	0	71	1	0			1	44531	71	Coronary artery drug-eluting stent implantation	2015-12-02	-	-	-	-	-	-	-	-	-	132.00	59.00	79.50	16.10	2.85	394.40
Q3	0001315443	female	1957	59	130	80	2.06	0	66	0	0	160	62	24.2188	2	0	66	0	66	0	66	0	66	0	66	1	0			1	44531	66	Coronary artery stent implantation	2016-05-20	6.66	0.33	13.40	2.09	11.10	113	13.30	250	4.00	92.89	61	95	16	2.20	219
Q3	0001259354	male	1941	74			2.6	0	74	0	0	178	70	22.0932	2	0	74	0	74	0	74	0	74	0	74	1	0			1	44531	74	Coronary artery stent implantation	2015-09-07	5.72	0.26	12.90	1.43	12.00	136.00	15.00	132	3.74	84.69	82.00	93.20	11.70	5.42	419.00
Q3	0001323587	male	1963	55	123	93	1.89	0	40	0	0	175	75	24.4898	2	0	40	0	40	0	40	0	40	0	40	1	0			1	44531	40	Single-vessel coronary angiography	2018-06-27	6.94	0.29	13.70	1.23	13.30	159	18.60	113	5.31	108.37	70	64	10	4.56	491
Q3	0001390997;0001318356	female	1951	65	141	80	2.56	0	65	0	0	150	55	24.4444	2	0	65	0	65	0	65	0	65	0	65	1	0			1	44531	65	Single-vessel coronary angiography	2016-06-02	7.38	0.36	13.50	2.48	11.70	138	14.40	187	4.48	116.87	49	-	-	3.20	189
Q3	0001348481	male	1962	54	114	82	2.74	0	61	0	0	170	70	24.2215	2	0	61	0	61	0	61	0	61	0	61	1	0			1	44531	61	Single-vessel coronary angiography	2016-10-26	5.58	0.26	12.50	2.04	12.90	130	17.60	116	2.88	113.99	67	53	12	4.70	180
Q3	0001270389	male	1964	51	120	75	2.08	0	73	0	0	172	60	20.2812	2	0	73	0	73	0	73	0	73	0	73	1	0			1	44531	73	Single-vessel coronary angiography	2015-10-28	7.89	0.47	12.80	1.53	10.30	158.00	11.20	279	5.63	-	-	-	-	-	-
Q3	0001273601	female	1945	70	127	79	2.19	0	72	0	0	160	50	19.5312	2	0	72	0	72	0	72	0	72	0	72	1	0			1	44531	72	Single-vessel coronary angiography	2015-11-11	6.05	0.23	13.30	1.40	11.30	113.00	14.20	222	4.39	115.13	49.00	24.80	8.30	2.59	306.10
Q3	0001135448	male	1952	62	117	76	1.99	0	25	1	1	172	76	25.6896	1	42461	25	0	92		92	0	92	0	92	1	0	0	0	1	44517	92	Coronary artery stent implantation	2014-02-24	8.75	0.65	12.80	1.97	11.20	148.00	16.30	238	5.88	-	72.00	73.10	16.80	4.35	287.80
Q3	0001183784	female	1947	67			1.88	0	0	1	1	164	60	22.3081	1	41944	0	0	85		85	0	85	0	85	1	0	0	0	1	44521	85	Single-vessel coronary angiography	2014-09-30	24.17	1.40	12.90	0.80	10.20	138.00	11.50	282	21.92	-	64.30	42.50	10.10	6.91	396.16
Q3	0001294698	male	1974	42	100	70	2.33	0	24	1	2	0	0	#DIV/0!	1	43160	24	0	69		69	0	69	0	69	1	0	0	0	1	44531	69	Single-vessel coronary angiography	2016-02-23	5.40	0.25	12.00	2.02	11.40	119.00	14.30	229	3.03	-	-	-	-	-	-
Q3	0001355584	male	1953	63	160	74	2.21	1	11	1	2	0	0	#DIV/0!	1	43040	11	0	60		60	0	60	0	60	1	0	0	0	1	44531	60	Single-vessel coronary angiography	2016-11-25	13.77	0.63	12.60	2.84	13.00	113	18.00	189	10.27	46.06	143	362	15	10.55	476
Q3	0001163869	male	1931	83	90	60	1.72	1	59	1	1	0	0	#DIV/0!	1	43617	59	0	89		89	0	89	0	89	1	0	0	0	1	44531	89	Coronary artery stent implantation	2014-06-25	8.23	0.54	14.20	1.78	12.80	145.00	18.20	143	5.77	-	57.60	22.50	13.80	4.42	277.19
Q3	0001160096	male	1955	59	120	80	2.05	1	30	1	2	160	60	23.4375	1	42734	30	0	90		90	0	90	0	90	2	0	0	0	1	44548	90	Single-vessel coronary angiography	2014-06-05	8.54	0.53	12.60	1.37	13.30	141.00	19.80	270	6.53	-	63.70	81.50	10.60	4.84	411.18
Q3	0001163255	male	1963	51	100	80	1.84	1	71	1	1	0	0	#DIV/0!	1	43983	71	0	88		88	0	88	0	88	0	0			0	44529	88	Single-vessel coronary angiography	2014-06-26	9.20	0.60	12.60	1.57	10.90	140.00	12.70	273	6.90	-	72.00	-	-	4.68	304.70
Q3	0001361465	male	1965	51			1.78	1	17	1	0	175	70	22.8571	1	43252	17	0	59		59	0	59	0	59	0	0			0	44531	59	Coronary artery stent implantation	2016-12-19	11.15	0.47	13.30	0.79	11.40	134	14.30	326	9.87	123.81	63	48	8	3.24	373
Q3	0001277269	male	1951	64	138	84	2.58	1	43	1	0	0	0	#DIV/0!	1	43661	43	0	72		72	0	72	0	72	0	0			0	44531	72	Single-vessel coronary angiography	2015-11-27	-	-	-	-	-	-	-	-	-	150.88	52.00	132.90	12.40	3.00	285.70
[truncated: 1,806 more rows]
[truncated: 40 more columns]
